# Supplementary material for: Bile acid-gut microbiota imbalance in cholestasis and its long-term effect in mice
Source: mSystems. 2024 Jun 27;9(7):e00127-24. doi: 10.1128/msystems.00127-24 (PMC11265269; doi:10.1128/msystems.00127-24)
Supplement: Table S1 — Primer list for qPCR. [file msystems.00127-24-s0005.xlsx]

## Sheet: Table 1
Genes	Primers	Sequence
β-actin	Forward	F-TCATCACTATTGGCAACGAGCG
	Reverse	R-CGGATGTCAACGTCACACTTCA
MCP-1	Forward	F-ATCCCAATGAGTAGGCTGGAGAGC
	Reverse	R-CAGAAGTGCTTGAGGTGGTTGTG
TimP-1	Forward	F-GTGCACAGTGTTTCCCTGTTT
	Reverse	R-TCCGTCCACAAACAGTGAGTGTCA
Hnf4a	Forward	F-CAAGAGCTCCATGGTGTTTAAGG
	Reverse	R-GTGCCGAGGGACGATGTAGT
Fgfr1	Forward	F-CAACCGTGTGACCAAAGTGG
	Reverse	R-TCCGACAGGTCCTTCTCCG
Cyp7a1	Forward	F-AGCAACTAAACAACCTGCCAGTACTA
	Reverse	R-GTCCGGATATTCAAGGATGCA
Cyp27a1	Forward	F-GCCTTGCACAAGGAAGTGACT
	Reverse	R-CGCAGGGTCTCCTTAATCACA
Nlrp3	Forward	F-TCCACAATTCTGACCCACAA
	Reverse	R-ACCTCACAGAGGGTCACCAC
Bsep	Forward	F-TCTGACTCAGTGATTCTTCGCA
	Reverse	R-CCCATAAACATCAGCCAGTTGT
SHP	Forward	F-TCTGGAGCCTTGAGCTGGGT
	Reverse	R-GCCTTGGCTGGCTGGGTAC
Fgfr4	Forward	F-CTCGGAAAGCCCCTGGGTGA
	Reverse	R-AGCTTCATCACCTCCATCTCG
Cyp8b1	Forward	F-TAGCCCTGTTAGAGTGTGTGTGAC
	Reverse	R-AGTCAGGATCTCTCCCTGAACTTG
Cyp7b1	Forward	F-GAAAACTCTTCAAAGGCAACATGG
	Reverse	R-ACTGGAAAGGGTTCAGAACAAATG
Nlrc4	Forward	F-CGGCCTGCAACCTCTTTCTT
	Reverse	R-TGGGCCAAAACATTCAGGTCT
Ntcp	Forward	F- ATGTCCGGCCGATGCTCTC
	Reverse	R-TTTGGCTGCTCTTGGGTCTGTAT
IL1beta	Forward	F-GAAATGCCACCTTTTGACAGTG
	Reverse	R-CTGGATGCTCTCATCAGGACA
alphaSma	Forward	F-TGACGCTGAAGTATCCGATAGA
	Reverse	R-CGAAGCTCGTTATAGAAAGAGTGG
Ostalpha	Forward	F-GCCAGGCAGGACTCATATCAAA
	Reverse	R-GGCAACTGAGCCAGTGGTAAGA
Ostbeta	Forward	F-GACAAGCATGTTCCTCCTGAG
	Reverse	R-GATGCAGGTCTTCTGGTGTTTC
Muc1	Forward	F-TACCCTACCTACCACACTCACG
	Reverse	R-CTGCTACTGCCATTACCTGC
Muc2	Forward	F-CACCAACACGTCAAAAATCG
	Reverse	R-GGTCTCTCGATCACCACCAT
Muc3	Forward	F-CTTCCAGCCTTCCCTAAACC
	Reverse	R-TCCACAGATCCATGCAAAAC
