# Supplementary material for: Bile acid-gut microbiota imbalance in cholestasis and its long-term effect in mice
Source: mSystems. 2024 Jun 27;9(7):e00127-24. doi: 10.1128/msystems.00127-24 (PMC11265269; doi:10.1128/msystems.00127-24)
Supplement: Table S2 — Abundance matrix of genes encoding virulence factors in fecal samples. [file msystems.00127-24-s0006.xls]

VFS	Species	AT2	NC5	AT6	NC10	NC2	NC6	AT10	NC1	AT9	AT1	NC9	AT5
(p)ppGpp synthesis and hydrolysis	M.abscessus	1.57376140602933	2.002545008825	1.32522609919304	2.08803861763782	3.64086210937682	1.2983861221274	1.99134815537761	1.95182089619538	2.92145033891636	1.26977318820948	2.22661126260259	4.84409001329858
(p)ppGpp synthesis and hydrolysis	M.avium	0	0	0	0	0	0	0	0	0.508599269554103	0	0	0
(p)ppGpp synthesis and hydrolysis	M.gilvum	0.119211978459561	1.28366660508439	0.0707263225277968	0.859599891965298	0.0483567740038981	0.0968778466957334	0.121183796284447	0.173490892396207	1.15121924001932	0.0548188351253671	0	0.902238436567892
(p)ppGpp synthesis and hydrolysis	M.indicus	0	0.0538090505686609	0	0.271474545441175	0.0544013707543854	0.1089875775327	0	0	0.115412911168046	0	0	0
(p)ppGpp synthesis and hydrolysis	M.leprae	0	0	0	0.0804369023529408	0	0	0	0	0.256473135928992	0	0	0
(p)ppGpp synthesis and hydrolysis	M.marinum	0	0	0.0396237831029223	0.170080438107724	0.0568046441612056	0	0	0.0648453089049351	0.241022947017607	0.240410313079923	0.0476966311091134	0.286145286165155
(p)ppGpp synthesis and hydrolysis	M.smegmatis	0.49431309815834	2.67054605282221	0.429719509760566	1.84440222437955	0.25177158702386	0.417558483228066	0.567501744920457	0.480712122944007	1.291641227987	1.12980300739878	0.511998269869861	0.683950678585038
(p)ppGpp synthesis and hydrolysis	M.sp.	0.705894083354902	8.77794567674979	1.31197921806754	5.24025844366941	10.0950425126047	6.73357872187487	0.700154637999771	7.22097361954968	4.57089056168148	2.43591180526375	9.19872285320756	3.35383675975715
(p)ppGpp synthesis and hydrolysis	M.ulcerans	0	0.412334086066238	0.113749142546044	0.833182956561414	0.104002620559854	0.208358604106632	0.217196654154351	1.57954714408652	0.589358177521845	0	0.0508627886345578	0.930824773013385
(p)ppGpp synthesis and hydrolysis	M.vanbaalenii	0	0.460402743515139	2.18516111531341	4.009971834481	0	0.0710194740814587	0.624015948571246	10.7614159283466	2.91260920682067	0.150030496132584	0.295917532537228	6.60807495478403
AAI/SCI-II T6SS	E.coli	0.0635183108874173	1.96978604021994	39.0616352086831	0.757852889213915	0.481943818523925	0.687272410560683	13.0255803828867	1.68694587195973	30.60743695902	0.128429745818246	0.935513052455001	0.635334522290233
AAI/SCI-II	E.coli	71.40242708245	272.092162756686	36.2061010215557	231.086214252402	293.531113701172	200.822782618384	74.2312266518404	234.738412009457	178.313575328556	176.999514908834	179.194603464984	119.42444785647
ABC transporter for dispersin	E.coli	77.3925380944879	130.977060675467	26.0474040523544	133.752203167519	126.800203689414	118.468196189554	65.8406113132783	124.507660838624	134.04522845098	94.4076120825172	100.579597972941	105.816802035917
ABC transporter	C.diphtheriae	0.781005369929758	2.64147864801154	1.15127119250381	1.12226477080566	0.0644804090531231	0.172951319438742	1.56098675173443	0.308000008923519	2.21766016706195	1.19124165292141	0.739652215755763	3.07534317113079
ABC transporter	C.efficiens	3.39942158742165	10.4667774340428	1.83974193618906	9.50563196886952	1.19633707827526	3.45236891533563	2.56218592580724	1.9470547197193	15.0618980274183	6.15651787611805	1.47733284297354	9.73688305434312
ABC transporter	C.glutamicum	2.1970297306956	7.02350014524976	2.23805111004932	10.6034963449205	5.3511633443736	15.7473332578983	3.94016563994818	17.0702957083575	8.85322116218831	7.0224245523381	10.0429832826551	23.1025087526281
ABC transporter	C.jeikeium	27.2123980765042	15.7863238849094	13.9908215954482	31.5865367526709	1.37315435984675	4.61709068423756	25.6182687510335	6.46326599641751	20.4833998597641	11.5969722738265	2.53362577246921	12.7416102792644
ABC transporter	M.abscessus	26.6646079674553	40.9429924023337	14.4449756471488	34.035053351887	30.7195753663271	66.2645445881063	24.8498230598626	57.0322361844318	44.123812220899	46.1424015371083	59.0117711407014	49.2414203372632
ABC transporter	M.avium	0.0713748734500119	0.536459055963643	0	0.197686008003404	0	0.868427959298426	0.13416777445778	0.0677001338252782	1.09314887388118	2.66432222257335	0.439059232432395	0.581481672043162
ABC transporter	M.intracellulare	0.13573082246773	0.154257747770696	0.104891130818633	0.914094578699234	0.0563894607155091	0.210652992233746	0	0.0858284753080603	0.578020193590072	0.0815204138808953	0.015782672619494	0.0993726307602838
ABC transporter	M.liflandii	0	0	0	0.311626409777949	0	0.041702384339223	0	0	1.53662911968156	0.722312963409743	0	0.97476076447246
ABC transporter	M.marinum	5.55086549624937	4.63458673669913	0.435090723410299	1.6112419195056	1.0273462492657	4.3001324365042	1.22787006040739	0.502614223107513	3.58810933838826	2.06054139491434	3.75856876739986	0.739301439741878
ABC transporter	M.smegmatis	3.98624234515673	1.27352432233702	3.36153250864038	2.99194146005573	3.41436013145351	6.76837467867221	4.43752085281148	9.16496359300999	1.86988479205106	4.34751736062234	5.11127924002073	7.03094843531422
ABC transporter	M.sp.	0.277698324923782	0.532615918091986	0.0396237831029223	0.796108166732037	0.478737971816677	0.401718136690931	0.481783559179633	0.144189200390581	2.02652140403455	0.442885548581503	0.20573712038632	1.05511462638309
ABC transporter	M.ulcerans	0	0	0.165820537691221	0	0	0	0	0	0	0	0	0.798321302578415
ABC transporter	M.yongonense	15.4759504215973	18.6782791422611	7.01652321111876	16.1275556295674	30.2071077394426	26.0971927281127	9.82645357815647	31.8178969106459	18.0218125993775	20.6306466891293	33.9290935219948	28.7256037838564
ABC transporter	N.gonorrhoeae	5.53109752213344	5.98725096144335	1.8392558080828	7.36909993072459	1.23121475172596	1.34727586204348	2.02592696716477	2.15131034840738	19.5342093544603	12.0324773821693	0.926429945474979	6.76652771619054
ABC transporter	N.lactamica	149.28396840662	41.6520269430079	192.178285861281	38.8056021620819	80.9563692273037	73.6970708852906	167.470471054381	68.5076719703465	63.7960971863519	80.897114417199	81.8300520274064	39.8012252736156
ABC transporter	N.meningitidis	9.1325704640544	16.3097286546606	6.47600366520002	14.6314063864248	40.4799695937269	53.629823114228	5.95901452652136	35.7876653731228	17.7807797973805	18.1819234501143	49.9150637250839	26.0593133579395
ABC-type heme transporter	C.efficiens	2.22873466204656	12.0585375746924	0.647014562459418	5.22020855020155	11.5679192171121	7.22484376227396	1.49315460851698	7.0307372738515	7.80746561829818	2.67027712670935	10.6226771259097	4.38675132807036
ABC-type heme transporter	C.glutamicum	9.90253795520199	16.9838039784264	15.461732579674	19.851230943224	14.271930653853	12.6949654673213	25.2467176154779	14.0691321351634	21.4565486529621	41.3552411684197	22.6769944333303	32.5158568485245
ABC-type heme transporter	C.jeikeium	1.75473296359903	2.88782589701296	0.794381492744269	3.75998758793345	6.6573940466974	5.37607650312847	0.314619976243584	6.42389150385834	2.27652224692462	1.82090254338339	1.41227940316231	2.65218261965911
ABC-type heme transporter	C.pseudotuberculosis	2.53394613155335	1.68018730301128	5.88044368243409	3.17564182198889	0.0569762594003633	4.91805793246326	2.699035102276	5.42373975568309	2.62878042995453	2.14148399944934	11.6773791504941	4.42771580888755
ACE T6SS	E.coli	94.8612564121876	0.07267715920962	177.541434620113	0.12222230617265	0	0.118069875660425	128.404417480578	0	1.43990041328993	40.9939405108761	0.0989705095514103	1.45931773336387
ACF	V.cholerae	0	0.566418319800054	0.0972913224347239	11.0824885249111	0	0.614890562393066	0	0	2.43406029672817	0	0	0.0700591703590202
Accessory colonization factor	V.cholerae	0.896440800321015	14.5143648965087	0.320845035235662	2.51876923843269	1.82818803124302	1.3633860246397	0.421853632906847	1.36919026618664	18.1722675240834	2.51981178517459	0.650551797736828	0.77906934500518
Accessory secretion factor	M.abscessus	7.82309501056353	19.0988732233843	8.43534774874429	31.7880822595014	7.02237619148068	10.3127900827204	13.6914455646032	7.95933404407143	51.845071005091	35.1590949915559	12.7513097965762	16.3105470880095
Accessory secretion factor	M.avium	54.2241344818609	39.7099332139726	21.460241263948	57.7246193160467	36.7372440640381	38.6070097036567	42.9308302771653	48.5625779398369	50.8062481158853	49.8540415834027	44.6278794448256	70.1404901082942
Accessory secretion factor	M.canettii	5.34606525932353	14.1858036648897	6.53408213713143	7.54752507922575	17.7413964503421	12.3512388525708	7.66352733758029	13.2208818680777	12.4367075387365	5.02696848255506	7.53581426895227	25.412204919798
Accessory secretion factor	M.gilvum	19.9784985580088	37.2160376934955	8.01050519268472	31.1428418321876	17.749307006755	47.4953350962754	20.4457883620712	54.4039558414939	28.4195243333001	17.5862596073975	40.917564021519	39.6206485424322
Accessory secretion factor	M.indicus	20.6080426042052	81.2999333942543	12.6795634704447	35.9436900848727	131.425395291559	101.521694055272	17.1477383925187	69.5386861869742	47.309510391445	45.8031073972138	102.453899986703	41.782973956345
Accessory secretion factor	M.intracellulare	3.19969044269942	12.7709252077988	2.61215094829263	19.9010044428456	0.801600466654388	4.91172182518738	3.16830941329792	11.7278833280884	6.36104605007753	3.05975186830942	3.60325267212417	11.0361718163593
Accessory secretion factor	M.leprae	0.663925622346347	4.26621480327604	1.64748968898832	1.83769219334839	0.837066303258695	1.45491139685375	1.86419633197587	1.90523383058749	0.935894532210041	1.2490976092488	1.64821606053806	3.72907784511195
Accessory secretion factor	M.liflandii	0	0.142723292578085	0	0.412349302836834	0	0	0	0.06784236099718	0.199583815685022	0.212533898637679	0.199604389011248	0.110465389542827
Accessory secretion factor	M.marinum	0.123090288433696	0.813209196692598	0.0861229150709427	0.718964579726055	0	0.130068317291006	0.203039519815038	0.0927958730880968	0.575649176912613	0.441770265625728	0.198312874072796	0.940760029758361
Accessory secretion factor	M.smegmatis	2.45425995199071	6.38841838295992	3.56059106690904	16.8362606588174	1.54178347079206	2.40697746082042	2.75862420940962	1.73811193935525	16.1694483365227	3.21273047366201	3.02925614041641	9.01117186156153
Accessory secretion factor	M.sp.	63.2173956660811	25.1146727441753	20.4768846086754	20.7440977852408	25.6597054143027	24.7951533743139	41.0249263009496	27.9893179465733	36.9166190270825	43.0731557196451	21.3847949812341	31.560870741824
Accessory secretion factor	M.tuberculosis	0.950113594644598	1.44585719861192	1.08738129732581	7.97956896588732	0.300118188971137	0.502943591537817	2.49812030190547	1.50093697852833	3.9221090411192	1.89540574623096	0.792245584241329	3.70536026984018
Accessory secretion factor	M.ulcerans	0.012680005450896	0.531477102823422	0.00734921563696659	10.9145491033684	0.0421433337687604	1.14839728970201	0	0	0.0733676207914232	1.25660721733632	0.128951803975779	0.15921827096117
Accessory secretion factor	M.vanbaalenii	115.878552023494	93.9622350610156	154.035901148747	117.062401622145	74.4034919702544	95.4845825117242	118.589110670228	103.528116289139	87.0601949576128	105.543283271766	90.8001189630778	115.668286187203
Accessory secretion factor	M.yongonense	0.288911369618811	0.386058585032298	0.270268671308949	0.173095642250298	0.241783870019491	0	0.424019735833366	0.419631417072482	1.44647231265539	0.213919477299565	0.205496272233197	0.766178918637531
Achromobactin biosynthesis and transport	P.aeruginosa	0	0	0	0	0	0	0	0	0.192354851946744	0	0	0
Achromobactin biosynthesis and transport	P.syringae	15.505527658951	4.41298056089768	33.426116394757	3.32726966496863	2.10022261639657	2.37105876707903	23.1366644385716	2.42008933807456	2.26032836060374	5.07355207600022	1.61951742902308	8.82713257049745
Acinetobactin	A.baumannii	137.472293990203	29.9034500231117	158.984792427871	22.6597385887902	27.9445469642102	31.7196852743621	141.038536463571	33.2481096394481	23.0119540644027	56.5515676312921	14.4808136039915	33.1533439230808
Acm	E.faecium	0	0	0	1.49553466897905	0	0	0	0.777448616637337	0	0	0	0
Acylhomoserine lactone synthase	P.aeruginosa	13.2808316581919	0.971306416722236	30.3982510128775	0.627828248143021	2.60942914776283	2.64880096476123	21.5150084574068	2.59599704044992	1.9189385328108	3.96202225867674	1.88955571979397	15.0416051827418
Acylhomoserine lactone synthase	P.entomophila	4.35982374470986	7.63778608826199	1.50145128588612	4.83158276098163	11.1505061055245	9.83869471351781	4.85164472246476	14.9058024281128	4.73414545099945	3.97075972042119	5.60409665522059	4.02604179384575
Acylhomoserine lactone synthase	P.fluorescens	0.0450341463434599	0	0.417622094926038	0	0.823216509828265	0.487272502725564	0.0447225914859267	0.811595651929228	0.277845897256408	0.158365523695505	0.219934465669801	1.97917156264232
Acylhomoserine lactone synthase	P.mendocina	14.6406408880601	15.9542325166688	7.78760487093419	15.6929074213272	3.22029210980846	19.7437344929838	8.80071611294805	31.2991488332925	23.8309986105847	11.3747311723288	11.9182386244151	22.1419708707868
Acylhomoserine lactone synthase	P.syringae	3.13162931638308	4.58823409687614	3.38583283438045	3.49076747358895	12.8913245312126	2.17205526043636	2.41832975490736	3.70051064539445	11.500176516571	8.28575420858776	3.35430342232592	7.38037847122014
AdeFGH efflux pump/transport autoinducer	A.baumannii	810.988590984823	622.472679072919	938.505499890758	485.648907751451	982.118954723375	928.521597139032	840.767396124982	857.340357490125	525.124616412472	727.68636714624	863.305929154137	655.629058323865
AggR	E.coli	0	0.384254393573958	0	1.16317183514871	0	0.0884418544272847	0	0.0403158100307836	1.96134411591798	0.0324984625173186	0	0
Agglutinin receptor	S.suis	0	0	0.0282298197213953	0.0403910625549102	0.161881046021633	0	0.0967389961755668	0.184795215076725	0.300502858835257	0	0.0339812908331023	0
AgrA/AgrC	L.innocua	0.0788097561010547	0.846470614831667	0.379357155053897	1.60590757039142	0.103243477344089	0.536353361490664	0	0.288143691188296	4.16472293404047	0.661478130378753	0.265692643091034	1.32182267921439
AgrA/AgrC	L.ivanovii	9.20977189309779	55.3449347824955	2.76755061573228	108.250709592596	3.01036837257082	9.60758805662747	5.64716047036609	14.3147813883061	61.1336387482507	26.9843254058865	7.87385443124383	26.0206367836866
AgrA/AgrC	L.monocytogenes	16.1185146717217	69.7926734159747	4.08565242057625	66.3243540387734	4.85475354386761	7.06456422872411	16.6099708584346	20.6596462451737	55.8113223350359	34.7518542137421	8.83207284416719	28.6820912839799
AgrA/AgrC	L.seeligeri	5.93852015666646	9.12395017599635	0.945757983471742	6.7100155928424	1.03960163239241	3.01251042784475	1.02955752969948	1.29114529008899	18.5462127696156	21.3357036184768	0.628657993374245	2.66955529731566
AgrA/AgrC	L.welshimeri	3.23337486866477	17.70562147852	5.76762266815884	46.3679417245828	12.0315886020964	9.98587759706367	5.40730893697111	13.8867900534988	43.0994808237005	8.313546360746	7.09762484928069	31.0017226219969
AhpC	M.abscessus	2.30039288078754	1.13435295793393	13.3921247467498	1.65330443890301	3.31309248918599	1.91464663233122	6.80266878061609	2.23044494954092	1.03629010328066	7.46030021084501	2.24689805468067	6.41893479775888
AhpC	M.avium	0.19794078276544	0.434335867651756	0.0699739148413308	0	0	0	0	0	4.43082405872181	0.106138595668264	0	0.598534841501417
AhpC	M.canettii	0	0	0	0	0	0	0.109418379169452	0.209015947149888	0	0	0	0
AhpC	M.indicus	1.6183924717445	1.06750990470527	0.381176072206115	0.434229584411873	0.349243367805931	0.674094728180005	1.22171320783603	0.227816323348555	0.485518630971039	1.19902942993172	0.366310047433541	0.783159251009322
AhpC	M.leprae	0.0600455284579465	1.03842239958163	0.0348018412438365	0.747708682738241	0	0.999533338924233	0.179207547443607	0.113908161674278	0.106409067034369	0.423150432994904	0	0.75463853232799
AhpC	M.marinum	4.32327804897215	10.7086653724298	0.626433142389056	6.22428411064422	44.3040158016666	19.840736777646	4.65114951453637	20.50346910137	5.66276400122585	12.9331844351329	18.3907105579128	6.53440769888259
AhpC	M.smegmatis	90.1927926812398	38.0371276091424	169.624092681797	7.27098630882186	37.3946594754395	25.2400614091605	116.652190712268	14.8301318376533	17.8980144955071	54.1676510334232	30.3726548473189	25.6598726848707
AhpC	M.tuberculosis	0.482431892216669	0.374860276268792	11.9138926976166	8.96675242077897	0.109012380702429	0.0876503470249265	2.7304971199573	2.49842218676981	2.01509179558098	24.0643768238578	1.17600209975471	1.18322558693549
Alginate biosynthesis	P.aeruginosa	0.540409756121518	1.40254166895758	3.09919554655639	0.613255781848736	10.6112214233366	5.18442160794648	2.88107641993549	7.52693142010819	1.67960978491844	0.550111819152807	3.11546265655567	15.7143245875962
Alginate biosynthesis	P.entomophila	15.6506566726646	20.9823737219112	7.3748265399439	17.055402579808	32.2712360575768	26.8992894651823	11.548883235145	33.5927288744018	20.6744557900367	22.8784912553574	34.4889426302434	26.8105820062234
Alginate biosynthesis	P.fluorescens	0.348873319248999	1.41220958156901	0.380036907557771	0.669220752587177	0.107154215122274	0.0357336319779344	0.727542274066512	0.0845365545409887	2.04034205842209	3.53195861230332	0.134959785751923	2.48980041965438
Alginate biosynthesis	P.mendocina	9.30740004487131	11.1551094428679	1.98723883692249	37.8761601258335	1.44537800393207	5.77329671865657	1.80835112667978	5.24676807270944	24.828169672023	6.36663954078187	3.30160322368827	15.3646017760215
Alginate biosynthesis	P.putida	3.35118926463743	26.2529219683322	1.15978785379598	4.75734422238864	16.0117875813691	12.9147715064804	1.6140578370936	11.3700403785041	13.6736195751911	4.16311867802293	17.1330299715041	5.66138990211963
Alginate biosynthesis	P.stutzeri	0.594198928685758	4.72576437096086	0.804868426163071	2.18077222184388	11.8493544553301	2.13076291468106	0.575064373706776	1.90039687790352	5.2872399348182	2.80786413477058	1.40222571881072	3.54438982950492
Alginate biosynthesis	P.syringae	47.4549190354009	8.66110296584047	2.06099604972337	56.4206032129734	0.872861643310238	6.55850378405837	17.6750085822343	8.31178257379206	22.3351158722184	13.9371671374936	2.22112452288585	16.7358451612848
Alginate regulation	P.aeruginosa	0	0.701743315449718	0.157289191186818	3.9259138751513	0.068330224135943	0.131416905082908	0.0408336704871505	0.748822349789164	0.983228133482587	0.21110812854366	0.0833768313412758	0.55416803753985
Alginate regulation	P.entomophila	0	0	0.46592505438316	0	0	0	0.0499413281585828	0.0952594803382233	0.487564144668557	0.0884227000840486	0	0.210177511077061
Alginate regulation	P.fluorescens	15.7443522048892	29.3819203263422	4.33472640726866	38.7851215325141	20.450963792524	45.8028555067231	17.9264096180654	43.5694748812134	35.821671903051	18.8283685670233	40.4544932863939	32.7146431663276
Alginate regulation	P.mendocina	5.09960054139745	10.2094575773561	2.62718037462941	69.9219577909523	1.14405177345349	7.05184429544216	2.60352934753584	7.97043955178954	33.1894117405292	7.34914470040655	2.96721141023274	20.2892931109211
Alginate regulation	P.putida	85.589419989064	4.00796607847414	135.606373216146	9.62269219329433	1.84785880056718	3.04927297877027	109.937509426995	5.33324887085249	8.24194123257024	29.1323249747495	2.60042482582704	14.8075722723983
Alginate regulation	P.stutzeri	87.7468685738725	74.9791620262001	36.30674786372	69.4911380202929	104.474616117117	77.8726630340865	59.7472878284424	86.3280518192084	73.0688281376957	89.5194061363074	83.85731064225	68.2968969290804
Alginate regulation	P.syringae	21.1821348224717	51.0198407351734	15.5509896525023	66.3610621504645	29.0874879103926	21.9361163616565	19.7928378516336	41.9228271497412	62.6685225145042	34.7090216149091	12.8059721676168	42.5637650178974
Alginate	P.aeruginosa	0.80903736825317	1.70627424530077	0.816938984322366	0.938444451726116	0.687572880367926	0.019395462120809	0.222322006691324	0.0578651938250783	2.95680333745578	0.340512481342484	0.0634256937045086	1.63497993560745
Alpha-clostripain	C.novyi	0.157767300815734	0.321064457968054	0.0336734538997531	0	0.0160914179705804	0.0345992309627619	0.178725987818004	0	0.570780901486048	0.873733651998173	0.0135113323619673	0
Alpha-clostripain	C.perfringens	0.0310071171545133	2.42091721137691	0.0898572130476106	1.77422708386691	0.541040955043614	0.412921969522798	0.0615852079478335	0.617624991373235	0.819873139445139	0.35437531122027	1.10327781139277	0.713799579969361
Alpha-crystallin	M.abscessus	0	0	0	0.229539453055953	0	0	0.18325354560087	0.262544421419981	0	0	0	0.38617981710094
Alpha-crystallin	M.gilvum	1.26977397242539	2.76626116137799	1.1959178172882	3.84716688676606	0.335287755329914	0.264212309170182	0.744334040115424	0.374828123827253	6.37041987454646	1.5339988925063	0.49489995196701	1.89963856861212
Alpha-crystallin	M.liflandii	0.081449317310181	6.64382067295247	0.375502674426107	3.93821066785508	0.904205431716725	0.905741511915589	0	0	0	0.341679040849891	0.379612913347875	0.33312660240319
Alpha-crystallin	M.smegmatis	0	1.8914758633468	0	0.530203807058821	0	0.13303647961738	0	0.303220317696316	1.88759639449376	0.0674123513028164	0.0534975727304921	0.501761804613546
Alpha-hemolysin	E.coli	7.1038544444989	9.44623090892499	16.1014720617172	5.99247105462282	13.7912199965614	13.5831862430237	7.69852633929252	5.37974630399081	13.825178517109	14.7310108943361	8.39959338676294	13.8358744659069
Alternative sigma factor RpoS	L.pneumophila	0.823585475773201	14.072953839408	1.57161718154798	20.1761452037267	3.71268820618779	5.13675854941976	1.22829521009036	5.44183632879439	5.97638724706874	2.02611574702094	5.51316231286829	3.07212927148962
Antigen 43, AIDA-I type	E.coli	56.2316188070888	0.0268528851206369	94.1326878222523	0.0180635654036355	0.0814454303040702	0.0906486569369866	68.108044806842	0.123965312225174	7.91587042404928	15.9282642188684	0.210202965483007	0.905118115159403
Antigen I/II	S.mutans	0.66704000705361	2.63238647642466	1.52190684620793	2.62520923237867	0.285509524687697	1.28654523659825	4.48716667908798	0.698312608037399	4.33784248968043	0.552207498950561	0.0725005207628326	5.98762645561431
Atl	S.epidermidis	0.0773768514446719	0	0	0.528640198592992	0	0	0.142359070161518	0.135970374040664	0.37625398104592	0.0630128083756852	0.0837353312303354	1.50000371063418
AtxA	B.anthracis	9.36372252376035	1.86255836158996	10.7352869585678	0.854261807137132	12.8533183186307	6.316113166948	8.92488214789746	8.09359708816181	2.56947711169514	3.07045380233517	4.30020126220349	21.3259082364529
Autoinducer-2	V.fischeri	9.97385405820524	1.3903456544449	8.30411095275246	3.44879463939348	2.40131930534885	12.1443300679294	5.46004508228183	4.14526657919002	2.05668903120746	5.54076819476857	5.16367875920402	9.73604892927154
Autoinducer-2	V.parahaemolyticus	90.4852225431976	0.0542261749916738	139.986798895398	0	0	0.439329769899256	108.074843945704	0.563249369209146	3.02399720734881	28.0168867472705	0.0920655902803817	1.51889910621387
Autolysin	L.monocytogenes	3.99584201273756	29.8658971738071	1.93574902924943	26.3857566732562	1.18265036729339	1.27643070103752	1.63770030029493	2.70546316139519	14.9358829356849	7.09562088471694	2.35906418790795	9.80011143007377
Autolysin	L.seeligeri	0	0	0	0	0.64378596716033	0	0	0	0.0401704911696012	0	0	0
Autolysin	S.aureus	0.613695943294279	1.7653361443633	29.2864580776983	8.9676914092586	0.0469620771140989	0.532199566086452	48.5207702100216	6.50235131041702	2.91043121400354	0.288187963913923	0.696179387020121	8.57889444382399
Autolysin	S.epidermidis	0	0.0170822382757654	0	0.137891832605041	0	0	0.0206411960704277	0.0829620137049652	0.581247334068636	0.0192235606798012	0.261021124091632	0.086996552204058
Autolysin	S.haemolyticus	0.409582225656739	4.871227036609	0.0288488947152855	16.8275697250427	0.0913052245994655	1.04514390556959	0.0741453490424574	1.02958336112522	0.833594056595309	0.136325787351242	0.15626922560749	1.17505371979727
B. anthracis S-layer protein A	B.anthracis	6.79050508826104	25.13198107348	4.33803763390107	25.1059015840048	4.59197760671587	6.18568200057334	11.2003782040497	4.5606508027961	39.8471429203702	12.1604916717522	2.9422889612725	21.5222848169932
BAbS19	II05480	0	1.6958003815578	0	0.104336115025433	0	0	0	0	0.0221783864772299	0	0	0
BRA0655	B.suis	0.049400188913363	1.36775909363588	0.0578245977589899	0.518418323269768	0.0830799200948029	0.12483158660133	0.174462978960485	0.0474199175251949	1.0160925364618	1.49160036790726	0.0348794747317746	0.156593793967304
BapA	S.enterica	0.424860814065582	1.77365287816063	0.245308124011045	16.473606072131	3.4221716987374	0.962108171062035	4.59005028037342	3.75814523964136	0.161687068395215	1.81187182784695	0.288340847315373	1.31897226480334
Bcp pili	B.cereus	4.34326987865948	20.3831888111638	5.33971705307484	48.4187800934616	1.66453003067915	5.12982380256795	5.01918724311872	15.016870123972	27.8041063858112	10.1353704381811	16.0973387107895	19.2669805201747
Bee	E.faecalis	0.164472534471766	0	0.204483357360158	0	0	0	0	0	0.0777392665898758	0	0	0.922929744237351
Beta C protein	S.agalactiae	0.0600455284579465	0	0.243612888706855	0	0.0748378645298423	0	0.178890365943707	0.0854311212557082	1.05846056097679	0.0527885078985017	0.0418922791752001	0.628308432584863
Beta-hemolysin/cytolysin	S.agalactiae	2.63384461843285	9.00488163282611	2.76906641866592	7.0357069163136	0.870582794719621	1.80641769951383	3.23198366227414	0.767143404594969	14.5817846413987	8.71790187378277	1.26704313964512	10.1578417624246
Bile-salt hydrolase	L.ivanovii	0.316214996615997	0.606393015696365	1.24219946656406	0.437048803806227	0.0875811541556669	0.614109569998495	1.32589330052395	0.266608576550321	0.61934689171707	0.185331789340251	0.196102557625086	4.63236440048791
BopD	E.faecalis	85.3282229002121	10.7169795784211	123.341440780524	18.7422169778414	4.89637057763029	8.0576476917348	103.425928475791	8.09105451269169	28.9434855967051	40.8031295532807	12.8004663912629	10.8796882590978
BopD	E.faecium	31.7485062437732	24.3030703681862	44.0927420261829	59.2650901165908	9.61516755763114	18.5924062095354	39.7980323461386	22.147005344923	39.1226991228548	20.4391279974721	51.6548380446895	50.2381500948243
Brucebactin	B.melitensis	108.070140345067	76.0311487592723	129.534716946899	51.8681487283363	92.9945088897061	100.635157450444	106.000931222952	97.9840008908128	61.8892340533448	82.3395893653878	124.479715519998	87.4107868936149
Brucebactin	B.ovis	0.169021774786943	0.1786002529513	0.0279895659365323	0.0600709632465579	0.0401258337479155	0	0.311725978101906	0.0229028112302537	0.617172588799341	0.127366314801917	0	0.101064079794501
Brucebactin	B.suis	19.7565470723664	119.648891737955	14.6609254902743	38.389994373861	119.38123452985	88.2151310143132	21.155538546931	41.9523293923721	46.8713336602353	46.5831570352238	66.1018646479304	44.49510447309
BvgAS	B.pertussis	14.1493243124078	66.4069713650344	22.2375057265024	69.8017222607701	19.4294133881837	39.8793551249781	18.2986486567197	33.1331003779266	64.0501385155538	27.7632060256687	17.5341716531552	67.3013245867134
BvrR-BvrS	B.melitensis	82.9277451644941	112.384370457001	73.7191552308027	131.264343618088	5.35833397274797	12.3283364511166	80.2098254854164	10.6620287467092	81.5734172575176	62.3761603611296	10.9561874436881	58.2758972542687
BvrRS	B.melitensis	0.625579657702452	1.5885718247724	0.376778756689348	1.40890756736306	0.420947398827472	0.912904650575053	0.663841741625755	0.357273685763891	3.44010274451367	0.656322363750823	0.454654775198168	4.27497464048112
BvrRS	B.suis	4.38284780872012	15.2012150536238	18.8785518986116	43.7385759721946	12.4566557286766	5.46958899989158	2.25524427176125	9.51334971385693	26.4518236700032	34.2817850084648	4.38457639248018	15.1569567367025
CFA/I fimbriae	E.coli	338.234933584985	84.4825369210146	470.910397138164	73.1710414172428	105.668647297043	76.0036582897756	389.731025827349	73.5777996053957	53.4595393807503	162.299730146011	91.1442993252337	71.8798747773317
CTS1	C.rodentium	1.09730784746189	0.282271644849309	0.510023069053898	0.461487454304202	0.155848389715355	0.173522632473491	0.286819163315813	1.53277408828528	4.96068823388141	0.398377619194178	0.235013820027264	3.45896003577152
CTS2	C.rodentium	96.4032552008883	1.63918376530097	175.331522226608	1.06503041917985	0.232048332168145	0.162520844945919	136.464895871813	0.357334739199583	8.51136836478057	37.5194724686722	0.224011767650593	3.46370056720669
CadF	C.fetus	0.592307143974524	0.901761216569491	15.399718575848	0.361966060588233	0.059057855516243	0.118316368093954	0.329397291779435	0.943197263696628	0.409575087193921	25.6481996284806	0.66118085712842	0.198330344481903
Cah, AIDA-I type	E.coli	38.9405096121182	0	61.0574447440221	0	0.502725793701623	0.348513621923713	49.1784394878584	0.706510824404835	2.17947075844575	9.88387813025614	0.118999606613188	2.30068853407555
Capsular polysaccharide	V.cholerae	80.497934723796	23.5978300651877	115.228430526403	29.143257230665	42.1542749785242	51.7548711076774	95.3767357343347	37.3800987718541	41.5056067140153	50.1920214464011	50.0499458500363	37.4666019353041
Capsular polysaccharide	V.fischeri	168.037985705236	188.551058289139	216.737856430473	109.969505757896	215.290991805676	186.968699973715	199.626307455932	181.535422062039	157.889246711474	205.414120874451	240.401903681244	140.228302309461
Capsular polysaccharide	V.parahaemolyticus	60.2014668171262	52.8849308495803	31.3282735865723	52.5117856826159	41.5400089724765	58.2938131464383	50.7637724174264	74.8859574779444	60.8181744643401	91.7710390972995	62.5063668149154	66.1337026575481
Capsular polysaccharide	V.vulnificus	441.69034690393	513.50340667277	455.102154717881	443.029680489338	592.653006733558	579.372865011718	466.549417693222	593.814515818019	435.982560483939	424.21868757324	553.058282346803	427.867367964195
Capsule I	B.cenocepacia	193.625546792086	152.372881953057	114.375843519087	207.540845709652	85.7040108204143	76.904519375843	135.113738483641	94.8397900387013	196.405197683031	190.818598392964	112.209998289	123.973977480414
Capsule I	B.mallei	0	0.886996453177927	0.34119845507646	1.05773367560942	2.28266270369986	3.02149998808235	0.584615778040817	3.90865844684618	0.951241861500325	0.345026904650726	1.77975786628473	1.2319915202615
Capsule I	B.pseudomallei	0.557932135955662	4.65620227491399	0.768608399120241	2.46567050028472	0.108418456367174	1.70454498267252	0.869480862034193	0.283807302026265	8.51255029564469	1.79725842074568	0.635891921048623	0.500085358048884
Capsule I	B.thailandensis	75.4107128028139	92.1904622741234	33.2963569815263	69.7054162485116	94.242704045435	108.301319254739	68.9160295985815	118.284879988003	62.9502420040039	71.8000352635457	90.1290083362402	53.4862759225748
Capsule biosynthesis and transport	C.jejuni	193.326551563666	263.457678553293	222.167478753592	282.049056763752	131.108165068749	134.474481176164	201.43563280007	135.707299757028	316.105148736787	198.879130188425	121.499418194786	174.564660911661
Capsule	A.baumannii	961.775006621931	1208.79130256528	942.618629093014	1052.82806467374	1507.91220014608	1523.85607577649	1009.79561779249	1567.59131263164	1099.79164431237	1297.57501737798	1519.56652879152	1287.27870754289
Capsule	C.jejuni	0.730299311080141	2.57348915898645	0.876398890130029	2.07562592722012	0.145062402461415	0.317982154244277	2.53240331698199	1.23049612084096	3.99202546507538	6.62195362796079	0.607856484188337	2.68959149614891
Capsule	E.faecalis	0	0	0	0	0	0	0	0	0.408660502579464	0	0	0
Capsule	E.faecium	1.29490100188126	2.08705881099513	1.76218430080533	5.75557876090703	0.411994262268253	0.616179762110714	0.783196129384839	2.14203866018912	5.35857560758056	1.7642138646683	0.862105262078203	4.61192654909367
Capsule	H.influenzae	0	0.269261006855208	0.0158240930114317	0.0226410206302183	0.113427076151886	0	0.0271132952392627	0	0	0.168017311827709	0	0
Capsule	M.mycoides	30.2147361364073	82.3044000858247	40.5868530110145	117.745851970297	14.2382042364289	29.5947476446546	56.2192087522313	28.7112290161995	159.115531165983	70.4561058942497	17.0801747986356	122.570887105073
Capsule	N.meningitidis	36.1762783693739	9.16024026612556	74.1338882505405	8.9117296232641	8.58685093005419	15.5953779261959	46.9637261252964	21.5463605070121	13.6428703377326	38.176511453287	15.560504771023	20.6087645301227
Capsule	S.agalactiae	213.647162381798	234.454193585687	292.255373387702	268.529871214395	130.122038423654	142.735533625472	266.038781658618	148.607779321309	356.649556686402	217.260459678748	147.810889906108	295.609028971424
Capsule	S.aureus	177.070424475455	120.129184510413	206.90469962231	133.402556158507	91.0416605120039	130.740606020447	190.03626784395	119.855282044827	140.914138986642	201.2002547174	168.593187632628	138.958892073337
Capsule	S.gordonii	116.357744158813	209.453016990835	114.364780895477	229.650027060201	234.465727325254	208.183278207336	127.480322604628	207.91142017182	163.553435698156	157.545444106788	221.002376567131	191.75973125167
Capsule	S.haemolyticus	17.3900467720456	28.5794699076491	9.0383300150438	36.3768448161171	10.3303055611347	23.880359257487	18.2216986745819	29.2351508527895	45.4528221969659	24.2297985595904	22.2438546470735	57.1974728722721
Capsule	S.mutans	134.095857887216	204.156656383499	164.488840003297	207.675596209831	162.836209153559	217.601556338477	183.729242330758	254.464572346121	204.855696734488	134.290967893003	238.173917170805	260.658173655594
Capsule	S.pneumoniae	65.7472823781282	164.716242813187	69.5321016954467	255.968228701539	228.615625258447	171.50356861003	77.6406113353026	201.913688652746	218.059841887207	138.2028291544	199.246877216716	223.130532032904
Capsule	S.pyogenes	1.59584097149915	0	0.315784130234035	0.457696138322412	0.748750049092616	1.42972951171929	4.11152720424212	3.94731462140088	1.16004826357216	7.47295121469803	0.196467512757142	0.56009082969886
Capsule	S.sanguinis	102.32465538207	121.122783392277	43.8563300490552	187.174935864377	88.7024074964954	84.3350241026801	71.4271698713272	78.75828826219	178.092709402871	99.5013426078385	124.503800963096	147.602670369332
Capsule	S.saprophyticus	21.6985048606494	55.9714942281184	34.4795825371365	47.3552851973549	24.3512807316228	31.6624833902736	21.5460586452664	40.5625437522003	46.9554744266409	50.6425285693587	40.9122944383293	39.7941611741945
Capsule	S.suis	15.5954945301535	31.8695846603417	17.8660064273935	90.8739007568897	19.7017900309839	25.9918385814999	22.367317510426	29.5344664532307	53.2522989389467	21.6597682225005	17.3818504247849	26.4196905306191
Capsule	S.thermophilus	613.986805401539	842.36687958447	521.424208316714	878.486955545258	793.437561462444	852.210522997887	560.608884472723	901.661039719727	886.481526242139	792.337997606812	892.680067071961	870.490485725239
Carbon storage regulator A	L.pneumophila	38.6307583737487	59.6791346961658	53.948335648204	75.3293955537513	6.49756837411625	16.1389731460403	39.0292661476565	11.1696731721098	95.0529537470156	44.0437316874538	6.82041240571825	26.3680625236797
CdiA-CdiB	E.coli	43.9816931732161	0	79.7281628867634	0	0.0063885981915719	0.0575950612977683	51.8683925714533	0.0364645029749974	12.0194086688465	13.6693069627155	0.284252900575475	0.831870343755131
Cell wall associated fibronectin binding protein	S.aureus	0.354121014042592	0.0322544938244601	0.376091125307416	1.87944774407247	0.15470224445271	0	2.19403110813577	10.6341074696395	13.669613886638	0.213494445160975	1.16883833060516	7.96592163748138
Cell wall hydrolase	L.innocua	21.6005425058912	28.1232180977219	19.1089819537382	32.1883207960535	40.6446496712546	45.7378913626771	18.6187317780441	47.5198253833925	30.9294502658788	35.8916544530413	48.9143179650841	47.6267414434877
Cell wall hydrolase	L.ivanovii	47.6818262054496	39.7996085108448	26.3404916606645	29.9691332722487	35.1996148078238	47.092329744565	33.0549401470147	42.4104466202337	46.2317346276346	56.2100444053904	44.3994863379788	51.0051472675313
Cell wall hydrolase	L.monocytogenes	0	0	0	0.132550951764705	0	0	0	0	0.821797724279517	0	0.0185860111833634	0
Cell wall teichoic acid glycosylation protein	L.ivanovii	0.536758338850427	0	0	0.907424828306811	0.254853268398922	0.122635938301663	0.0761492773949563	0	0.135168274340955	0.0674123513028164	0	0
Cell wall teichoic acid glycosylation protein	L.monocytogenes	3.0369396598875	6.84019614009588	0.711323597638504	4.71299034094552	0.809070802223429	1.15986212719624	2.69380158375059	0.545808843720992	3.55522965005372	0.32638572444979	0.807657382457638	3.77915913918986
CheA/CheY	L.ivanovii	0.625513654723332	2.46802353999937	0	2.12935084435377	0.39556130355105	0.0743747248254646	0.216750397299567	0.0750126918342804	2.15930405612497	0.610792378741634	0.0654350476372961	0
CheA/CheY	L.welshimeri	0	0.378117652644644	0	0	0	0.127643108822081	0	0	1.64402087059301	0	0	0.179471476713157
Cholerae autoinducer-1	V.cholerae	8.56341613546406	11.7476450648914	7.53914963929941	10.7141953934117	39.4284248735276	51.7223903662328	8.2615240538772	39.2185800644538	11.0613199624233	17.2537207739026	42.0640375198184	21.7095062883437
Cholerae autoinducer-1	V.parahaemolyticus	0.401483663156317	4.3334898901365	0.0775654244703431	5.9485365806104	1.66796655614861	1.84901880751232	0.584768979240513	0.38081325276719	1.08517171192597	1.34125140469471	3.73473620948718	0.448114316069959
Choline-binding proteins	S.pneumoniae	1.02806648851022	8.43045375505955	1.12480165043765	14.298485133574	0.714890830548329	2.1866427961245	1.05117844014873	1.76311182061883	12.4411528265989	2.9147332350595	1.13083688823585	6.02673401852657
Choline-binding proteins	S.suis	0	0	0.188868043273418	0	0.406141759497156	0	0.490060146327332	1.32360334456945	0.0728333905429419	0.29059304833447	0	0.691749284030325
ClpC	L.monocytogenes	0.064116411743231	0.919855023482613	0.0487528825634774	0.760479567712821	0	0.238306171057739	0.0775465118425702	0	1.52890850755866	0.634003852132557	0.127118085662362	0.985123335720427
ClpE	L.monocytogenes	0	0.585642689910077	0	0.547157998563609	0	0.0878659539798512	0.0524190374625745	0	1.83765984138889	0.0232023906809693	0.0368262361121527	0.220930779085654
Clumping factor A	S.aureus	0	0	0.153157191157811	0.0931793819336046	0	0.0935206935924159	1.30969166487358	0	0	0	0	0
Colicin-like Usp	E.coli	123.840286066096	0.0314037107695889	215.670885847648	0.0158436322816398	0.0634987941465329	0.197578209438489	174.535334194009	0.24328453393955	1.35390435365897	40.491152166226	0	2.88407850293557
Collagen binding protein	S.gordonii	2.33023916462016	2.68371789335171	0.52907483747082	5.6622584112609	0.155000896043609	1.91356055745566	0.621188447670439	0.324888309397665	7.90331827878583	3.08908308936328	0.952161448883206	2.89642119624734
Collagen binding protein	S.pyogenes	0.31731524859199	0.255139820971752	0.785065135491383	0.635141241327206	0.0661724275842817	0.134028867565299	0.901607444356282	0.898124725171699	10.3465534328094	0.197581128993716	1.61686558761883	1.71667091328134
Collagen binding protein	S.sanguinis	3.50421390627149	1.23091426244485	0.698055472302467	5.24357597366155	0.478186399396563	1.05179149066976	0.738693998440699	1.99301743360836	3.95659410944559	2.04769036370997	0.26159585330767	3.64156630217879
Contact-dependent inhibition CDI system	E.coli	399.941010607349	0.151710175564437	643.811389075721	0.0156456312990827	0.687574662881278	1.04403487033721	488.384541086873	0.606191709958521	37.2485685526104	115.706909646305	0.929302100786988	7.02828152179673
Copper exporter	M.bovis	1.39705880628641	1.22151438684183	0.379770570728943	1.08552106795399	0.3237760497564	1.36579523510502	0.585303566013974	0.423855147943527	4.4840490857103	2.17855378006306	0.222067246221105	0.978937213020946
Copper exporter	M.canettii	161.592818011394	61.4712487841995	189.47282652206	91.1484691523764	26.7470774838624	46.01383023355	161.696813270783	40.4263606542476	101.033916458566	79.0675907049412	37.9355073457837	68.3798494580683
Copper exporter	M.indicus	107.615875198806	105.708461033755	92.0493948259497	172.477778562144	53.0357942461708	55.1245386565168	88.3376918746665	63.9143045576547	158.125944893412	119.592383155404	54.5164523401876	122.42506052796
Copper exporter	M.intracellulare	34.4590669252974	39.574425137303	45.2756546561206	31.490204178985	78.2063955529904	77.7214023262214	39.857210655528	57.874225009277	56.76850886032	44.5188181654308	86.4058903043471	84.642194146084
Copper exporter	M.liflandii	44.2009332970382	37.513061180411	28.0971863270162	57.4458850647762	33.8640254605846	26.1649001643882	40.5529567126702	40.6129133373071	53.6883088011823	56.5124159306896	42.9994711669306	59.9609544443445
Copper exporter	M.marinum	32.9973081094744	26.8790213552603	57.9227174845208	36.4425504191018	51.3873167447385	45.2899683303336	39.7505463879785	42.4235290776552	29.968943855932	31.7765536877716	38.0242803772382	56.7012219667478
Copper exporter	M.tuberculosis	16.3399599384389	25.9717783997024	9.63152574994997	53.9092603439002	14.894273320709	19.1463474646412	13.1296572879431	24.2562610055788	54.6961180834622	26.7285485130657	10.5209893188462	32.6727866641946
Copper exporter	M.ulcerans	93.5353984460178	35.0873054493098	112.070857790607	27.3008873821677	32.8592428222549	35.786835792479	96.4632809401871	45.6274040567347	39.0240424331002	54.2637985167597	42.704340292821	48.2833334337418
Copper exporter	M.yongonense	7.78957994814717	12.1769372910496	11.4947391962174	19.970112337434	17.7231831959808	9.62627741098292	6.38479926484213	10.7902977453222	15.1221042394634	6.96228592865713	6.69314097411502	26.023199209075
Cpi-1a + Cpi-1	C.violaceum	2.70997764213344	10.4011780413961	2.72745167443575	19.8552104780558	1.09495245098572	1.78475317351588	6.2457325107201	1.36834085599436	18.0156119791223	9.65213548147263	0.655142916297924	4.34845269151384
Cpi-2 encoded T3SS	C.violaceum	209.989772370139	165.977881549305	171.688830871198	178.138692674743	199.522598805873	223.651274532305	192.095460700559	211.993651770621	187.241594521617	152.691689551504	210.430379187487	144.03591653924
Cry41Aa	B.thuringiensis	0.0315239024404219	0.0259080613849108	0.21925159983617	0.326774915808822	0	0.0393566252201417	0.046958721060223	0	0.180599833216665	0.12471284991021	0	1.91319917722091
Cry41Ab	B.thuringiensis	0	0	0	0	0	0	0.0563504652722676	0.69968088308425	0	0	0	0.0395834312528464
Cry42Aa	B.thuringiensis	1.34996476333101	0.240767035043	1.23812668142778	0.101415146309637	0	0.614246172424637	1.06071464041916	0.0140710082068225	2.75884632099304	0.521674666291076	1.43367937332869	2.94935370119248
Cu,Zn superoxide dismutase	M.sp.	0.143653226310783	0.708372311283638	0.0416300506018044	2.9186377290469	1.07425491616255	0.478257724194127	0	0.340643078424659	0.253226640537486	0.315728733949899	0.200446601623109	0.450950482627364
CupA fimbriae	P.aeruginosa	0	0	0	0	0	0	2.07734112993113	0	0	0	0	0
CupB fimbriae	P.aeruginosa	6.36544060741702	11.8629905408842	4.8330090424729	11.6517581215341	33.5661449833197	42.3253117633196	4.30422378847158	30.9162849821743	10.4497874997189	15.8897190960317	38.7487238280488	19.1375717804443
CupC fimbriae	P.aeruginosa	0	0	0	0	0	0	1.60153953931708	0	0	0	0	0
CupE fimbriae	P.aeruginosa	0	0	0	0	0	0	4.46130015083489	0	0	0	0	0
Cwp66	C.difficile	0	0	0	0.0420139177468485	0	0	0	0	0.0446538049162084	0	0.392016336386737	0
Cwp66	C.tetani	0.209278819567396	0.693998658982522	0.280542602480327	0.98317286662112	1.14312185281348	0.117054872821768	0.0829177040681047	1.8230464518201	0.920288772064631	0.252119244479754	0.02342497267489	0.821872812262863
Cya	B.pertussis	0	0.183215454672843	0.0436562920027772	0.484586883773808	0	0.0626919693772168	0	0	0.663879577515311	0.132438424683409	0.151292498677315	0
Cyt1Ca	B.thuringiensis	0	0	0	0	0	0	0	0.276008237903057	0	0	0	0
Cytochrome c muturation	L.pneumophila	0	0	0.0337310153594108	0.0482621414117645	0.0483567740038981	0	0.635748838969173	0	0	0.358149722819065	0	0
Cytolethal distending toxin	E.coli	50.2581073193012	0	84.4855639536771	0	0.118860137782691	0.0396873531631681	67.3364383337518	0.0452282406647867	0.462298215603099	18.2772445582695	0	0.199580325644604
Cytolysin	E.faecalis	1.50826207273132	1.29585045751368	0.57229126070083	2.34645497891837	0.37370440351799	1.22368825972321	1.09334672488061	0.762331006986711	2.72518288714366	6.49498447235222	0.293118062736871	2.4060489372417
D-alanine-polyphosphoribitol ligase	L.innocua	0	0	0	0.197436033048127	0	0.320475376792582	0	0.150549947947122	0	1.72517365904763	0.197941019102821	0.127232457598435
D-alanine-polyphosphoribitol ligase	L.ivanovii	3.0314450978093	1.24747578560793	1.01412911420777	1.88231803381034	12.841902076519	7.07649345282414	1.62550275319345	3.77787988797424	1.96847667172372	4.55982600229196	5.80566370408152	4.57175473502485
D-alanine-polyphosphoribitol ligase	L.monocytogenes	53.7727802669371	5.47236538465215	29.971224685905	5.25051539818481	16.1880904319037	8.28213781826209	37.444475836717	9.99020182374808	6.9035923017187	26.8407714577418	5.87180889331879	7.9086615399723
D-alanine-polyphosphoribitol ligase	L.seeligeri	2.94080830027559	7.55312042873884	0.970049883537662	6.82582622917866	14.4114221366805	12.2928980120104	9.08154419711273	11.5182341246478	5.01509077513983	6.57325803252714	2.57070571952394	2.7946639125511
D-alanine-polyphosphoribitol ligase	L.welshimeri	0.177605533893428	2.3132992138671	0.168440535993172	2.0686395681404	0.291410066374515	0.445193446810945	0.185213797659471	0.166172702117268	0.742532504075281	0.329747167222688	0.0458550623404218	1.11745792939733
Deoxyhexose linking sugar, 209 Da capping structure	P.aeruginosa	5.76828605073423	17.9206043851232	6.43243545980958	25.9952596654267	1.58743252420186	4.68390162033063	4.64546211522402	3.44324850647947	26.3187685796171	9.49863829399543	11.3349863327451	11.3223703828506
DevR/S	M.abscessus	1.81389781073304	6.02538785723473	7.41846049120393	4.63894654665039	1.20988404397479	3.29757293541074	5.80015081137521	3.46954010121174	22.1424215134794	10.5244098950176	2.41616389955084	17.6465217860879
DevR/S	M.avium	0.134568437295082	1.55664905355361	0.633519079305193	1.83393039301062	0.731058670297036	0.810519330139625	0.532820282374282	0.389071853429611	1.97776839905476	1.52873752017871	0.405284532089088	1.67239045620134
DevR/S	M.canettii	0.743943349653231	0.0235527830771917	1.89007926528177	0.427778071604276	0	0.500902502801803	2.04318406236528	1.68532302840806	0.959831281431228	0.47869578753414	11.1966637068262	2.57892052101878
DevR/S	M.gilvum	38.7351522178165	0.931562520889901	59.6436069367413	0.502538535907546	0.165006706536241	0.38582404960599	44.8645603581347	0.442890355759875	2.87692018418068	10.0323210982794	0.184862241878263	2.02327962766167
DevR/S	M.indicus	6.02688122295773	3.51590876801037	2.48692782949566	15.0509987177438	3.13790763746303	6.70384584100527	2.92077632497323	4.24305281786688	3.91864592303882	11.805001416833	6.98615361539367	8.28280956339188
DevR/S	M.intracellulare	5.37317907294013	3.30693144204064	3.73709647357807	30.0607486273449	0.666733425072787	3.96926091262428	1.85414564076436	5.70515889173547	16.415028048198	2.65658388047463	2.61573341174073	12.8506630691735
DevR/S	M.marinum	0	0.0566984930004127	0	0	0	0	0	0	0.121610362324993	0.636831574009584	0	0
DevR/S	M.smegmatis	0.5002402608804	0.563742900812978	4.92411623971248	0.467265690163331	0.722350504184778	0.799316864477559	2.80618716288379	1.43030884720519	2.43235085945003	1.21073406925818	0.778108504997831	11.8850083921361
DevR/S	M.sp.	4.50588278038407	4.1826658434155	6.54867392266881	4.83249193396314	0.348944160433328	3.18226704275127	7.47985024817537	1.13884455383458	12.9111965719873	12.6298400475871	2.03489686054634	9.77441737444648
DevR/S	M.tuberculosis	0	0.300714401393883	0.160689283267551	0.223763639268821	0.0859839294598188	0	0.165196803729775	0.595963333641594	0.0488719167812575	0.0487476937759779	0.0386855411927337	0.232085264674669
DevR/S	M.ulcerans	0.205095268889492	0.325366472941527	0.268608065377537	5.60750956189728	0.10213911978986	0.408703415747625	0.582157890225778	0.0258757723034116	0.778724483845784	0.417856020353201	0.103774023293374	1.94552308443193
DevR/S	M.vanbaalenii	1.7240986057995	3.41416753768285	2.88979436697122	1.4692330877963	0.876398535606361	0.953802623516922	2.1540174178954	1.77013283241827	9.23137828360175	1.30840897950167	12.1406058676314	7.26076177683545
DevR/S	M.yongonense	0.349187842416981	0.631359526672288	0.404772184312929	0.144786424235293	0	0.23250683206976	0.450803722178141	0.198725931290201	0.81973699445495	0.0920956430106168	0.0487239431637712	0.950002350068313
DevRS	M.tuberculosis	2.18242401510613	0.198556094510817	2.87767724784973	0.0452457575735292	0.498679231915199	0.136234471915875	2.11314244771004	1.16068444791334	1.97163723245413	5.03648047714311	0.456786967160355	2.05529354582087
Diphtheria toxin repressor DtxR	C.jeikeium	0.181682327077227	1.11808150157013	2.54178112310072	1.22671904420067	0.231874695018692	1.6894551314012	6.85411210597005	0.0875148071399938	4.42987705656451	0.809301708196314	0.1262276315925	7.12169889270914
Dot/Icm T4SS	C.burnetii	0.0330863115992766	0.978916838333657	0.0958826238350597	1.65997846444691	0.288660334615106	0.633377758644846	0.213573191994017	0.188297165216663	0.845688386984519	0.261787906517059	0.450128265015161	0.484695076565466
Dot/Icm	C.burnetii	5.0803727924257	40.9183003487795	12.5345602798202	57.2208862243954	5.48555791336578	4.20060219405844	8.96711593167734	10.949165263854	17.0211662467215	19.7027267693775	5.43116813000352	20.3682189995191
Dot/Icm	L.pneumophila	4.61698782226628	20.5069525770612	2.40337399590232	36.0466338775404	1.04461087515125	5.37390600340947	4.39059780435237	8.69018382127855	27.2749148031105	6.80186684229028	2.83365537016707	15.96647119207
E. coli YcbQ laminin-binding fimbriae	E.coli	0	0.0542261749916738	9.95725140678183	0	0	0	2.90199427470001	0	6.68173368594514	0.0279468571227362	0	0.0665267752148679
EF-Tu	M.agalactiae	13.2602092941285	30.4884170452457	9.42410313568259	77.2683679829316	18.9390539082563	14.2360742829192	12.1153401427961	30.1611509142163	26.7191400120625	21.9000330347222	13.1744601808964	47.4807633220045
EF-Tu	M.gallisepticum	43.8946704907842	83.4092715536705	27.1307527917149	65.3152294600308	71.1829068128963	75.2007882395192	32.8216288817066	74.4781439496932	66.1144225017933	79.2309794435719	88.6758540794448	85.7015182918086
EF-Tu	M.genitalium	1.78428699780018	4.58045129120183	1.06024627305022	4.36974131140996	0.218293843920492	1.30483510593741	1.04138677236741	0.60996134215743	8.8291822241275	9.93373644951387	0.354214239322418	2.05621203264202
EF-Tu	M.hyopneumoniae	9.56243036837054	29.2287839282732	8.72818440521035	29.7528230567731	3.57562758380581	6.37490856070856	10.0179685611981	6.07869973887024	55.7596082369751	25.0977811659002	3.58395759900692	18.2633445102805
EF-Tu	M.mobile	33.4269742367087	87.3150008647282	35.2574223485608	77.6860904755695	72.5418176079706	112.678369281344	47.8267003038352	115.691877417688	57.0972590952605	71.6338585216425	97.0455685420344	97.4028011017775
EF-Tu	M.mycoides	248.59058671235	176.0348637957	220.172211593903	243.999643193876	97.7514639625453	123.046422527188	221.865376531017	148.09562048056	249.471503426272	169.622902741973	129.87235096868	206.352188073992
EF-Tu	M.penetrans	116.273493265323	15.1171669204537	174.697834269976	8.88311730081191	2.58437133247708	4.68815533839574	130.851074678637	4.95346677011153	29.1362149901072	86.9641298775655	6.57818305573303	26.8314925909215
EF-Tu	M.pulmonis	1.24997667937225	2.75226510762201	4.93481347845111	1.56999933135016	1.91292561994214	1.71911601997092	5.35206362169072	1.95943597781267	5.01631153325817	1.41223768197132	2.54524992978175	2.01415064821772
EF-Tu	M.synoviae	1.64946220523948	11.5194553623674	4.2423503708716	27.1458789474155	1.20656033486926	7.02566350682378	3.1402912771861	8.31563930332051	9.5783176216474	2.5762649202969	16.1735870968604	13.6744500305009
EHS	E.coli	0	0.906502363791696	0.241508241720187	1.58545825242535	0.061098731732787	0.204008424467257	0.170390175769276	0.906713887366199	1.46904267059112	0.624911040586799	0.0342014719832087	1.02592046443662
EPS type II secretion system	V.fischeri	0.0756573658570126	3.38532002096168	1.02542286692609	2.4396512483647	0.0628638062050675	0.75564720422672	0.375669768481784	2.95328814556271	2.43393005996614	1.29701363906619	0.0263921358803761	3.08750763772202
EPS type II secretion system	V.vulnificus	96.3473393770935	0	137.893595468391	0.0960318119927966	0.144330167307553	0.240958929919235	113.103433867909	0.219680026086107	0.510329199042382	27.2332141640663	0.0403961263475144	2.30230161368596
ESX-1	M.abscessus	0.0439868406145422	1.26527741647239	0.0764831162219198	0.182385999521203	0.03654872453783	0.146443256633085	0	0.0417221754969738	0.85292228925223	0.270694557944642	0	0.276163473857068
ESX-1	M.canettii	0	0.25207843509643	0.474057513159286	1.17414161395288	0	0.255286217644162	0.101532369859942	0	3.96822281388402	0.899924154778022	0	0.667828569867842
ESX-1	M.gilvum	0.373309371004996	0.061361198016894	0	0.30957623602941	0	0.310710199106382	0.0741453490424574	0	0	0.0656383420580054	0	0
ESX-1	M.leprae	0.871728473296924	8.88537711955773	1.58009280436449	15.8099227196142	0.65009484672244	4.85239922177389	0.308122060439987	6.20134543890647	3.43796754445889	0.668903598350777	3.1699770087564	8.17582391296449
ESX-1	M.marinum	0	0	0	0.365480294186177	0	0	0	0	0	0	0	0
ESX-1	M.smegmatis	0.683828045547167	0.807848153391102	0.631741897833032	0.522706606758294	0.0266372060190964	0.240142119987305	1.78283957923559	0.192505809359428	0.904176479207294	1.09916410090355	1.16304327608437	3.82416200239363
ESX-1	M.sp.	0.190504158632765	0.221833383246199	0.173508460302005	0.300976693301164	0.169596599474103	0.192536008271197	0.297292622539542	0.103254880366611	1.85500992972691	0.107665769706656	0.209522597025346	1.25300070152895
ESX-1	M.tuberculosis	0.306719050771673	0.264082170101021	0.0169306254699745	0	0.0728152195425493	0.0972518924358713	0	0.055414781355054	0.605038942288086	0.526458362555328	0.101900138534271	0.0611327123596083
ESX-2	M.sp.	6.76846708003357	9.74204610888991	4.60623539121686	10.5840165015918	32.5418130340476	40.9495758670341	4.61505294217978	28.1405550329708	12.9323060558134	17.3613233175814	44.4985507632928	22.3405597159982
ESX-2	M.tuberculosis	0.0793608732765866	0.195669274795131	0.46511111839142	0.61698974726846	0.0439607036399074	0.330265386462727	0.866930234957964	0.318246189157964	1.44679724450952	0.00780064737514998	0.0922801953859304	2.21445769246693
ESX-3	M.abscessus	0.0634000272544798	0.130263995790054	0.790040680973908	0.210304303358527	0.105358334421901	0.422149276104313	1.25922827424062	0.571290794095434	0.0838194326918773	0.0278687932760246	0.0884652599342215	2.85266068805429
ESX-3	M.gilvum	0	0.584721507326095	0.0951416189220702	0.84692414450496	0.0686301413057966	0.121424698356941	0	0.0436981919278183	0.971129664206492	0	0	0.723109873887605
ESX-3	M.liflandii	1.57726372888348	2.18154659254639	0.245264501511648	2.4883632910947	0.0958939416687471	0.992587429280861	0.305629642154672	0.474359920735085	5.2555257853924	8.65803107173256	0.268394602173316	0.644069389876823
ESX-3	M.sp.	56.791940793098	1.94310460386831	19.5152824854177	1.77134540569472	5.37864893608013	3.84066377148279	32.8711047421561	5.92346989879018	0.17245607415915	22.0756079151407	1.88840282592346	0.921338486057632
ESX-3	M.vanbaalenii	0	0.160347887081396	0	0.0808978588134161	0	0	0	0	0.42990482670046	0.0857624182763623	0	0.204155232822703
ESX-4	M.abscessus	1.55064748868078	15.0672986413572	0.153902795924604	18.3295625564565	1.55724643850236	0.488790407578345	1.69243806075421	0.898471161767611	0	2.70159780859055	1.63182513073954	3.76941298908977
ESX-4	M.avium	0.120729839133531	0.0110247069723025	0.295445418218952	0.0444970098122651	0.0111460649299765	0	0.0399648689874239	0.0127237840168076	1.39514110111728	0	0.00935891343275748	1.1229342199389
ESX-4	M.bovis	0.154613145484358	0.0254139021759343	0.0537674223031479	0.0256433721397659	0	0	0.122834801683417	0	0.327055661075663	0.135926811891237	0	0.258856226176652
ESX-4	M.canettii	0.0375781618495095	0	0.0526203839606808	0	0	0	0	1.30968285114863	0.358763454724937	0	0.0633411261129026	0.235927735944118
ESX-4	M.gilvum	0	0.0740230325283166	0.0522027618657547	0	0	0	0.0894451829718534	0	0.476307252439557	0.237548285543258	0	0.188492529775459
ESX-4	M.intracellulare	0	0	0	0	0	0	0.22440450772142	0	0.199163873254593	0	0	0.157633133307795
ESX-4	M.smegmatis	0	0	0	0	3.79675741112705	0	0	0	0	0.60462524344325	0	0
ESX-4	M.sp.	64.9150566028434	16.2025250713996	95.7905320651333	25.1238611440543	14.0656428131864	21.2178260563044	81.0287392161499	25.8136989371733	28.22455578549	42.1269658262654	16.1895998753437	44.8413120885131
ESX-4	M.vanbaalenii	0.111166856320714	0	0.157732592770308	0.00957387342349346	0	0	0.0591281902316688	0.0236232361628805	1.61617463860598	0.292169536506369	0	0.357250982539507
ESX-5	M.sp.	0	0.0747148365706373	0.026345319072437	1.33188045791879	0	0	0.0300937064204367	0.0431147714748434	0	0	0.602544090192832	0.0951270711016335
ETT2	E.coli	10.3146843278469	42.1557091780717	37.7933091418409	6.41311951928541	12.4354136228708	15.5005426718215	18.2807656063018	11.1243890675438	36.3497173914344	8.06705166597365	19.8274455797189	23.9255866113617
EVP	E.tarda	10.085402990813	4.97062250056595	22.7673876252271	19.7997437474887	2.76234926614508	3.69664701448949	18.3726230909291	3.81496303636099	8.09304513626626	4.48523484122438	1.6492396157546	6.12591206934103
EcbA	E.faecalis	1.11624401003604	0.605881435536891	0.686240243581713	0.608605892316439	0.259870065020949	0.148749449650929	1.70661778799823	0.794185508529268	0.826318073966499	0.942711306407888	0.116894302619776	1.16880210392263
EcbA	E.faecium	0.634186743213193	0.0212538597004965	0.677100528905819	0.78750820093794	2.38512676483933	0.0277811472142177	3.23738947544596	0.1651446309758	0.056983207185135	0.146720999894365	0.162382302036495	1.57138112780786
EfaA	E.faecium	0.121229976709535	2.89045402030651	0.396630675276147	2.52747866977965	0.755805303610545	1.04327398265552	0.283535900946384	2.02845627885266	1.39286009699118	0.266561816601976	1.2136346470585	0.905938053762082
EhaA, AIDA-I type	E.coli	0.118359682782443	0.0286101291367113	2.51074713877651	0.300231971727173	0.237185526479243	0.430203229282231	2.01006626629024	0.726426589327678	0.338703008804735	0.590530015930259	0.359451175794079	6.43955951510946
EhaA	E.coli	0	0	2.54534263230609	0	0	0	0.919280432516285	0	1.81201554492734	0	0.037548090882609	0.022526138556789
EhaB, AIDA-I type	E.coli	55.7155311738468	0.00948820152448413	86.5712455120991	0	0.0575558754675084	0.0384357682719593	68.8381919181334	0.120455273713542	2.34020651861695	16.5132493089704	0.040110615179643	1.37716515650798
Enhanced entry proteins	L.pneumophila	4.36335714926185	12.444362443701	3.37843330696353	14.2026252233617	9.69405976825487	19.5410968656737	4.17172333190003	33.535901438854	15.2970717948684	8.91413530032324	5.89138105481091	13.5840914185062
Enterobactin receptors	V.cholerae	75.5062150062284	163.113664334389	55.6424316247666	96.4611554396955	170.123158095331	177.325332714043	78.0217149378116	167.115581168433	99.5781866036854	79.2758564624999	171.186710031124	122.085460171235
Enterobactin receptors	V.parahaemolyticus	33.7883855115453	13.5557367286978	35.9017137234929	8.65523795311359	8.79089702186563	12.1624739604187	27.706431733338	8.94320638288219	13.4878346171887	35.6487684267054	27.0421749172742	15.8363545173367
Enterobactin synthesis	S.dysenteriae	15.3647012565965	1.26899542386649	31.2241577976802	0.909803073132439	2.39885619985366	2.80911606766049	21.882398576546	2.03935875581293	0.799225337148029	3.99857542124565	1.33008452539406	5.81722475117929
Enterobactin transport	S.boydii	0.107400046169261	0.411913657350002	0	0.148440340304323	0	0.0595936280935899	0	0.0339568494581048	0.0946604318728457	0.409152567528765	0.0749303542345062	0.0749213209833055
Enterobactin transport	S.sonnei	0	0	0.0761878146148853	0	0	0	0	0	0.405504823022866	0.231128061609656	0	0.137548602809119
Enterobactin	E.coli	57.8882964447234	0	93.3730207742661	0	0.115346433403794	0.173313578951083	72.5835350846457	0.0987552410845801	1.62119257481721	17.5437036570938	0.0484259373951855	1.52523313084362
Enterotoxin	C.perfringens	22.0472874926201	70.2454624131875	20.5749698775049	116.516687940484	65.8796928564734	45.1330454454984	18.6868685722206	68.8126010914004	86.8999644101746	74.9814694439501	67.9936636540114	82.1292628948618
EspC, SPATE	E.coli	0.0188202402629384	0	2.79245818696813	0	0.015637762737579	0	0.915811873413305	0.0178512790683569	1.64219366139608	0.0165456517293811	0.0656520793044181	0
Esp	E.faecium	1.55676926416201	4.62579366662762	8.65577925443715	1.59283431131586	21.7651480449717	11.2598691638233	5.2571881959729	17.3046978983472	7.08313757774213	0.970044957837494	7.79852989675333	27.3881410665426
Exe T2SS	A.hydrophila	1.77851270484768	99.4637544690561	1.00626667088988	19.2119523100037	3.76479137907214	7.86288548747793	2.1446818872281	14.0252581430541	57.3274878160087	10.1259388583813	2.42256172633303	7.08956977662921
Exfoliative toxin type A	S.aureus	5.87371881893101	0	0.294203424700292	0	0	0	0.0360066870749314	0	0.287610449556154	1.75315188372181	0	0.0758787819543381
Exopolysaccharide	H.ducreyi	13.7386071518087	20.5667022769852	13.2560144629148	34.2478397870294	7.45742786790577	15.749392347496	12.8941059288475	10.9209332788192	41.09626099102	13.9159143363544	11.1648198249147	43.6351593753349
Exopolysaccharide	H.influenzae	91.2829127155799	55.4266270366973	89.9861168574697	65.4306309439419	11.0345087250391	23.9006472531934	101.193686869195	33.8945058328977	93.9862503882531	73.6613143615881	43.4014706393829	68.6216430945992
Exopolysaccharide	H.somnus	68.4534587475101	37.5555457305287	94.8175729576007	60.9635439397985	3.66861172913687	6.8984492866833	81.1832242916354	24.0589453009984	56.0145754518738	37.2672546101513	19.0878205003102	36.380298535945
FAS-II	M.avium	0.41547000401172	0.80634583260823	0.185588136576945	0.264096984615176	0	0.0608085196534378	0.134556666557658	0	3.65652206913389	0.595820325457807	0	0.962686275338017
FAS-II	M.canettii	56.4160899333347	2.09995609533167	19.3828387320128	2.36417262073888	5.06297142256278	4.59175173016162	34.6535736884302	7.92974217678208	1.38555647015626	22.5104537244043	11.9632344372727	3.72078627134076
FAS-II	M.gilvum	5.14825135590495	7.14653069193762	7.50921239669985	9.55247735515419	6.60070957237337	16.8372898236233	7.92279223731515	17.9905041658729	10.8373625193237	20.4405083831167	11.6746052274589	24.5140841923778
FAS-II	M.intracellulare	9.80607606010794	0	0.35122829099969	0	0	0	0	0	0.36416695271471	2.10679960042491	0	0.115291547338388
FAS-II	M.liflandii	0.0536577062815692	0.479668183015262	0.886336254656857	3.49301527026281	0.133752779159718	6.18541003459815	0.612794657807166	12.0621472479336	2.55782548328943	0.306622609708318	2.12605960574997	11.6785158873646
FAS-II	M.smegmatis	9.62312270447663	20.0283597729441	8.13648956594037	44.7142006495555	11.5120114858933	27.9784604361661	9.15349926228988	30.5433580070343	17.9484301778781	27.772092617966	22.3754598342522	24.5256241300158
FAS-II	M.sp.	11.5527167049796	36.2223286971505	9.44997424588525	65.6412096660584	5.39502984260847	18.286671430611	14.3399975567898	40.0024333966098	28.3681003062618	13.3046000783447	15.1964291477073	41.3767594219693
FAS-II	M.tuberculosis	205.094670709414	153.999109608202	222.546278409465	91.5529630106747	158.019059503221	157.579377790566	192.168576611987	127.539191475037	122.808465763581	192.415510373175	180.688311222977	110.637550755864
FadE28	M.avium	0	0	0	0	0	0	0	0	0.629085050391867	0	0	0
FadE28	M.gilvum	0.0978328006771714	0.349684966452326	0.0567029999576302	0.693227741568691	0.0812894045755184	0.146932825625019	0	0	0.952582173406643	0.129013293010562	0.170638809571397	0
FadE28	M.indicus	0.345642788179245	0	0.03338856850297	0.0477721704329648	0.095731684576245	0	0.0572085941850433	0	0.964703521438493	0.253224060731391	0.040191069868593	0.241117347733074
FadE29	M.abscessus	0.634246921458892	1.59450423604068	0.68425352395902	1.50933989628618	0.262603486019198	0.453891861029415	0.873156768805933	0.381851118771254	1.97121372539179	1.46153262464331	0.0339327461319121	3.018732807066
FadE29	M.avium	0.262615709223831	0.706651728287968	0.183730390924165	0	0.0921885426191633	0.0659608243912989	0.299066715132147	0.0601358730626773	1.36095492203049	0.547276623920465	0.110581574917777	0.464386623636745
FadE29	M.canettii	0.365783102644335	0.136355268126434	0.017263905498911	0	0	0.0389241348331072	0.0928853823169247	0	0.843526873244524	0.0822282526880507	0	0
FadE29	M.gilvum	0.148931822553174	1.12087558390803	0.414333731973864	0.197608767985177	0	0.223124174476394	0.0591605934616983	0.0892070824161815	0.402064903046816	0.366609952491957	0.0207812093546268	0.436352785464448
FadE29	M.smegmatis	0.0932762044812484	0	0.0728141844474365	0.621952945354065	0.129696519752304	0.156845591283221	0	0.267217215777863	0.472606846998794	0.137226371978237	0.0650764994310643	0.195205962342804
FadE29	M.sp.	0	0.0542261749916738	0	0	0.0274115434033725	0	0	0	1.00218368987137	0.116011953404847	0	0
FadE29	M.tuberculosis	0.124028468618053	0	0	0.0514268719961425	0	0	0	0	0.382607465074398	0	0	0.129781741812611
FadE29	M.vanbaalenii	0.311167379669614	0.720262396199028	0.776677866045257	0.522652303192928	0.15008723361545	0.176726534222147	0.622012496619644	0.174962244855585	6.79997064298867	0.685257280444113	1.36587110646472	1.53537350852641
FbpABC	N.meningitidis	0.535466190706829	0.739139504316579	0.270732807302248	0.637226744410419	0	0.12187858132689	0.401308951493894	0.271980392808542	3.16924496427005	0.0643679225343021	0	0.168440132990836
FeoAB	L.pneumophila	2.06081621238177	3.47220684568664	0.6586243268362	6.20842026055641	0.334363513483905	0.688607767105984	1.29160343656267	0.724885889989807	6.35657760321772	4.63289325532704	0.480094237888909	1.14942594738017
Ferrous iron transport	L.pneumophila	34.1493115886982	17.488138503181	1.97788674049992	12.5700218676015	2.26099045894348	8.05245608888203	17.5159124016827	4.06197407494208	34.6256238230462	11.4176993330079	4.63842242746534	11.2873315056712
Ferrous iron transport	S.boydii	7.0442545994776	10.2773053443961	2.19707245690303	23.1966621520761	4.22084181363627	6.11166202057142	1.24932784153676	2.67271191758946	13.7630876804671	31.5144163282965	19.5627047235945	15.6673700932702
Ferrous iron transport	S.dysenteriae	0.108772570720945	0.660311652995957	0.126087182014411	0.083284226330036	0	0	0.108020061224794	0	0	0.0882922831222727	0	0
Ferrous iron transport	S.flexneri	4.33435123046466	1.36576993740321	11.8074450101449	1.59562214385681	3.15344706694186	2.37695349155638	6.17590233681882	2.66601926114654	2.03580339677171	5.92195558224607	1.54966337613618	6.17618205541006
Ferrous iron transport	S.sonnei	0.354643902454746	0.528743460286463	0.275029515639561	0.162030163975111	0.124619880142204	0.0624157933006652	0	0.341122857408356	0.714229957855511	0.0938278494622271	0.0744605714493369	0.646679488288979
Fibrinogen binding protein	S.epidermidis	0.0492703540313396	0.28345143859613	0	0	0.136462676277281	0.205041752232287	0.146788476830798	0.0467336669097796	0.231605263125457	0.0433156063363972	0.171873533229656	0.206223375557521
Fibrinogen binding protein	S.equi	0.0764215816737501	0.612372360006983	0	0.0158436322816398	0.0238120478049498	0	0.00948661031519657	0.00906087649681754	0.816698546480957	0.0503890302667516	0.053317446222982	0
Fibrinogen binding protein	S.gordonii	15.0304216292312	0	0.431728295781298	0	0.0142872286829699	0	0.295673810168713	0	0.504004743137845	3.77709220668499	0	0.260935113319257
Fibrinogen binding protein	S.iniae	0.24670880170765	0.121655244763929	0.364753377493655	1.05591246938262	0	0	0.245002022922903	0	0.253121156906957	0.0867567651549289	0	3.58878784157543
Fibrinogen binding protein	S.pyogenes	1.85428097569196	0.416379557971781	1.29201835617743	0.0588194848455879	0.0420962987980363	0.750587066698416	1.07669639002369	0.0192220022825343	3.57230439329668	0.641380370966796	0.530199158311127	3.35045471675878
Fibronectin-binding protein	A.pyogenes	1.36890957820982	0.632219593776589	2.44517535477484	6.01348829144573	0.0594759052026154	1.28909578608868	3.10503499286476	1.99256972496341	3.74573190216021	0.69536741224033	8.79281711927405	5.99860689613328
Fibronectin-binding protein	B.henselae	16.5239286719214	22.3239943551443	23.5012241629357	22.1059063134115	17.5235826017338	41.1053907610388	20.4677611562636	38.4011346608968	18.1732479186955	42.4985351440439	33.9357581318563	33.602123091503
Fibronectin-binding protein	C.acetobutylicum	0.760158160718342	3.5273459730696	0.914208473859705	3.18741428661072	0.358368733831495	0.950892409151573	0.58853387100426	3.10680850201169	5.88397859530891	2.18150102500382	1.39721486218894	5.20270762134507
Fibronectin-binding protein	C.beijerinckii	0	0.38505559122528	0	0.129510792320561	0	0	0	0	0	0.137298550359864	0	0
Fibronectin-binding protein	C.botulinum	0.601759642539196	1.28674599294982	0	0.884715088047957	0	0	0	0.718427734748565	1.98800185585386	0.554606906360144	0.164128915367458	0.808804438368445
Fibronectin-binding protein	C.difficile	0.957301462715999	3.45095274937524	0.711593234141505	1.00261153547435	0.382021626201619	0.996328905687937	0.960209972726718	0.974236464291423	5.20056670047517	0.946873462593847	0.570418055752279	3.54082913513583
Fibronectin-binding protein	C.novyi	0.147384478942232	0.0750152983799026	0.0854227012348714	0.225683565954737	0	0	0	0.084981483775415	0.491290889254972	0	0.189869203874838	0
Fibronectin-binding protein	C.perfringens	0.446666396963033	1.64954149239546	0.0304516110883569	1.24549631012482	0.867381769839525	0.938513429602894	0.54808346860249	0.656232247575526	0.964280204024211	1.14020751277227	0.623147652731102	1.39795206332747
Fibronectin-binding protein	C.tetani	0.200269497856798	0.747777083040802	0.432566067210057	0.79841895251293	0.236080825389068	0.338677378943576	0	0.320328209010116	1.73931613881613	0.246991939158666	0.117009469420387	1.0951984472371
Fibronectin-binding protein	C.thermocellum	2.83501652266437	5.16892131894413	1.51040721939248	7.32042945248873	0.307071681489041	3.2375099312143	1.96018844441947	0.921396680327927	15.5940216496489	3.01919807897608	1.16121507203339	7.02235491383068
Fibronectin-binding protein	E.faecalis	18.6732906830974	0.129540306924554	0.830686140591475	0.0261419932647057	0.0261932525854448	0.0625311601008061	0.817473861933517	0	1.24243545999108	6.15673632866474	0.0219934465669801	0.469767005052342
Fibronectin-binding protein	E.faecium	12.3440959475184	26.736241984387	12.7307582796329	19.717407825989	34.4220094216836	19.1621753634087	11.3674490760509	22.8153849794259	44.0586435106525	47.6630107555215	29.1012936386568	61.4596682581825
Fibronectin-binding protein	E.rhusiopathiae	0.0326109335590571	0.385394100768187	0.0597540169912557	0.27089615556845	0.0163282613519656	0.274386001534781	0.0323853248691193	0.00931975868244089	0.953490618624842	0.0545839790919146	0.0227518412761863	0.0822512857202003
Fibronectin-binding protein	L.interrogans	266.077011458252	293.057800482603	225.373947896388	358.44615338271	287.070567464803	307.265964285637	253.91753833316	344.521250544772	315.31067562754	285.921267511755	307.54104584266	332.121703866665
Fibronectin-binding protein	L.ivanovii	0.160973118844708	0	0.139947829682662	0	0	0	0	0	0.638454402206214	0	0	0.336880265981671
Fibronectin-binding protein	L.welshimeri	0.175493889874514	0.0721152224116074	0.101714659717811	0	0	0	0	0	0	0	0	0
Fibronectin-binding protein	M.pneumoniae	2.13450884960926	5.52576823484175	4.06952305626399	4.81334571837477	0.379518334674556	0.94204204353003	1.51451269887617	0.599869297238224	12.6542490762641	6.06842393220902	0.593551708931151	5.67712331293848
Fibronectin-binding protein	M.tuberculosis	73.8443060536712	0.0128824614621104	106.112928981483	0	0.234436846344865	0.24788150691139	86.4715012672505	0.163546317762999	1.02235009708712	21.1667334212246	0.0218719358124664	1.5089816333958
Fibronectin-binding protein	P.fluorescens	110.555808370764	71.9671652403684	65.7955905154661	74.0768902469345	137.324039253259	129.354890122161	82.8148409279826	149.26086934854	45.5939815400704	88.6707056988088	110.430055730994	87.9428079518684
Fibronectin-binding protein	P.multocida	71.1730828996388	21.2530408364618	89.2877762218379	30.3483313588236	2.03809052124586	6.57260557965146	74.0961536229971	3.45327958397525	28.1760830835498	35.917733821931	4.56297288609285	20.0198877773905
Fibronectin-binding protein	S.agalactiae	60.6005397336618	76.9260985853093	27.6465622746221	142.463814963087	22.0697995910789	31.9520983804344	57.7406676287476	38.9331467876127	142.186278515423	64.7601423584488	21.9486720622654	110.091116089468
Fibronectin-binding protein	S.aureus	1.44813609567794	12.8869177984222	1.64555618423233	27.3704754983344	1.50769431834791	4.76149582662764	1.84537068725283	7.40855318043869	6.80619452915385	1.21592447854983	6.76540098306416	9.04007965975445
Fibronectin-binding protein	S.caprae	0	0.0837745697476158	0.00739604347273437	0.907865462076098	0	0.126928421762607	0.84023580341076	2.00650725580841	4.83120366712892	4.77471879027939	0.142233067618793	0.0267054633639893
Fibronectin-binding protein	S.dysgalactiae	0	2.41096518752999	0.363062438784429	0.87949099521526	0.0677313106766868	0.0268531344785615	0.0418049521974741	0.577555529600206	0.804584445470747	0.292392393207544	0.140860064069348	1.60393367476034
Fibronectin-binding protein	S.epidermidis	26.9206273934797	31.3538730436258	35.9567596626831	40.326786596849	25.1574578429708	20.5104877918936	32.4559626812804	29.136927980558	37.1019648369373	15.5764959281099	25.3425258822178	39.9148563009151
Fibronectin-binding protein	S.intermedius	0	0.186969510071523	0.0963557532047933	3.30876608661071	0.0145405874028684	0.174783470522757	0.0173787094131897	0.0082993995977018	0.00771199098013161	0	0.00610458038867604	0.311296066907504
Fibronectin-binding protein	S.pyogenes	0.155663250128733	0.313235130075349	0.0810130482604861	0.212342008245006	0.659256286938121	0.0703363338045329	0.152067814786534	0.165434459351302	3.20142451977649	0.607726773444195	0.0959778338770042	0.353708355093431
Fibronectin-binding protein	S.saprophyticus	25.3266928594111	24.6542182688482	2.96786448450877	45.5120424756057	0.982801153308114	2.99819493155101	14.4579163762403	7.17956955757086	7.82181974825475	7.83652775265578	3.80262531887925	19.3622575037395
Fibronectin-binding protein	S.suis	20.0276237628956	16.0555601215985	9.67949978951193	21.8523866735111	18.2372579817806	16.6294706952357	14.8817838569473	31.2362124978712	16.8576827797377	13.157436995037	12.9249638627068	17.1149011577635
Fibronectin-binding protein	T.forsythia	527.751333298283	895.560225704044	346.199652415291	915.660220368145	857.848395263453	912.338460662843	560.438283427974	913.780850688833	748.010780943225	571.87589117674	724.368282305179	616.704901581886
Fibronectin-binding proteins	S.pyogenes	0	0.388620920773662	0	0	0	0	0	0	0.166707538353845	0	0	0
Fibronectin-binding proteins	S.suis	0	0.353068849157144	0.269081508889845	0.34573104714516	0.0892388416160265	0.171738000960618	0	0.0978574661656294	0.184772614766816	0.0453501272400764	0.0749303542345062	1.09725680094641
Fim	S.enterica	10.2113910635027	16.989912223892	12.2090874582205	10.3808965921437	12.054249630842	11.6601218028728	11.9632983167661	10.5533551556069	21.4692479750732	18.637573174804	29.7855834076421	21.7303510943769
Flagella	B.avium	0.0995491656013323	1.08729399878587	0.126887957988781	0.692152701250187	0.106548824076386	0.208871581056709	0.550171059077193	0.188847741723144	2.40385010276721	1.24218156938567	0	1.69845052922562
Flagella	B.bacilliformis	0.414873963674157	1.49938009416549	0.989314163562055	0.955179450841326	0.552513921724226	0.506275691382011	0.493419653342161	0.805771098730811	6.4426252036363	1.55794618005909	0.224004854749248	1.62969122909691
Flagella	B.bronchiseptica	0.0549126042510575	0.093792269350255	0	1.20656185842789	0	0.236632736187908	0.150179618375444	0.0520854255397705	1.17485549665345	0.291567934334874	0	1.56146342516447
Flagella	B.cenocepacia	1.74123171029501	3.87981359956177	0.672518981001779	4.06138183006732	0.416465266839906	3.83929828730974	1.37032878713806	0.712006410482559	11.9427130711865	2.94251785190583	1.64840014235447	3.34433141100611
Flagella	B.mallei	0.226468833496601	0	0	0	0	0	0.0749673595639924	0	0.399210956590138	0.530928318908212	0	0
Flagella	B.parapertussis	0	10.2647514894797	0.0553665656151944	7.410519493331	1.14297829463759	1.59595942559368	0.0379464412607863	0.0757877598412381	0.16075369769835	0.238208141891989	1.21297190157284	0.519782430592932
Flagella	B.pertussis	7.35868205901335	15.164846446983	6.82951941411775	15.0040131840761	39.5070577258317	53.581120324644	5.40113171781233	34.3595657936874	19.5137828220925	20.6548092135207	51.3496647032034	26.7794926531594
Flagella	B.pseudomallei	0.0362575235736482	0	0.0105072651678676	0.0451012024375115	0	0	0.0540100306123971	0	1.51794403932415	0.239066165962064	0.0126479884410748	0
Flagella	B.thailandensis	0.194886560080188	1.72571090307921	0.174627344595237	1.09854659866999	0.0281760087572514	0.749644832732969	0.321841976598686	1.45011180542995	3.39924476967436	0.301719546565049	0.0606267550512706	1.56017184405863
Flagella	C.fetus	7.21639599082302	37.4273550961974	6.24433051918865	30.5604417839413	2.37318395873756	8.65581100471466	5.53462986597833	14.1740724434428	49.1221070526423	18.2178493803977	2.17141075903607	23.7240306542989
Flagella	C.jejuni	5.55854539437896	14.8512257576104	5.11743747954855	7.43986360195248	1.71769340849631	3.48334933095518	6.68051667127073	7.13033877943363	24.2101439607501	12.1948039793605	1.92557444714189	24.1031106932389
Flagella	H.acinonychis	0.0548241781572555	0	0.317755941791551	0.318250352787722	0.0455534827572953	0	0.0544448939828673	0	1.29962150841068	0.289189217183096	0.1147484168712	0.688407500049503
Flagella	H.hepaticus	2.42282509863181	10.5168633220555	5.62426127041176	6.83241979833725	2.87978577582832	2.160791736892	6.4743137453931	2.55227856318295	17.8292167084182	4.80029384167902	0.94413902851452	5.33602713282928
Flagella	H.pylori	0.103924953100292	0.0854111913788269	0.368270406977566	0.22369678683555	0.0172702764299636	0.064527565745551	0.0206411960704277	0.0735364805270289	3.05574770711644	0.438417301842048	0.0579517702514875	0.304011674216736
Flagella	L.pneumophila	0	0.659922318294898	0.155130848940686	0.399528576309654	0	0.107665516738716	0	0	0.632889036552245	1.01762448586297	0	1.23231436919239
Flagella	P.aeruginosa	4.00428954922866	7.51092928918295	6.75165568736523	8.86226217631495	2.46906125017955	10.0929208473228	4.5010435225291	7.45544288985418	8.77929495524181	7.8079792566482	3.18646648408902	13.6415911970973
Flagella	P.entomophila	1.1653171245873	14.3997650917299	0.752128365620872	4.55828909305988	0.670501735393104	1.7313859922528	1.43824335253955	0.81070202095375	13.3854826021665	2.23568509472996	0.655022946564512	1.77812761963082
Flagella	P.fluorescens	64.7746943207624	146.064931951472	69.527350993761	85.2645183705343	333.128328595857	206.539006876607	71.1034606861562	179.016193123931	121.168219631293	104.314492146801	190.712816497681	111.066628633248
Flagella	P.mendocina	14.8787403764343	26.2158268577719	35.7748734015968	59.0304302598747	7.90505295569583	10.8613206679407	26.2012099524025	10.2818916686124	24.6130226409597	19.0502428109708	6.9693903518837	22.9533977348519
Flagella	P.putida	61.9633434868694	131.593171029924	64.6725076590275	182.506094927811	150.536801657423	154.108092217918	53.4192169179514	161.097429934544	136.563441895114	143.152995138985	159.942025652594	152.358330348332
Flagella	P.stutzeri	22.4038929260339	36.7678720581847	10.5912443996966	26.3271660709334	37.3547447638537	42.826619189402	14.8584546123781	54.1060334909016	47.1520874222908	28.0488661402561	42.7369954376943	52.3485200163397
Flagella	P.syringae	105.428934258665	28.5281396418487	129.987946414164	22.5595299830595	31.2145743567281	27.834800550154	116.474251631754	29.9986582153665	29.5960625560948	81.3962139962202	39.1909905325189	46.5476214659583
Flagella	V.cholerae	10.2037868166963	29.1276122215966	16.4747389828777	60.8284451093888	5.22910865821867	10.8402554036025	9.9319233147211	9.46843806502399	42.6785853642253	33.0721848545602	5.64638375373151	28.2199834574733
Flagella	V.fischeri	10.6842988015166	44.7031986222286	12.8212160745344	78.3337150742447	12.1798924872458	27.8512513731355	15.0019349612931	24.564396730606	57.0232230156666	31.5509420519787	20.3199924000335	49.0414541623996
Flagella	V.parahaemolyticus	18.5369526652008	19.3603346615149	40.8192734745862	22.4032062330444	8.57713013769384	11.3528924889816	27.6961682468963	7.18359113120446	34.2272629313205	22.3676162464205	5.78365122614643	18.6617311305814
Flagella	V.vulnificus	22.4682369298344	58.512314463924	31.9087446011803	75.384275988507	16.0507171904407	19.3394453968541	27.5590586120018	14.4254979260872	36.6541747169829	46.2601882945917	29.8935467311604	32.7306476678225
Flagella	Y.pestis	0	0.866275736709092	0	0.524458564567471	0.0175162308311334	0	0	0.0399912864825482	0.241545287769658	0.0555995368020752	0	0
Flagella	Y.pseudotuberculosis	0	0	0	0	0	0	0	0	0.603162952838032	0.0752037285890715	0	0
Flp pili	H.ducreyi	0.460879555990546	1.93133951968434	0.77788242728698	1.12094895434466	0	0.112447500628976	0.0810798061471477	0.229028112302537	5.78128394478806	1.7079351771564	0.0457667096191493	2.27691210733147
Flp pili	V.vulnificus	0.555030097856984	1.7903637445246	0.947667895014145	4.51260262370137	0.558493079855758	0.630000769304836	0.822322642190719	1.86309341408805	10.3745085622734	2.01623234274837	1.25286860995489	3.99271002806428
Flp type IV pili	A.hydrophila	0	0.0646205688122487	0.0439969765557532	1.51147870144116	0.291874691010704	0.464626249304721	0.155149580295169	0.221161335321458	1.34127593262475	0.743274291728474	0.180568129021876	0.238294903863289
Flp type IV pili	A.salmonicida	0.0425572682945696	0.0968801003380006	0.197326439852553	0.171052987923997	0.070721781980701	0.0899147514644775	0.412904294207413	0.0403662047933221	1.11672205087047	0.178460777260894	0	0.157633133307795
Flp type IV pili	A.veronii	0	0	0	0.234626199938079	0	0	0	0	0	0	0	0
Fur	S.enterica	11.3694440187367	2.27937480909589	16.4657120869838	1.47864885058386	11.789519437081	6.16492572143946	11.3552748556118	8.85330300474446	6.78934283184633	9.99370370711259	7.11731747399167	34.4970421990005
Fused nitrate reductase	M.tuberculosis	130.52114267824	0.966300667869647	195.296127443861	1.61016170904737	0.294889669340726	1.10322804970117	151.216703263688	0.337489326122668	6.20729995820639	36.129523227287	0.246667378347073	1.47789064978328
GAPDH	M.genitalium	71.4229610669686	19.7441270816112	106.370965091543	28.5882271730185	7.21182663951537	20.1147564500151	88.4161226675476	18.9710680280644	32.8638382313613	42.2850404346005	14.1456619465635	33.7391083982016
GPL locus	M.abscessus	72.2393532704512	6.48511973274759	132.148336964275	17.2537606057802	6.17665996906618	9.78303681965907	95.5022027938662	16.5741225026623	10.3150288994375	37.6300898650931	4.8931497580507	24.6666100035854
GPL locus	M.avium	71.2671177514398	40.1705554077067	30.6408978984777	29.3324191294692	61.5537209996766	49.5354147728745	46.3193010687936	53.5632706540887	27.126877571287	48.159571206801	57.5207359415343	34.7282606755368
GPL locus	M.canettii	8.76939686792665	13.6661931725102	6.62122936236389	12.4896819100861	10.0891256188133	13.921692196582	5.88380980527235	11.5170384191806	11.8073998549212	6.49799517116684	21.1961074998502	7.52677763426932
GPL locus	M.gilvum	0.0669534211124005	1.98325816056766	0.109129755574564	1.00888496226725	0	0.0529164708842241	0	0	2.63725953430102	0.307100986100037	0	0.327516431827042
GPL locus	M.indicus	0	0	0	0.553265041081513	0	0	0	0	0.520489599385308	0.0257804340899659	0	0
GPL locus	M.intracellulare	0.63788292620208	1.39784294773134	0.509119072264008	0.785093156946329	0.368471658975454	0.768550747355939	0.793621368737929	3.28476212763501	7.93654302193439	2.76823246101716	0.440485295716448	3.25313572445316
GPL locus	M.leprae	0.787552644785709	13.1846173193593	0.925585059894621	13.3954008233562	9.26765316844369	8.42622647257111	1.21323982678882	7.13542045492771	4.17421305348263	2.6328347670171	6.26049066341206	2.43338330840721
GPL locus	M.marinum	0.392722039310138	0.0479532241571614	0.291213197416609	0.267553081320812	0.0603170848449475	0.120839105153527	1.07378944047464	0.134406716198513	2.05406431363948	2.47796831007428	0.0203538322984906	1.33516990040803
GPL locus	M.smegmatis	75.209718525371	122.556092990795	65.5074794767271	74.5426062380448	114.023871954758	140.619843490736	74.5992602774736	119.268139952348	102.483573842019	100.762036011541	143.23923749624	106.969748232957
GPL locus	M.sp.	6.07908807927844	10.3568579898983	4.18377029974128	12.6700047933222	31.6080538729858	37.8640498835502	5.61099268975755	30.9400149177029	17.3866772651646	14.5188693371118	35.4824908947726	18.0848023222139
GPL locus	M.tuberculosis	12.474835842311	16.8781007592998	11.1432959704091	15.8690111691942	43.8612483114559	50.7621616871016	11.904855536508	35.9242089918719	15.6221117892297	22.32853219137	44.2946079655909	30.3596154912071
GPL locus	M.ulcerans	8.29629051527294	19.9091941288669	6.92395188911525	6.20799402549417	20.7686646935961	20.3308000736289	1.89433217407399	19.8265767007678	10.605793007595	4.06458812551959	12.8457419560889	16.6011610874862
GPL locus	M.vanbaalenii	0.875170671525959	1.5483316852494	0.402027947150476	1.32551285374301	0.482133876193807	0.310833502333012	0.679342180034164	0.463454200452448	2.14492825390494	1.25524225964375	0.152442387375189	0.383191847430524
GPL locus	M.yongonense	0	0.490889584135152	0	0.495321977647056	0	0	0	0	0.408263359233906	0	0	0
GW autolysin	L.monocytogenes	0	0	0	0	0	0	0	0	0.529096973112959	0	0	0
GacS/GacA two-component system	P.aeruginosa	140.299452840909	181.786635355115	76.376389536001	185.186772533164	136.804684781264	138.172205905458	114.360292144221	137.186406183038	225.607468439751	169.164637919808	135.986763870564	155.078161999403
GacS/GacA two-component system	P.entomophila	6.88297998504762	24.675662274363	11.2605662600971	31.7217047784443	22.0444693417368	26.2205795930421	15.9423692610341	30.3335468456435	43.0655735233667	35.2538893933171	17.9442211312997	52.376473040286
GacS/GacA two-component system	P.fluorescens	8.35198362325059	29.8322754012167	3.65456162653187	53.2069165844618	4.78475268570257	11.304474945693	5.32799300634371	10.4051842324953	64.7910185863417	21.3504586268281	3.96694233097189	18.3764540919115
GacS/GacA two-component system	P.mendocina	78.3999343231195	133.653944009028	85.661670821996	232.100612007654	70.897324431785	55.9318539424878	85.0855120464551	59.6271965056706	152.011645743395	101.420387537142	32.562447826106	117.193388159864
GacS/GacA two-component system	P.putida	138.802171504392	103.644350437028	199.05949569095	180.265746426558	133.783907736132	81.3182996934203	172.072117791806	75.737560826772	123.390130385288	108.562526762169	49.6598036414153	98.6765969857856
GacS/GacA two-component system	P.stutzeri	23.0408530593153	67.5330273055554	14.3792859571631	119.042243755783	8.78860473234963	21.731335351687	16.517440572603	17.6702824637158	112.840009487257	45.6894061244436	11.294900740095	50.2369059971646
GacS/GacA two-component system	P.syringae	148.66517055733	76.6490183074491	167.449172581374	114.734418341269	67.3211727075084	59.1019888022244	152.323190251388	54.9414228420061	107.15557071483	85.8432175144318	47.7676523676243	73.3460716875777
GbpB	S.mutans	0	0	0	0	0	0	0	0	0.203669843237729	0	0	0
GbpC	S.mutans	1.22386915356932	1.80594427888937	4.95315158335771	1.06105737368512	13.705234220443	6.18130525516343	4.2583273168494	8.38983864331793	2.03481260049546	0.758058499454219	4.79327761945066	19.2096063432931
Glucan-binding proteins	S.mutans	0.237863300133185	1.37681674385379	0.140940329840074	0.453731946885146	0.0552513921724226	0.11503424962856	0	0.191597951554064	2.25437904557265	0.611223058841485	0.177266306723101	0.421434979051634
Glutamine synthesis	M.abscessus	0.970846319017399	11.0298788289606	0.196222857931118	8.34556579044003	0.481330017417293	2.86092144574661	1.04967164601097	3.48686356546564	17.0950062552291	4.63056353128274	0.996716564554914	1.05430670712227
Glutamine synthesis	M.avium	0	0.110377539628022	0	0	0	0.534656040726453	0	0.0636942087468594	0.473488866330447	0	0.0746947241897436	0.562131568087759
Glutamine synthesis	M.gilvum	29.0758391693327	2.0563162036701	47.3142440925262	1.20545473651674	0.653211932546235	0.61728558880947	39.5049414014857	1.25246942198388	5.25169933930743	14.9730061820198	0.523408339418962	2.15514457932961
Glutamine synthesis	M.indicus	0	0	0	0.608102981788232	0	0	0	0	0	0	0	0
Glutamine synthesis	M.leprae	0.153359525385836	0.768170837254082	0.0671178366845418	2.60713392288552	0.530944309164422	0.598489882691288	0.0253830924649854	0.387903469485378	2.1692857089597	0.494357242887319	0.196157766678471	0.873324462280119
Glutamine synthesis	M.liflandii	0.30996478855408	0.736334376202729	0.0472072822613763	1.09602984161309	0.270705385572061	0.874698321364158	0	0	0.506132767773969	0.143210928126557	0	0
Glutamine synthesis	M.marinum	0.683956097591296	1.79043209927866	3.21536386366883	0.714236601696425	11.4922895718639	5.60831909387019	2.33955056710754	7.68880091301374	1.40659485486057	0.400862731854247	4.08253351899568	14.3666650038233
Glutamine synthesis	M.smegmatis	3.62431355551074	1.11816668566209	7.31438958296442	2.11831664627675	2.75853077668875	3.62487858542808	6.04181030650798	8.22351700745955	5.34008913888848	6.11163129148347	1.89447520045221	11.9813319423083
Glutamine synthesis	M.sp.	11.6008830960882	32.6461534877537	3.49948065252112	14.0268859667289	11.268738091063	18.5591007511375	5.70245047995383	15.0331906636339	20.447688142023	4.32282798415432	19.9688830655415	11.75508649302
Glutamine synthesis	M.tuberculosis	31.5940692598674	66.8207691576452	25.6158250380365	107.156228929574	9.28783220609487	23.2979112666771	37.4337305422156	23.1293397831496	111.384880912538	44.5958772651757	38.1954089463986	78.1115529485365
Glutamine synthesis	M.ulcerans	0	0.178221059208304	0.0418952101597777	0	0	0.120325987934191	0.143568064387943	0	0.318549436344926	0	0	0.453822778695054
Glutamine synthesis	M.vanbaalenii	29.9377223719265	0.926160027315542	0.509424054234774	1.38379691799136	0.49743149405386	0.747953963459706	15.4087451879821	0.370965472205746	6.18355576205256	6.01900626611183	0.662788932742476	8.40763338095315
GroEL(Hsp60)/Cpn60.2	M.tuberculosis	0	0.109728259983152	0	0	0	0.111124588856871	0.530357320209578	0	0.117675909426243	0	0.0931487148719156	0
GroEL	C.beijerinckii	0	0	0	0.0446730264650035	0	0	0	0	0.284879970604672	0	0.037583737804333	0
GroEL	C.botulinum	0	0	0.0222464982922833	0	0	0	0	0	0.372131821804524	0	0	0.0803271434668811
GroEL	C.novyi	0	0	0	0	0	0	0	0	0.288532277920116	0	0	0.228365949535652
GroEL	C.thermocellum	0.508146487099338	0	0.0490861790677992	0	0	0	0.0841051720481607	0	0	0.0744554327822151	0	0
Group B Streptococcus immunogenic bacterial adhesin	S.agalactiae	1.05574883619649	1.24786903183933	0.855328236587881	1.60792122083195	0.60462137665651	0.664070894898212	1.52115652351153	2.95544337504291	4.19318216219158	1.57147525313264	0.13814491160354	3.43654973110938
HSI-2	P.aeruginosa	30.4843568374796	50.3112140968354	26.6034703201013	43.4911856661246	51.9251389456646	69.3829666862437	27.3974539408744	76.8495337891079	44.7782556517884	66.2119329958695	73.5970425425808	57.4664579432782
HSI-3	P.aeruginosa	0.215226853226476	2.37965725425964	2.4558960916067	5.97664417827139	0.192849438295102	12.9438688437305	1.41974008130744	26.9200078334541	6.29041563731259	1.0857948970423	4.16702758710943	29.2766039412124
HSI-I	P.aeruginosa	0.283715121963797	0.535604278927662	0.0411096749692819	0.20965360935061	0	0.0590349378302125	0.281752326361338	0	0.359617870483604	0	0	0.324799689611846
Haemophilus iron transport locus	H.influenzae	9.70279140641992	31.0200509396984	4.14608142693453	9.02763015378618	27.0100161754484	18.1178855180774	13.1673172718384	6.59388173806058	14.3822573430721	13.3960938381129	15.4115457512418	22.0594952703777
Haemophilus iron transport locus	H.somnus	59.8445072626387	125.180614256084	42.3540553137101	145.910973537124	81.6871507134816	114.121430775966	48.4193329335524	105.975086102673	204.664698263906	123.089561489074	132.170282483769	165.249810002234
HasA-type hemophore-mediated heme uptake system	M.tuberculosis	1.4494217526019	4.56612137686949	5.70873375733678	9.73691568114414	13.502012219229	6.28724908305581	4.02739062276464	20.9863971303391	5.61667039405918	0.868591118719346	6.53936109701359	24.5383697408041
HasA-type hemophore-mediated heme uptake system	P.aeruginosa	164.208137394154	69.1110041068768	214.951257278427	38.5657312678224	85.5478870187601	73.6513153757133	189.665989949014	64.3538471262274	45.3248417687589	116.090135420574	75.0036364380516	86.3882244051317
HasA-type hemophore-mediated heme uptake system	P.fluorescens	132.791103463935	53.2234446477823	141.933391342469	54.4517874290299	82.3749604229032	79.9006572482747	142.599600060924	87.0969351237381	42.3371479103215	104.490593780679	81.9548317112635	72.7124980931068
HasA-type hemophore-mediated heme uptake system	S.marcescens	229.089598049814	84.5476721250278	396.007722908183	78.9274386557926	131.931925893753	103.79683403723	298.61932575682	118.732276671898	81.399069508489	171.482025926576	127.413868651883	127.658906731383
HasA-type hemophore-mediated heme uptake system	Y.pestis	54.7678027112287	64.2685067512381	74.0480974518056	26.5070800896068	49.5766865724126	33.9572710067183	59.6621109565531	12.7667843240957	30.8013511805749	27.4638235486254	26.5012248100062	11.0185718428153
Hcp secretion island-1 encoded type VI secretion system	P.aeruginosa	1.05402219459613	4.03779781939065	0.538455001079817	15.7188867100082	0.619035569573035	4.05950127080909	1.51744092187592	1.63010589378272	8.40753085663591	2.62238902436984	1.58156381164465	3.05470824770839
Hcp secretion island-1 encoded type VI secretion system	P.fluorescens	1.44659995091356	7.67234505411994	0.705868130492071	7.97467010065574	1.39509798393659	1.90245700674108	1.63043766796126	1.10304086783918	11.3125165578994	4.02205714716238	1.4414316976399	3.03747252889536
Hcp secretion island-1 encoded type VI secretion system	P.mendocina	36.5790435530839	61.0757381940827	13.3023053156352	75.1208942769195	57.9549258955573	78.9387034144369	36.3232851547464	99.3931402994855	52.0921343621741	41.1401776448638	99.888901888306	72.9385426178034
Hcp secretion island-1 encoded type VI secretion system	P.putida	0.0359662856816495	1.99073486449385	0.763831096808816	2.47240959518356	0.289208367575703	0.392627316658735	0.61510740696341	0.961748738443427	1.83709657122528	0.57074860847893	0.40581033635543	1.44264586637493
Hcp secretion island-1 encoded type VI secretion system	P.syringae	17.0718990973402	28.7724260719498	11.5721002612205	23.069132103766	23.692170707314	32.481492364948	11.5415593448882	22.7689069889598	27.226053493194	15.3951738290801	25.1755107726608	26.0405359028038
Heat-stable cytotonic enterotoxin, Ast	A.hydrophila	65.3336433405086	0.790877663328857	95.2161891348672	3.49477173117645	2.07734156594941	8.75551749634249	76.5203540324206	4.40914513175513	1.24967981758484	19.9819783279694	3.49679263988993	8.19049645171679
HecA-HecB	E.chrysanthemi	0	0	0.116646171341411	0	0.111482611989282	0.0279180001561596	1.318674480601	0.190894367495514	0	0	0	0
Hek	S.enterica	358.899646037112	0.0767327696093375	576.710906110735	0	0.644503045684395	0.535010934594321	440.146393035655	0.531245515764453	16.7370572658263	108.430262235028	0.387295729350928	6.69114777342944
Heme biosynthesis	H.ducreyi	19.9064700786774	70.5698888178579	17.029535674223	86.1321313781217	35.0719974741474	47.1600218485805	26.8944570614455	48.1983509615113	83.2664066770168	51.199890847451	68.1499115215576	60.8368977363504
Heme biosynthesis	H.influenzae	177.368021957312	91.2024259062847	200.216915190892	129.168194774352	123.603725381922	111.55624734993	181.395642681643	129.253286738207	112.438999009364	162.680815647304	98.3077817607459	127.027673328714
Heme biosynthesis	H.somnus	907.634153668923	215.790762409613	1346.17038292361	281.129997860965	39.9419408695411	88.2955007837643	1068.11522194518	94.0780680379418	368.984941238059	519.27700496613	44.7349840580842	293.356361081266
Heme receptors	V.cholerae	0.703151342860511	1.18219005034234	0.311911560852803	0.946960809506315	10.9152907219945	3.46528083333657	1.02495525257757	3.72876812154289	0.503043427719032	1.87474119931598	2.64388809818241	1.26445835563892
Heme receptors	V.fischeri	4.28437070882447	13.9829284694221	11.959345393934	7.89250695937503	24.2214833735505	9.81651367183399	5.99116620998714	8.83546468148103	12.8659002403509	10.6926090917211	12.8715407078786	11.8902886627454
Heme receptors	V.parahaemolyticus	9.10262989386899	0.439104370813135	24.0737109706776	0.746653617569102	1.38114029325868	1.67994801288416	16.3696382116125	1.04170851079541	0.418585623765539	2.99223856105404	0.635067960155519	3.83065463737223
Heme receptors	V.vulnificus	0.661577862875222	0.446129846269316	14.0497998280667	0.244157633739995	0.0704751190639771	0.32976578371102	0.402139235223096	0.313516545757971	0.0747567436564327	23.4437787813274	0.639092079614488	0.142003340817386
Heme uptake	M.abscessus	0.0806008869215333	1.89496713629589	0.0280293238426922	0.705531815355641	0.0133942768902843	0	0.0374421696161247	0.0152902290883796	2.29759403202585	0.349966253919735	0	0.449998517668883
Heme uptake	M.smegmatis	0.385965816888977	0.165776093994837	0.0182203545570224	0.252718651387914	0.186470451133027	0.183155485789025	0.0312190943336663	0	0.644967060747671	0.252570847673308	0	0
Heme utilization	A.baumannii	241.969113766747	49.9726319771418	426.963861641611	43.2123283370357	101.021215231891	75.0926706183519	318.027344783547	70.3729168410622	41.3975093549415	158.560730791801	53.6943151739187	105.782303031713
Hemin uptake	E.coli	0	0.0456083232203809	0	0	0	0	0	0	0.538029219137103	0.0243937114738798	0	0
Hemolysin C	R.africae	0.078086730815724	0.149891371909917	0.70904760497477	0.605276875374023	0.0865098250528452	0.498724764257512	2.02759452357117	0.172821671898015	0.0917656174424834	0.0686492751799322	0.14540305167882	1.90691708673947
Hemolysin C	R.akari	0.141857560981899	0.466345104928395	0	0.117638969691176	0.147337045793127	0.0295174689151063	0	0	0.53138027850288	0.0623564249551051	0	0.445313601594522
Hemolysin C	R.australis	0	0	0.87700639934468	0	0	0	0.026833554891556	0	0.165329790102987	0.579931930160978	0	0
Hemolysin C	R.bellii	1.20646779634685	1.673166131442	18.311951599971	1.03274624046543	0.531920077285433	0.928703232094542	1.45919570499812	0.425278921750673	10.9778293683625	28.6505956549957	2.97399938464223	4.26685304501923
Hemolysin C	R.canadensis	20.200008971754	87.8641802636317	6.23587332946285	47.3212076843596	68.5013561800508	87.6787912107468	22.7345462448187	81.4373092388204	40.437404665298	27.5544517703201	74.5643134248204	53.7307134859076
Hemolysin C	R.conorii	53.6479503349725	0.0883229365394687	81.2601241892805	0	0.0714361434148495	0.143115000800515	63.4156183045103	0.142708804824876	2.04595615252446	13.8695805809234	0.044986595250641	0.719698750051753
Hemolysin C	R.felis	0.722841075066999	0.455453817976776	16.9116998344969	0.0399622826976394	0.140142243132316	0.120325987934191	0.478560214626477	0.228541853040748	0.0637098872689853	31.4562347544225	0.958185824956329	0.0504247531883394
Hemolysin C	R.massiliae	0	0	0	0	0	0	0	0	0.183531234884967	0	0.145277812185556	0
Hemolysin C	R.parkeri	0.798617928186807	2.14915193770133	4.10286218942632	0.901618241043366	13.2899992983868	6.54877524571686	2.84682267951201	8.95822710402138	2.05670307661562	0.478898324752928	4.78246757563862	20.1761936776069
Hemolysin C	R.prowazekii	0.0872969606042453	1.07618101137322	1.86046676257188	0.460270075307641	0	0.0726583850218	1.19335764173691	1.09311968301064	2.06887402414623	0.520929122280372	0.302939267013361	1.92996472752907
Hemolysin C	R.rhipicephali	0	0.09517247039355	0	0.192063623985593	0	0	0	0	0.102065839808476	0.0509032040449838	0	0.121173769141367
Hemolysin C	R.slovaca	0	0.070658349231575	0	0	0	0	1.17942834290793	0	0.303104615188809	0	0	0
Hemolysin C	R.typhi	5.16085047841339	5.19363457924894	1.29719624033001	2.3131713202473	3.7849553852007	4.79879885784998	0.363574498626016	1.01600121060352	7.0550939665293	28.264387886843	18.7544129798898	12.1229998268578
Hemolysin III homolog	B.cereus	0	0.192800636771807	0.0634490160297598	0.0433692054161017	0.0973793899906382	0.0541812048919732	0.0519359126933342	0	1.12681004492794	0	0.227083387116047	0.229100245193323
Hemolysin III homolog	B.thuringiensis	0	0.215900511540923	0.121806444353428	0.217849943872548	0	0.0437295835779352	0.0521763567335811	0.0498348207324964	0.324754944845152	0.046189944411189	0.806426374122603	0.219907951404702
Hemolysin III	A.veronii	79.2166272258028	2.11193881782733	122.671270108337	0.201437478639231	0.340502063847776	0.255211514303065	91.9537137852004	0.337041272952436	4.59547171385237	24.4733381493837	0.107967828601539	1.70920731047699
Hemolysin III	B.anthracis	0.393386513647281	1.17565992839091	0	0.11862753246169	0.158480183710254	0.206252121515664	0	0.0452282406647867	1.5986142981369	0.429682928262068	0.325611057151168	0.261949177408542
Hemolysin III	B.cereus	0.700315617291834	1.41021910005357	1.54375613628237	3.71335663568192	0.296606956826236	1.26087985320659	3.3251590789721	3.62674824604617	4.1487935441913	3.18412158334854	1.26652085502034	6.59557769887171
Hemolysin III	B.clausii	1.61486340137376	0.939523337478218	0.755041925934957	1.21730530307114	0.318698088733121	0.565768361142472	0.576884246397494	1.38483967878121	2.54158325542979	1.88547329100305	0.268982790014971	4.90527778793167
Hemolysin III	B.halodurans	7.35636178673319	3.00272328070062	6.11986019483088	4.66961302165564	14.655897668722	9.6257903031433	7.79059527186673	10.8830736416998	11.2065092328129	4.97999000512536	5.15402908992787	28.8551521638968
Hemolysin III	B.licheniformis	0.196594495021698	2.07732670962888	0.173679283986176	1.9310294341957	0	0.686367250519643	0.257270971904644	0	0.571618945580024	0.449930336844448	0.468604379326098	1.48254120187885
Hemolysin III	B.subtilis	0.535771045768544	1.11268372620547	0.282298197213953	1.74840970303728	0.163319988652937	0.202695065511459	0.872370769956556	0.200972682984183	0.390939909684725	1.02767670312276	0.314192093814001	0.768209402539922
Hemolysin, HlyA	A.hydrophila	2.09272700131092	0.209756411754865	9.27686068114744	0.846957019228081	1.12982124291294	1.48947326935608	6.72918831868807	2.50186528929771	2.5581771772522	5.91525574029939	0.963806937047062	20.3478534155141
Hemolysin, HlyA	A.salmonicida	74.3485609789058	0.0208189778985891	113.580159129416	0	0.294674091586254	0.231922970047263	90.5884042167124	0.168192519972176	2.03174812368748	21.0675635741177	0.0706932211081502	1.00725695598761
Hemolysin, HlyA	A.veronii	3.76275984860735	0.863134828607287	7.69358996128082	1.91910181730628	3.1374588058007	3.69353965579929	4.7282004820745	4.28972531292983	3.94407481011288	8.65373632394183	4.00379072970773	15.5953162620415
Hemolysin/cytolysin A	E.coli	33.1320337431312	0	68.6681630726403	0	0.129764737579268	0	49.9487532307959	0	3.02045553581962	9.55247361014376	0.0363194530463891	0.505320398972507
Hemolysin	C.acetobutylicum	50.776793146662	59.8961234823002	45.4259946985217	100.402752773093	11.785281784181	20.5372542340163	52.2551494453934	28.0588404316204	94.8085931931152	48.5253223466961	26.331438697619	59.5075450213326
Hemolysin	C.beijerinckii	9.45237500858283	28.5963895865663	18.2158933944445	62.7569274523635	3.73628652288233	9.00462270866532	12.4082746994216	10.0665496607456	47.5301407386369	47.6280853975501	5.79930702472997	25.0624686922156
Hemolysin	C.botulinum	171.17872582963	261.135638312661	150.431430347599	294.017220773859	182.151078289961	206.701780827963	151.785983781374	187.828460540276	318.822018667123	217.165507486562	193.362532798198	259.311129618867
Hemolysin	C.difficile	5.0458105055454	21.4694809306797	7.9386259983586	19.1156827913248	2.49090681088631	5.37086975657463	17.3442192763809	2.50371365113895	29.3652841841658	15.3953204405276	3.30398441418619	19.4057425924283
Hemolysin	C.novyi	2.36673087409619	1.66245182922104	2.34245434636202	2.02445249678965	0	1.15453314330794	4.01790413270895	0.432879238347772	10.4386065327179	4.7057014184116	0.930522775287293	5.17997952602966
Hemolysin	C.perfringens	302.354415778788	443.653943973315	261.681568908669	407.516705304659	572.959868334436	509.157965208168	290.485165106998	546.575102037782	407.07525457375	400.8062301109	544.277554163748	440.828984937414
Hemolysin	C.tetani	8.97162043115226	25.6240696844696	14.2166966206594	31.665214242053	20.4330466527186	9.88140041869186	17.8188843320578	19.640586028125	22.2191819927573	17.0973274664525	23.1428779341919	24.1116077047767
Hemolysin	C.thermocellum	10.8957419308901	15.3281487807626	6.61730649016997	24.9375756250831	0.972178787164327	5.09919735604781	7.15474766394439	9.51233950954175	25.8439438372047	8.40484963827763	14.7046046106682	18.7895219015296
Hemolysin	E.coli	7.51628419042	6.1377572054774	8.93584797829217	20.003768792855	5.45748662609136	18.9066978940896	10.1154387805992	19.5574261214823	7.51532116065418	11.7444724568151	13.6263860903938	15.1605080341573
Hemolysin	M.hyopneumoniae	0.0537848572443217	2.6806308970741	0.186453867025753	2.00250355722888	0.619784004838694	1.33078513260229	0.0529112349974344	0.405251799006451	0.61581971647432	0	1.53074740447626	1.12242451079428
Hemolysin	M.pulmonis	0.967402740504885	9.60223810888041	0.839042639438047	19.0010778200474	0	6.60368427973817	0.479973494487538	5.33284319712445	1.8899641298615	0	2.43079505539015	3.58652259428719
Hemorrhagic Coli pili	E.coli	0	0	0.337572447648224	0	0.0879897754036715	0.0440696269961151	0	0.150667016335884	0.610836781754546	0	0	0.110808983289461
HexNAc	C.difficile	169.763960555879	371.220115052317	112.499399986879	481.969367939248	230.050293368311	245.067452992652	141.395144166509	247.853292641751	502.314542682578	280.329408268247	226.832251184821	327.454472134329
HitABC	H.influenzae	5.76405142040481	12.7287909153773	16.2225126725715	11.7137134428362	4.44173506101683	13.5767050226856	10.2477687113544	19.5634616491666	11.811936164391	15.4594419823615	5.29191164680415	25.688697991925
HrpA-HrpB	N.meningitidis	0	0	6.76649012779849	0	0.0169292117248835	0	4.44235370436392	0.0193255319178083	3.98661474124455	0	0.0426443847259219	0.0426392437194037
Hsp70	C.trachomatis	0.137143261372228	0.00313088355104662	0.618232104271174	0.0600239120277232	0.025322781955717	0.0792681273316046	0.586392891386471	0.101175225172923	7.1316578341101	0.103822714930286	1.57608626153706	1.44302136087919
HspR	M.tuberculosis	2.30467715890329	9.63545498424027	8.62326256718928	6.02967619203014	1.07513210060485	3.42900969188678	8.70116823048632	6.12797420775363	8.62616985610981	4.05034733502519	19.6462461269644	18.0868111665712
HtaA-type surface protein, direct heme uptake system	C.diphtheriae	6.30718092767224	4.38664737122432	2.07589184445757	2.5728159266563	5.5398113452954	2.17952929286534	4.19906653802856	2.27131159760948	7.50951914388434	5.73895424486485	1.85252723419769	3.39290599725464
Hyaluronidase	E.faecalis	0.209842166878869	1.05086718787131	4.11240992131349	0.997739915557928	0.0278981388484028	1.06675662876737	4.63676942621738	0.221550020025273	2.62663445914164	1.10421439673592	0.127449637933113	1.96768316735461
Hyaluronidase	S.pyogenes	7.95346474524659	8.65280753782309	6.16469424249954	6.26471594485323	17.8159946352987	10.9018874478822	1.89292481888878	6.84218950791089	8.18357212773011	12.0239971778021	5.58580187174829	5.38546242973301
Hydrogen cyanide production	P.aeruginosa	54.3685398917055	106.31562701812	15.7492192668995	105.818954813893	69.0896275103135	60.6902802563425	29.9167368243489	48.7014979090769	86.9113473976061	60.5205621922991	60.5098258311385	60.7852775617253
Hydrogen cyanide production	P.entomophila	0.284307429107772	0.895846666406105	0.0137318329751255	0.550127958472305	0	0.182417272479059	0.0235283779842454	0.0674174610326883	1.73854470818417	0.0677074183653769	0.033059042856421	0.0991651722409513
Hydrogen cyanide production	P.fluorescens	29.3456768349866	8.0844315230261	2.47990095955671	8.03735374514398	0.378795800601284	2.95027780043988	13.8049514316426	1.05008953138632	25.3414929493134	18.777442553249	3.3451540315551	8.90931721142106
Ibes	E.coli	0.25598356868914	0	0.0989104961666932	0.070760282521008	0.0708990295545875	0.426116844488752	0	0.0809347464527762	0	0.225045744198876	0.119062267129516	0
IgA1 protease	S.pneumoniae	0.921936953383325	12.1659675328242	0.0646810341723185	12.7107842260243	0.182258470464971	2.30721180659427	1.6287695414625	3.47416733937511	2.40896534996873	1.55406830023851	1.97087901067365	0.789533868731345
IgA1 protease	S.sanguinis	0.123802962311475	0	0.095673425383056	0.489359310483573	0	0.263598959166751	1.7055727339741	0.102454697582172	0.616509866535867	2.00901063673539	0.0827753352611795	1.0445525015668
Immune inhibitor A metalloprotease	B.cereus	4.71074164770078	10.8373909604429	2.83372350731654	7.73901649666478	9.41474456137214	6.83171607594912	4.34146666405836	4.02815796260405	14.0128694974788	7.93769837164357	25.2966132589265	6.87108617973937
Imp	A.tumefaciens	0.430278857954574	0.685151575961149	0.77933033117122	0.876417988140385	0.0223449548122278	0.331821640506697	1.68250204367434	0.178555092292736	0.971802237797295	0.874763117853607	1.27582836957268	1.74467256232925
Intercellular adhesin	S.epidermidis	35.6825836185633	1.60905588083412	25.522268654499	2.40545706170497	2.02193265836171	2.35931248746508	32.1543326383296	1.5411312315964	5.0634089385211	10.4927306009933	3.06498860558511	8.46924716017092
Internalin A	L.ivanovii	0.257527943164864	13.0234160258409	1.19607172974151	10.866978403139	0.740481832120484	2.4209518617732	0.92695848216612	2.11001275363075	5.00858280114712	1.24566945609639	1.87217594560531	4.28320523747141
Internalin A	L.monocytogenes	0.773002255272184	0.183879277209759	0.11316096993651	0.155555662401555	0.123262365107976	0.0824633226537728	0.00776177207606992	0.0370672220324354	1.38208116927034	0.0137424628000232	0	0.506739761622892
Internalin F	L.monocytogenes	1.23136482780802	9.21755899159866	1.32290349077036	4.14321094624472	0.354108113305369	3.04634063918769	0.990898215633818	0.832395009663413	11.2476860597327	3.16706509268235	1.53006671601172	3.48437093913768
Internalin F	L.seeligeri	0.137300082184442	2.4143191062166	0.188500221425922	1.74961401266534	0.644679553680418	0.472090430688088	0.728621244491125	1.14099175051661	1.78863004975413	1.10982429398813	0.862622060559407	1.90445077932545
Internalin J	L.monocytogenes	2.55304485165685	2.23858651932103	1.97065784887546	2.87978320400941	0.665616771583068	2.4360679657043	3.63467495465689	8.05442461027972	3.77224064861657	0.0917066944734111	1.32083364366227	2.35520164373678
Internalin J	L.seeligeri	37.0976805915546	66.6013754753037	37.6242726183914	41.7905622789606	85.3305984324902	61.6582401276558	46.6451861236469	72.903587025091	51.330421681111	54.8967002054031	84.190148679334	59.1421981176845
Internalin-like	B.anthracis	1.53813526405632	6.91468840911005	0.606168707570393	7.97832614047308	1.13631363679989	1.60534891915011	2.2682884880762	3.75178628756144	11.0018008429278	2.21641887948694	1.8295540398525	3.20707250613289
Internalin-like	B.cereus	13.580771596212	41.2213556204018	6.01372207573178	32.1543898845994	5.01520788094328	15.107162099368	19.1427107127626	4.8517031684011	68.1926436030697	22.7427714326869	5.58074358749758	31.0183551995748
Internalin-like	B.thuringiensis	0.154889350869163	0.830767822026911	0.0709343411234667	7.98659189806647	0	0.221520226329111	0.209063350835772	0	0.69624913077194	0	1.66054104803858	1.31843220099171
Intimin	E.coli	0.189143414642531	0	0	0.0941111757529407	0.0314319031025338	0	0.150267907392714	0.444652765036988	0.66683015341538	0.266054079808449	0	0.150316827542455
Invasin	Y.pestis	34.0458146356557	0	50.9759969619095	0	0	0.147587344575531	41.5584681382974	0	0.625153268826918	9.50935480565353	0	0.74218933599087
IrgA homolog adhesin	E.coli	73.7025765734772	15.5837671287247	64.9080710165058	14.3609744491524	36.1551705090423	30.5803064421953	66.6791728465765	38.1350619392269	10.9172352283889	43.2526222204111	22.0819520823705	31.8887561651883
Iron-cofactored SOD	M.indicus	0	0	5.21776643840885	0	0.0885405721198134	0	5.47249710817215	0	1.69055531851786	0.140521521025589	0.0371720223667269	0.228365949535652
Iron-cofactored SOD	M.leprae	0	0.0728664226450617	0	0	0	0	0.176095203975836	0	0.15628831720673	0	0.0618565684696314	0
Iron-cofactored SOD	M.sp.	0.996658241913948	2.66544739863363	16.4919244739428	1.00891734242623	0.251537025478963	0.601862904900442	0.359251161920231	0.401949864316128	0.93288925104339	28.9854240460079	0.918645769467852	0.326428100930272
Iron-regulated element	E.coli	18.4711875123583	29.2455388755887	18.0425071815065	19.2045824876341	38.3939067405306	37.2108109306262	12.8247681708425	30.2201390625533	17.9388223926125	15.5658444459923	28.4854821622691	27.4703578956687
Iron/managanease transport	E.coli	170.894527505351	45.6302893280848	208.108621853003	26.9771965792189	42.1208174710975	30.6585145064232	184.10546708646	16.2625436553924	22.7886064654284	70.1035078128206	19.2923024502565	11.7500547618581
Isocitrate lyase	M.tuberculosis	155.905202123795	14.3955006006937	220.264012435795	27.2189824555018	1.932704469857	3.37577227853454	184.809446497886	2.01220406863953	25.2274745387428	51.6699952740053	1.26008185508457	15.8287631408904
K1 capsule	E.coli	0	0	0.0213556753087179	0	0	0	0	0	0.389705933814183	0	0	0
Kappa-toxin	C.botulinum	2.14843817548158	1.56634997075186	0.461934668357121	0.70403780334261	4.79396506861546	1.31228808367617	1.22164367460489	1.26542402812654	1.03842252898273	1.37088934252445	1.88572818198718	0.652673370275941
Kappa-toxin	C.perfringens	0	0.216234206303738	0	0.0872746606673329	0	0	0	0	0.556550669002017	0	0	0
Kfc fimbriae	C.rodentium	0	0	16.4888241775006	0	0	0	5.96945862591629	0.123727830784129	9.38681559066449	0	0.268787424249742	0
LOS synthesis	N.gonorrhoeae	2.85597381189997	8.0421749535319	1.90688287327383	7.96173093063619	6.79370048782509	9.57198764678377	2.49701436760638	21.9031861416561	3.16951464264906	4.48824111705088	7.76657674212849	8.4849642951896
LOS synthesis	N.lactamica	0.0647258833377484	0.904319404994226	0.0375145322913599	0.161026726573473	0.107561645598024	0.107744373226243	0.0642780972687464	0.122786934732539	0.228192828164959	0	0.135472940830828	0.270913217700089
LOS synthesis	N.meningitidis	79.7956152606629	155.868841296887	63.1255310382281	151.226300559969	164.402181879236	186.074495922752	60.5733402025388	201.632117945733	107.13199593669	138.803103985898	239.605969284576	120.066807494869
LOS	C.fetus	331.526762839202	54.1667921360606	374.511170004904	93.5010616768089	28.7712791900985	32.9017354172291	340.329274749026	38.0637162032509	81.5754618581206	137.764667665227	46.6705394089288	65.8833693185591
LOS	C.jejuni	178.86538074379	381.607688525184	152.490562358932	432.574312228353	374.783297875491	407.134638116054	176.883050728128	374.748453671734	424.218473806337	324.479710469589	423.521716296823	343.642348720885
LOS	H.ducreyi	131.924531650173	347.063101403888	71.1499109532678	295.999779142951	373.920930009391	315.210330856858	107.897054525783	322.823602874745	268.38020170883	229.168532493206	319.599329148959	262.403977830574
LOS	H.influenzae	91.6326264457377	126.693465519231	86.379495679574	121.361114511977	118.461131590048	151.751171633249	95.4938017368262	129.051983901505	98.8932910765242	93.4216093728501	119.838327959931	85.670601973613
LOS	H.somnus	54.9995784361425	129.884675227641	140.01797020805	86.2608462557198	115.939807826023	109.195666505959	78.171631196511	91.1946517484503	126.249693790838	159.1447789276	122.952896781922	123.170547832036
LOS	N.meningitidis	2.6402834050597	4.04711905866882	0.392039284475271	3.53029465200734	3.63114805543786	5.1907282740675	1.82859125717955	6.98611579646016	2.77409171040659	5.45212644508124	7.29378257077866	4.3000014391889
LPS O-antigen	P.aeruginosa	291.466066504226	298.795020743711	286.070719483691	290.535402792729	300.283351589673	232.704999621435	291.480689025792	216.174687852415	397.288490780226	360.104139352864	247.649030118175	298.099017407887
LPS glucosylation	S.flexneri	35.340656381771	50.843315595661	10.9906146729906	68.9436877996553	36.2973898292514	71.642176252597	28.1860918576981	69.8441146168113	43.5058107948611	30.0823958136563	73.845321129483	48.2063666943094
LPS-modifying enzyme	B.avium	72.5825210414334	0	104.43176469202	0	0	0.050511176753123	80.0148058924323	0.115126430783093	1.44420434295844	21.3945894391419	0	1.01604529419071
LPS-modifying enzyme	B.pertussis	0	0	0.5979589086441	0	0	0	0	0	0	0.362801017920612	0	0
LPS	A.baumannii	74.3125664113908	29.3590092136185	62.189379687991	25.3230522801682	51.4862619733467	53.2818116758243	57.8665979984873	64.6371477804614	16.4536535474137	80.1665559510305	36.1689830431728	35.1827761772249
LPS	B.avium	16.3453678142209	25.9733576801294	4.52017499129201	22.5354160569405	15.0784646217805	21.9381932103001	6.8446032065846	22.3511991146075	36.7323696359622	21.2610827325891	10.0384044988411	12.5037449773087
LPS	B.bronchiseptica	6.56319626569528	13.880849886953	7.39353804712235	41.3352602843708	9.82600959414374	12.0783486482532	9.5056977602795	15.2782176637134	42.9664509051345	11.3603146593446	7.40618708201895	21.9735187238174
LPS	B.canis	0	0	0.808587460388712	0.0222485049061326	0	0	0	0	0	0.165104482150633	0	0
LPS	B.melitensis	2.71267950381649	22.1534108555655	1.81441389685695	4.98528283523498	6.28211970802968	8.90983401087927	4.00993595302814	10.9234734724927	8.41025924446859	1.80721550634243	9.55343707777608	5.51283927524993
LPS	B.ovis	0	0	0.732570511300947	0	0.536278915493467	0.246212062988564	0	0.612188887860809	0.213322442443309	0.118211232142379	0.0750487276219225	1.46327376195356
LPS	B.parapertussis	152.545249392409	224.441217624695	183.626258951275	236.633423782487	159.66058525289	177.287512660429	163.093388970426	171.677014651778	259.06562138402	203.22802995213	223.781222136345	235.70152132601
LPS	B.suis	3.56258718004613	27.2052293468574	13.6472231378654	28.6039044312815	11.1840684358665	11.923432566293	6.83140018654549	9.09885418395477	8.73589925741651	9.17713701364965	12.9606440691114	7.68454338332744
LPS	H.pylori	30.2762910237502	79.7297739342135	10.6659833395214	74.6136633399566	43.4945056974251	92.4423755637177	27.3997762662904	92.7040738489764	44.5111869534861	27.7216810254252	77.43364934958	50.9408851391598
LPS	L.pneumophila	471.327504844607	451.776307475834	403.644508136662	461.853738273535	500.862964075946	456.417477986599	405.963722681619	419.612613890382	502.366569018258	560.713611984202	437.456668678854	474.948553655869
Laminin-binding protein	S.gordonii	0	0.801485020486376	0.0358449482020986	1.97593151801836	0.058568763545094	0.168811127588009	0.0307087004208543	0.38949547096371	0.178561840764697	0.0543707247564949	0.674353532001926	0.517712452353304
Laminin-binding protein	S.pneumoniae	0.0406760031489315	0.0926513453500122	0.330056171796385	0.303584437912712	0.0675954905430834	0	0	0.192908983480631	0.0993621089526228	0.107279870890503	0.340543688779046	0.340502634433087
Laminin-binding protein	S.sanguinis	0	1.03204576068076	0.111169825269044	0	0	0	0	0	0.34485907863043	0	0.104523310417331	0.680497197720109
Lateral flagella	A.salmonicida	1.99686523568739	3.11817547552535	5.96015154359849	6.89553854559392	1.41400299849045	1.01358598883179	1.63512203631401	1.0855618506084	6.2928656220185	3.13666724789668	0.655084608179875	0.746876318041025
Legionella collagen-like protein	L.pneumophila	169.972295485534	4.73712463724712	301.577241240676	6.32735325249101	1.91906774705368	3.21588501647332	203.610710879478	1.86677205709156	19.1202192235452	59.7238753377723	3.61426127298027	12.1791427225522
LepA	P.aeruginosa	35.9760758759959	1.05303733370928	4.99585023673619	1.23733657270484	1.93568904737011	1.73122984839333	10.3006226841779	1.65200238580686	0.0293327046956912	7.84118329054225	0.359892762005128	0.208944798402122
LetA/LetS two component	L.pneumophila	47.2745978218298	118.136057210958	60.1791810200893	125.409487936012	22.8066834243592	25.1881930546078	42.2337297948886	18.6001780495301	85.5676926493945	100.907080531498	51.8371456205456	70.7883497271603
LetA/S	L.pneumophila	8.46731893827189	37.4515032413767	8.05490830358965	62.8718702928023	3.59730786116869	10.2887896045237	6.60887138103135	9.55512597125137	67.1654532584981	16.989606888405	3.99041181536903	28.0366017156823
Lethal toxin	C.sordellii	1.27353937094509	2.11681196013853	6.58225156241895	4.15624380879298	0.759175988558127	0.169384410697725	6.5715840904348	0.0922879909787478	1.80812438899924	1.94838685492128	0	2.04213628655959
Leucine synthesis	M.abscessus	18.4203853867262	25.0327026731575	9.12262938011803	16.7418627308934	40.1361040142306	33.3215831009575	13.9885074595478	40.1912251532353	22.1690309378756	23.5640881691164	44.8415128530042	37.8366247389017
Leucine synthesis	M.gilvum	3.1865540791993	0.689179958022258	22.810806840098	0.278161110599825	0.557413059946412	0.279180001561596	1.72104869304463	0.90144562428437	2.02019972586433	44.0365373476053	1.20909785067733	1.9889211762514
Leucine synthesis	M.smegmatis	110.623734742967	50.5309472789639	137.525575767438	38.2478507891032	81.5974125531902	69.0206323338323	110.75621978536	69.5962441187868	44.429190870202	81.5788644730044	93.0894870914953	69.447590318134
Leucine synthesis	M.sp.	0.315239024404219	0.919187481731689	4.34768250688022	0.841791440577127	2.13887443764019	3.94363531902009	2.53473317546066	5.75605945985398	1.25926105552121	1.32011371513304	1.64221784725268	11.2541842754793
Leucine synthesis	M.vanbaalenii	5.52512334772374	2.61177539538448	14.857690353947	2.37114207609969	15.8915651984443	7.62789425187984	7.70242700071329	6.14117459886617	2.06857737338866	12.1459583079693	7.01655706809114	11.2273414946735
Lewis antigen	H.pylori	0	0.35531055613592	0	0.161333444147898	0	0	0	0	0.0857353054391202	0	0	0
Lipase	M.liflandii	0.0664957317102649	1.17751560689478	0.0626433142389057	0	0.0552513921724226	0	0.0330178507454693	0.0341724485022833	0.586081189525236	0.0292295741977055	0.0251353675051201	0.150794023820367
Lipoate protein ligase A1	L.ivanovii	0.251211485534336	0	0.061091777044134	0	0.175162308311334	0	0.209351573766939	0.399912864825482	0.349924362697108	0.0926658946701253	0	0
Lipopolysaccharide Lewis antigens	H.acinonychis	0.421933313498088	1.68261289105229	0.110627456973174	0.364342419835412	0.22145929698638	0.191788630514396	0	0.0546412247625342	0.275872011345397	0.408197837698387	0.164305438603335	1.0791196036652
Lipopolysaccharide Lewis antigens	H.hepaticus	13.3837650239457	23.2880854574934	1.84755225147445	23.7113290796126	16.8230557309293	36.5620528840997	17.389337268322	41.6991343090198	22.5098403327998	14.2936997511052	37.6800760738934	26.3127075339414
Lipopolysaccharide Lewis antigens	H.pylori	2.33985142418058	2.85092229839292	0.828997589446062	2.2769531899089	1.42098110897814	1.63577585292806	1.87533554852067	1.37606183199074	6.9697649823858	1.81761471073384	2.90556547710764	2.8072588044765
Lipoprotein diacylglyceryl transferase	L.innocua	2.53983261818774	16.4118163454774	2.05339977308047	32.3660837167084	1.72236550170952	2.62692816987501	6.01362860963679	12.4261312473022	4.60552567273296	6.91717685855441	2.42563880462093	15.0763661545936
Lipoprotein diacylglyceryl transferase	L.ivanovii	1.48301534783795	4.43689962401142	0.491256698386446	8.68460737748929	0.215799918750629	3.18961002183752	1.29778061943748	2.17389137375237	14.0735400741901	3.82330864666279	2.41601483849968	2.92530181527467
Lipoprotein diacylglyceryl transferase	L.monocytogenes	17.4258030877681	18.5160725278508	13.7118126277158	51.4713644010638	2.95689127146752	8.08318233081353	20.951197124554	16.3718080258554	43.2971699670241	21.6641495366827	6.27375777166967	39.6319362252082
Lipoprotein diacylglyceryl transferase	L.seeligeri	36.1880674768793	3.2903200137062	5.53526081953743	3.21701061590263	15.3048695191637	7.81225484961902	23.2229605184638	10.3176767302076	3.04491668024128	10.2027005733063	4.79264196567236	23.0587240128888
Lipoprotein diacylglyceryl transferase	L.welshimeri	11.7889515035645	22.3384320170786	7.36760877121913	37.1741857709675	2.98665906871889	5.75558340071329	7.33635380668464	7.29969311868348	46.8562975718395	25.1231030142667	2.77592910532691	19.6814185213213
Lipoprotein promoting entry protein	L.ivanovii	0	0	0.120320999910093	0.401694042847918	0	0	0.0687200796003264	0.262544421419981	0.0609905628123823	0	0	0.434452294238558
Lipoprotein promoting entry protein	L.monocytogenes	0	1.29941360506364	0	0	0	0	0	0	4.55219965412047	0.0308886315567084	0.0980512788125427	0.367647968292691
Lipoprotein promoting entry protein	L.seeligeri	0	0	0	0.0555228175533573	0.0556316869071394	0	0	0.0317531601127411	0.56060942101293	0	0.0233558724605098	0
Lipoprotein-specific signal peptidase II	L.welshimeri	0	0	0.683381609878971	0	0	0	0	0	0	0.32392948028626	0	0
LisR/LisK	L.innocua	0.650971599152116	1.58717836858995	3.39039347217967	0.972789668553558	10.0606129624554	4.82212723538562	2.42383203173857	7.96400467135202	3.03408047223446	0.30522456574583	4.04935644747357	16.6014300449296
LisR/LisK	L.ivanovii	5.12318545987097	53.6043531543	2.28193162244943	65.3216226841412	6.25041300988943	8.83431811777282	7.5236492863612	12.2806983220935	56.0682770417852	20.061507001974	3.8052521810019	17.4230921453105
LisR/LisK	L.monocytogenes	129.574356673531	93.7338007768051	82.5624731997396	106.843318607133	83.3084239396159	63.9005555239051	138.718919560345	76.9688617572614	150.834055590495	134.339334787237	35.6601128836612	78.3466405762522
LisR/LisK	L.seeligeri	61.1317730111687	50.8221147324231	34.4904684271079	86.2130287000882	40.2766593981468	45.6739954736671	52.2781319368995	53.1096300330476	83.137644388245	62.8435172956897	48.155496719701	70.6984017057649
LisR/LisK	L.welshimeri	37.784526740359	41.8603199292875	74.9042972488194	40.4268512330115	60.0317765610752	34.0754493038685	54.1021882305518	31.5128188488032	61.1991102133593	33.2442976701062	17.8691121934227	36.5980184898205
Listeria adhesion protein	L.innocua	0	0.264531605329848	0.0665985497469438	0	0	0.0956378576778084	0.0513834029838307	0	0.800140906661035	0.191994676765412	0.0440685014700157	0.108282942636966
Listeria adhesion protein	L.ivanovii	0	0	0	0.126154391089733	0	0	0	0	0.214529808069291	0.615205479449831	0	0
Listeria adhesion protein	L.monocytogenes	0.0421881222250999	0.577422795077804	0.0244518512828442	0.185764486958793	0.0350541670288481	0.175568588342639	0.132177375969316	0.0862295429496868	0.483389888163565	0.433831191254104	0.470220185246107	0.353160724932459
Listeria adhesion protein	L.welshimeri	0	0.304138111909823	0.0989104961666932	0.204589512506393	0	0.102669457096022	0.0847375417628085	0	0.183928715902003	0.300060992265167	0.0860613126534003	1.15101216408653
Longus pili	E.coli	1.55240349753776	2.28773070342231	1.86157018728824	11.4531525208767	3.15801667964136	8.82182467198647	2.12643265178368	16.6542329210184	1.22671584826414	2.07070392303745	8.2164196608718	4.14505742364712
Lvh T4SSA	L.pneumophila	0.668312383098054	8.15249206415913	0.692145655882073	14.267394755142	0.526506229236247	1.90198022475022	0.192995588572069	0.107512963283634	7.04436537501589	1.91322805576103	0.285838997163827	2.71355147510364
Lysine synthesis	M.abscessus	26.1306493681512	35.0159610028709	21.8485671026039	31.4949703833576	23.4839926297036	26.7587553551474	25.6559814026034	25.6350456997126	47.4302098927277	26.8451713115673	65.1125588352536	44.9174954356404
Lysine synthesis	M.avium	7.35511296579024	15.5910896617091	9.64877611697131	13.0326549003502	45.8799140710323	55.7614188253919	10.7118772368617	46.5403012893478	17.9863971129754	31.6628075508848	48.5623289565095	46.1081618580817
Lysine synthesis	M.gilvum	0.615834500697205	0.950815059115735	0.0537683102283437	1.42782632578651	0.22020510454325	0.384808904861952	0.149688124375067	0.622560996072273	4.02327889412171	0.323615873765546	0.32969583668925	0.516919751133802
Lysine synthesis	M.indicus	0.292553660335398	0.420957230863042	0.254614761100068	0	0.273761736699488	0	0	0	0.193595850991562	0	0.459733979851712	1.07192708353705
Lysine synthesis	M.intracellulare	2.02361551852436	0.621803271834343	1.67189472449209	0.800237051217959	0.0270705385572061	1.00417226082459	1.58735990194007	0.778143706859222	4.61179422840496	0.892602705597812	0.694669236931559	5.58918550872949
Lysine synthesis	M.leprae	0.157619512202109	0	0.0478947669545031	0.407992758961305	0	0	0	0.299008924394979	0.138922948628204	0.145296524167235	0.0576527240105303	0.172937321007581
Lysine synthesis	M.liflandii	0.0936611131654901	0.500342753568291	0.027142563941204	0.0388354232818187	0.739319866648318	0	0.0465065738148014	0	0.247653564542163	0	0.130690081388382	0.686040211534889
Lysine synthesis	M.marinum	0.259638687266215	0.95321962087801	3.71274310711632	0.930329252125193	0.450297201244593	0.66716279863148	2.8970685583071	1.39242910651397	1.26619754532909	0.820442213235968	0.415691177829631	7.78132250551946
Lysine synthesis	M.smegmatis	25.2708037811242	1.23723857779157	0.411707736219936	2.54345369604813	0.127824355028358	1.93372434595968	14.7142378783945	0.135078593038083	1.54895818211963	6.79792975891196	0.493214505559909	4.03900060973568
Lysine synthesis	M.sp.	83.9321281726775	8.52432869041342	133.463675043623	5.94472068615888	3.70484712034274	4.29668994950988	103.516681573071	3.93021136408119	21.7621822711444	26.3249284738184	3.69093224767537	18.4120329857211
Lysine synthesis	M.tuberculosis	0.162639241890075	0.917243821569518	0.356856129126272	0.866604864370912	0.0229429949653531	0.0919278837258784	0.492847845113637	0.104762250882912	1.12174982056243	0.752703206208227	0.183812037969452	4.26894306055145
Lysine synthesis	M.ulcerans	0.0262699187003516	0.295556426433157	0.220774180390587	0.219939766264921	0	0.361089917558219	0.19104900445216	0.0249174103662482	0.62360733818968	0.131221432986332	0.56221419558672	0.299874479188231
Lysine synthesis	M.vanbaalenii	2.07835851466319	28.5989722278019	1.08741637855716	4.82480577124959	38.2124150623891	20.920815790225	2.56192060591349	6.3438762519032	8.07484957809798	10.1253712253821	12.7784421053577	5.56116055241572
Lysine synthesis	M.yongonense	0	0.654259293496593	0.155016971641692	0.872309896643425	0.156291230896577	0	0.093398561224753	0	0.755109250085303	0	0	0.196823691312496
M. catarrhalis adherence protein	V.cholerae	0	0	0	0	0	0	1.67308597921784	0	0	0	0	0
MG1142	M.gallisepticum	9.31601893015453	0	0.196344716271197	0	0	0	0	0	0.223935499281284	2.82930644572417	0	0
MOMP	C.trachomatis	372.974854398727	392.046044108059	374.351032538525	414.46418489792	273.277847404646	282.450702209361	366.85526203156	300.74509304792	361.852262580899	362.504326531141	285.025821871524	368.731954581964
MSHA pili	V.cholerae	0.484770355918142	1.67863486809089	0.404921735394504	3.37857180165739	0.172378015535064	0.800039952126955	0.714426433321038	0.668213902606771	2.35361835076159	0.840165606173121	0.558742919062901	2.002841095965
MSHA type IV pili	A.hydrophila	92.8601782221867	0.0239766120785807	151.824687526656	0.0241931043066686	0.169683795669205	0.218535502507728	107.399061575474	0.221374216518647	0.97710330963179	27.0072248751571	0.0203538322984906	2.07584061068912
MTX1	L.sphaericus	1.44800663906834	0.270905870082885	1.09853239337002	0.0292877102965583	0	0.607496455680195	1.14571485408345	0.0446652335195819	2.76001277191635	0.362236493515133	0.394239374146697	3.62163758973138
Magnesium transport	M.abscessus	2.40929652749814	7.1342047617597	0.954118721278737	41.7596214989739	0.850428027185912	4.49739757918579	0.523094506482814	4.22682772704944	21.3191073239112	3.30805894813582	1.2260355731619	10.1244173503012
Magnesium transport	M.canettii	0	0.26956364446728	0	0.0543995235566131	0	0	0	0	0.173452930079145	0.0576706820394036	0	0
Magnesium transport	M.sp.	10.3165651685564	2.38206624666768	1.00679568795079	1.19810313903448	0.093054976290396	0.269647177198049	0.516029901760693	1.89852545709174	2.79886614035478	3.71818995691143	0.0336920883579269	1.23653998879804
Manganese transport system	N.gonorrhoeae	0.669882926858965	0.518161227698216	15.3704506968482	0	0.032741565731806	0.22958031378416	0.626116280802974	0.0373761155493723	0	25.6007766899015	1.07218052014028	0.0824654817767633
Mannose-sensitive hemagglutinin	A.hydrophila	0	0	0	0	0	0	0	0	0.0990341812003039	0.098782455374424	0	0
Mannose-sensitive hemagglutinin	A.veronii	68.9891730887839	0.0375076491899513	100.647479377615	0.0378463173269198	0.126401755104023	0.139278137508276	81.5495473296785	0.158723236005914	2.93179422831403	19.9941780821195	0.0636807568159208	1.27346159526584
Mannose-sensitive hemagglutinin	V.cholerae	0	0	5.11087176635887	0	0	0	4.62520918787423	0	0	0	0	0.259918563630182
Mannose-sensitive hemagglutinin	V.fischeri	63.3974019137447	4.32854855131649	91.8350452202521	8.68629715970595	12.4926686962484	6.56877496580439	78.3324583895198	6.34448491749219	10.170412342018	21.5020027476465	5.77707365022436	20.5174591778961
Mannose-sensitive hemagglutinin	V.parahaemolyticus	2.91210599885584	6.05276138326523	4.28881609748583	6.77520211775421	1.39193454052288	1.92117114431724	1.7585349915259	0.766030363978824	14.9652116322538	6.60070559898238	0.558142163584708	4.56909134996174
Mannose-sensitive hemagglutinin	V.vulnificus	0.956150961163549	6.32028729825472	0.970856736657347	22.6224083978575	0.173403128993853	1.66769355186767	1.3224512099203	1.47843883238056	6.04933705603361	1.34810953685274	0.511188716879468	4.53324088815309
Mce1	M.leprae	2.26633040266701	0.407717396556628	7.60873210564408	1.24307551902619	0.235387119310979	0.890049506904753	4.53984761101444	3.17411643635202	3.24712049310335	7.53120888112543	1.09311873431733	11.6770966588415
Mce1	M.ulcerans	0.200606651893594	2.37883109079636	0.0664398787382333	1.73487773483956	0.285744573659398	0.620165003468899	0.170758985673538	0.679565737261315	0.985089999363629	0.201556121067006	0.819755735678348	0.479799166701168
Mce2	M.avium	0	1.4824215256002	0.174239681989009	1.49580676693416	0.312237448038415	0.813196494614848	0.0746363778440631	0.641582062940219	1.05986249549464	0.33036516532506	0.419477656376838	0.157285157296078
Mce2	M.gilvum	0.0766797626929181	0	0.488871810445514	0	0	0	0	0	0.540673097363821	0.0674123513028164	0	0
Mce2	M.sp.	4.10232233587813	7.28561669909245	6.0519015321174	5.03228771120873	1.71946961038532	2.07146039093537	2.46085662982164	1.22709957755155	14.2184808584079	7.64838602867714	1.45059889022329	5.63353746776302
Mce3	M.liflandii	0.0626994744671375	0	0.872161060121781	0	0	0	0	0	0	0.385851911324407	0	0
Mce3	M.sp.	14.1209020554851	23.2237339702436	17.3185922874498	19.2012063281168	15.0936420603107	37.3563009905817	15.039698154937	39.0317977215141	20.3331429450321	38.6786478986675	33.3980411039634	21.0315180189044
Mce3	M.vanbaalenii	0	0	0	0	0	0	2.32751921776758	0	0	0	0	0
Mce4	M.smegmatis	1.86604576862095	0.625966583796503	2.53831550145901	0.789523286517959	0.917642808698134	3.10626786972393	2.60951819046072	5.45440440607753	0.805566628287036	2.20967734069097	1.64729438716441	1.43456730715014
Mce4	M.sp.	0	0	1.06662940460839	0	0	0	0	0	0	0.471886459119714	0	0
Mce8	M.avium	0.235727697774075	13.4229896670784	0.468430717750868	15.3873168664304	4.11319562855116	4.42849622655125	0.501636189367368	3.73716792151825	3.7397892877005	0.799346456397787	4.55792969803528	0.493324662498382
Mce8	M.intracellulare	0.30580073026038	10.9744686369377	0.827116813753216	6.227116718982	4.15014049946629	3.16738349077068	0.404913522914498	2.54605203886024	4.1327497532031	0.328584754254446	2.84466135237587	1.13772736535127
Mg2+ transport	S.enterica	23.4873652634291	28.1543373101024	45.0842980627809	30.8397701231866	12.4238985011736	16.5583510691024	32.1313220619764	22.0719320082357	34.6914552369501	50.0480295308837	26.7021833808383	27.192490498498
MgtBC	S.enterica	0	0.0610266222370855	0.0645560871927654	0.461832378285969	0	0	0.221223200632676	0.0352158820443377	0	0.0979206673231749	0	0.233097632241407
MhaB2-MhaC	M.catarrhalis	1.69391889858514	16.3726424855721	0.974032784819139	147.371451991627	0	6.43345062839225	0.887929297122968	8.15431547028649	1.39017908050311	0.855029653108177	1.15263376806707	5.47526205251213
Mig-5	S.enterica	83.3355045910996	19.5729407680371	123.439338944373	29.4030560270909	2.93104044616271	3.37475086847927	95.161497847266	3.62160191322448	16.8728455070832	33.9555426532576	2.26856011989124	11.1456235126807
Mn] superoxide dismutase [Iron-cofactored SOD	M.smegmatis	0	0.297904549724141	0	1.209307818033	0.168385195192145	0.0486886085197629	0	0.192220022825343	0.243984707274129	0.0514279793444166	0.0706932211081502	0
MprA/B	M.abscessus	61.3900971439892	28.7992812540343	22.6338172652239	52.7768618783916	8.54324769216183	15.7788144598218	47.4292982499532	13.6245056971814	69.0250598737846	36.2536974082638	7.07258492489093	27.8751162011259
MprA/B	M.avium	95.9500160842614	15.8762608025124	133.149053783538	99.1446392028617	2.72407453928622	8.9210968659182	112.285491573609	15.0819204643927	39.5977599234044	33.4079941540646	3.77509254580172	26.0093688852159
MprA/B	M.bovis	0	0.165077913248989	0.0582083893370363	0.124926339495054	0	0.0417946462514779	0.0498676683825377	0.0476297401691117	0.221293192505104	0	0.280270469526118	0.315266266615591
MprA/B	M.canettii	5.1008705218845	5.60657904144039	9.03772511707857	2.77532684570491	17.5394425653694	9.23409416964165	3.36610645356926	7.68634576630475	3.26232708184009	4.25093907590965	4.85417975818505	11.7621980998528
MprA/B	M.gilvum	12.5570788905055	29.526833182515	13.7987389622644	24.0936987342371	64.1616081497589	29.1060907876682	10.8789291865988	25.3154184606966	26.0468820173001	24.2119068148654	19.8763620381178	14.1607234432817
MprA/B	M.indicus	5.46316584171194	20.6561546413059	6.93302138034012	13.0945789143821	9.27637820101403	16.4379829036863	8.4348152753725	24.0578917416901	9.75969860751752	7.46226630152988	12.3605852850237	5.83979100356501
MprA/B	M.intracellulare	4.06172371512755	30.9289102350329	2.07461889042594	79.9373883953099	9.63108137033905	11.143831893002	3.62516095769608	13.4131210196876	39.9750516995751	15.5419289575605	6.2190052241679	17.4649096655422
MprA/B	M.leprae	31.0814837096581	56.4625666849293	57.0643861921128	58.6404683743739	82.9202685804002	104.635750791838	35.8791032441412	82.1898150666152	61.4531893699372	97.2517646399424	99.4719834816893	61.7558615409725
MprA/B	M.marinum	1.41597441095431	5.20718825705648	1.83055740754919	8.15744733498951	11.8565912969051	2.10147340348276	3.9365380454586	2.53979557363945	15.9976921160089	2.95204295018801	3.09758971917637	9.37152732885068
MprA/B	M.smegmatis	84.2105236369365	100.592052414129	37.0784431760497	121.347640161864	36.7811527012057	31.8604167050772	61.1651924177441	41.6790555671113	117.476261057328	113.402302156137	39.1015669241008	79.5529059834059
MprA/B	M.sp.	40.4722127692054	58.3701361198528	73.3496622756096	167.403397877258	7.60780991110604	21.8324570720008	67.7825306725542	33.1002394977072	98.8708814856629	43.8239046606823	13.2674022422051	84.2613621827036
MprA/B	M.tuberculosis	3.47646994142785	19.7370738287805	2.06502535805331	8.85545392682641	2.13580082072354	5.67025802755252	3.71702726375496	5.15403750805551	21.0660855082009	8.67776078952841	2.48806329172287	10.1340595221785
MprA/B	M.ulcerans	1.0955278611967	7.96869963255826	15.7417515318496	3.92487990377255	1.13391051155127	1.71355189461012	1.784519865465	0.917270218368722	12.365268505968	25.4138816495245	1.64123849925788	4.78462824760267
MprA/B	M.vanbaalenii	12.9441655593382	23.2954173415412	10.8362577736739	47.4824993786344	22.4006135312568	17.9628241559597	9.0617332131903	17.1349869604913	43.7068408039524	18.0435993170583	10.0157777870176	32.3362513658994
MprA/B	M.yongonense	1.41857560981899	1.90219713852372	0.649100131093924	24.7351412587499	0.279164928871188	2.08175833401276	0.0370726745212287	5.13429797809799	9.53084544930863	1.71753661718448	1.09388457925243	6.48439104076234
MprAB	M.tuberculosis	0.154053459889845	0.402244438248012	0.179163568558509	1.23533015971878	0	0.256635632657214	0.102766805967661	0.146122008301619	1.37581289628933	0.461909654655004	0.107479286390672	0.0721886284246439
Mrx fimbriae	X.nematophila	95.7032119909619	0.806870524568878	106.32823011836	1.72426241600588	0.924581651366289	1.15753225849122	101.043579582377	1.61167279580218	4.34635449770818	29.5628381591063	0.492288544918932	10.3403167080482
MtrCDE	N.gonorrhoeae	14.1922189528395	20.4068805116505	7.6539657848946	17.8905195983201	46.4735059357116	33.5050507166454	10.2846101643188	35.1171885838457	10.8650738390021	15.2382369281745	34.9280388951554	13.9316473462856
MtrCDE	N.lactamica	4.27109531491378	1.05894958324352	12.5961914210536	1.3561872488415	2.53239568664519	2.51607420621342	7.17388853872993	1.92723656072921	0.742540127165597	6.21255106856755	1.72874252491546	5.77665241615134
MtrCDE	N.meningitidis	81.8399172501102	102.348793036943	107.332739848891	92.0807021361415	134.555280652599	101.033624141257	101.83867360503	129.551499825875	73.5033776429642	82.7214444044242	123.775144478599	96.3801337997332
Mu-toxin	C.perfringens	0.215195204312718	0.354730429411533	3.91526703613786	1.01075068821152	0.0472265655964614	0.92507047163437	6.29189520879193	0.128181380006823	0.107536862494747	1.54607638883425	0.200932379541813	0.59323163078545
Muramidase-released protein	S.suis	0	0	0.0359428852190443	0.179994051986499	0	0	0.246340831791334	2.32344639611836	2.3776321043909	0	0.108164491313017	0.389345225437833
Mxi-Spa TTSA	S.dysenteriae	0	0	5.6349710238268	0	0	0	4.5781908528288	0	3.95735651793239	0	0.22198992796578	0.0739877219679372
Mxi-Spa TTSS effectors controlled by MxiE	S.dysenteriae	0.131800976235509	1.33084404958545	5.66807509829514	1.74484400705839	0.285744573659398	0.349834554137524	1.42934764017205	0.0652383107770863	5.00030029533727	0.031081084089772	0.0408125812583135	0.266362733266577
Mxi-Spa TTSS effectors controlled by MxiE	S.flexneri	180.906668846451	0.454175956524544	288.444349398097	0.668281861066012	0.394768223722459	0.315274162522982	205.325468389795	0.203580544268922	5.53170965810768	51.562502105654	0.0748713074620598	4.11057752428592
Mycobactin	M.abscessus	84.5323490172485	31.4916895325442	125.775406815954	36.8579059318645	10.4239596547681	17.5353262627365	106.037359971547	19.5438234743526	55.374060950235	35.9735033958109	6.95790921417839	29.5006826665731
Mycobactin	M.avium	0	0.18169289802405	0	0.183333459258975	0	0	0	0	0.438419175540956	0	0	0.231331741088063
Mycobactin	M.gilvum	0.162704012595726	0.585020740949599	0.447933376009379	0.168658021062618	0.118292108450396	0.118493065178921	0.282762191330375	0.154327186784505	0.681170586822162	0.0357599569635011	0.141893203657936	0.893819415386854
Mycobactin	M.indicus	2.18768286815458	1.12372314440577	0.158495132411689	1.10442855261984	1.0224835949017	1.25182518772499	1.27102965318842	1.4733704613482	1.7392602276495	1.68287219155946	2.51644499867479	0.858435858495464
Mycobactin	M.intracellulare	1.01843135365712	15.4998968118479	0.25126033321625	33.1529426332891	0.321691119173054	1.1534218876398	0.336420688192643	0.596742757427932	1.0094199782007	1.65538421018318	1.38891445089512	6.08582599836737
Mycobactin	M.liflandii	0.182453454639098	11.226826600128	0.111666786784886	8.06893154024823	0.329840958483379	1.30460705505249	0.168142457212184	0.0913727402640843	0.0964866781469199	0.324633292767742	1.14956814317584	2.42535136115153
Mycobactin	M.marinum	0.162412949961387	0.0500549307615451	1.05899699384197	1.02697347422708	0	0.675891953691163	4.27416767002531	0.423640551200041	0.0178934745996971	0.428351827956357	0.0708196848310628	5.26834934742714
Mycobactin	M.smegmatis	0.276011989130193	1.98037435513124	0.275091905783323	2.18885532339346	0.22779149319126	0.458032107825165	0.757225034752358	0.147769144945066	0.716962589154356	0.630718683066436	0.148378251594184	0.924441349749725
Mycobactin	M.sp.	2.27176003335251	3.01053614071744	1.51133655613969	3.00037546381344	1.05457518478911	4.85495646627604	2.92629368462486	2.95983318350317	7.30484028056109	2.85158741401054	1.28344165894434	2.55994494551897
Mycobactin	M.tuberculosis	178.663696532666	65.5128604176209	243.200500302374	35.3894394049261	95.8602407693378	66.7052513382546	207.693538727941	41.6129386039339	58.5610880699698	88.9228369505674	38.8537817539161	58.9739411033873
Mycobactin	M.ulcerans	0.322043817502194	2.0654976640976	0.559156016155179	0.923490264933137	0	0.486751835863347	0.476669255268156	0	2.95600953578015	0.48593408370618	0.227055378980491	0.923188499046116
Mycobactin	M.vanbaalenii	10.1227255395301	23.4469262194252	12.9666029039644	23.5219414277823	7.46586687748072	7.37626241851894	7.08860901988096	3.73746414917934	12.4512239995369	36.4712187728472	22.5168148573323	25.0635171214259
Mycolactone	M.liflandii	0	0.119575667930358	0	0.0301638383823528	0	0	0	0	1.18618825367159	0	0	0
Mycolactone	M.ulcerans	31.067167715002	9.58009641675863	57.7168113098719	25.4782391981592	0.433094172219461	3.35437020326492	44.5744238207222	7.77492048415009	15.6676665931159	13.3366333934408	0.873533004323093	13.5839753759779
Mycolic acid trans-cyclopropane synthetase	M.sp.	1.00812479885613	1.16109997805405	0.23371997952079	0.32617649381742	0.119664605720306	0.027116526467466	0.600690238942955	0.0273206123812671	2.80502550228791	1.46869955224207	0	0.602793369332686
Mycolic acid trans-cyclopropane synthetase	M.ulcerans	32.979105038716	0.0243522248004384	52.10517132399	0	0.0492405792728989	0.197296920163635	44.227023135362	0.0843158324664692	1.85424050492788	8.93504073508138	0.0206726912901118	0.496084778103558
Mycolic acid trans-cyclopropane synthetase	M.yongonense	0	0	0.0534759999600415	0	0	0	0	0	0.243962251249529	0.162228097444176	0	0
MymA operon	M.abscessus	115.052905564103	16.5748774029034	190.108175717978	12.7642004185894	16.0672897417295	11.8631932572575	145.680050426143	10.9395504936286	18.5918543027719	43.0282512580004	6.62102810227267	25.9012283247721
MymA operon	M.avium	2.1495964672466	4.32714591343912	4.86944378088509	4.13028373928163	0.236395928626299	0.958373451565698	1.37893976616665	0.610768917086549	11.8010922573946	5.49082347350165	0.321013874991434	4.15921774484867
MymA operon	M.canettii	118.365633523684	95.0188814385301	166.473457547182	99.1652287843198	38.4603810931719	37.8817338428812	140.264635819836	49.5489899197662	65.4862936860766	73.7974135328984	61.9224685503084	54.4682542453172
MymA operon	M.gilvum	10.5773760183475	23.3944143723774	9.33989214678185	25.5607447981972	48.9653704100686	53.4567297102031	10.0904817071481	48.6203048698934	38.1341055712672	23.3003636269203	44.4560047147348	34.4197514958593
MymA operon	M.intracellulare	1.57410252743166	1.81812285689373	5.24254864604203	3.64389710528072	0.643937653237044	4.7113016013547	1.13775534506102	4.47219525435183	4.41594622938547	3.22683297859978	1.20276751066941	3.27785234758665
MymA operon	M.liflandii	13.1197153029525	23.5764000713805	4.90203326226147	12.702807056677	51.1984764264952	28.5974861461115	12.0784007369247	24.1489357835488	23.1923165096266	20.2453686853445	41.305020500347	13.7777839090997
MymA operon	M.marinum	13.2164073926307	16.7590374525071	19.4105802165379	6.00970336930679	5.91991557722662	6.67672941018816	18.4239725559073	6.73435386460995	11.7070028015174	7.87623479479778	8.85927601277102	10.1923941447859
MymA operon	M.smegmatis	16.9066402869697	56.4929681344611	9.80428616991528	20.6717531419655	60.037957219049	47.9696479955145	13.4804271993709	42.725084961967	22.5719682580813	15.3121587769673	39.5490657662198	23.0571657863977
MymA operon	M.sp.	219.49395398573	245.542036654167	117.644836947825	170.440959232604	329.922963702717	327.667504473044	175.885035527853	318.233610313349	186.860149879058	305.469003954479	328.863090021676	264.583156290809
MymA operon	M.tuberculosis	90.0735223326202	31.9173861058295	121.657636609783	36.6999696122269	21.4947045722686	46.2828811465385	114.379344894648	49.7008222018094	37.7485840127505	43.4476387887271	37.9485674312674	48.0466893926379
MymA operon	M.ulcerans	2.19075812447678	2.42433495163682	1.66998757598637	3.9382399631238	1.49330501044462	7.18418067835331	2.17380235466776	15.0864668955096	10.4503691571749	2.42928116012609	3.23481799403135	15.5627647068392
N-linked protein glycosylation	C.fetus	8.68752797172871	28.8342513801559	6.95933154842266	22.5174415892941	38.2623497942706	46.0550302964635	11.6072540576871	37.952611938657	36.7545961972944	19.3043723155839	46.7992553000212	23.88769010417
N-linked protein glycosylation	C.jejuni	51.6943762326112	79.7886023291924	49.1464062164045	74.8653070631914	114.312199715033	125.470832179581	52.9163930034237	99.7667527174226	106.604397212977	101.350340802583	157.518802408567	99.8388462383546
ND	A.hydrophila	2.91619689033874	17.7358928722397	6.51003732318169	28.4072363221344	2.77574870000945	11.5700599565355	3.69843009107828	18.3494380324652	32.3483366170433	3.20189183414573	3.78074939677253	25.297427752939
NEAT-type hemophore-mediated heme uptake system	B.anthracis	21.7709798716006	48.3973740976438	14.8803734886044	74.8557928563485	43.2217786832746	37.6745348752714	24.2522426688707	48.659919785779	53.4378961334231	40.5553187032119	44.4704726661224	50.1441769208929
NEAT-type surface protein, direct heme uptake system	S.pyogenes	42.3153209949339	12.4734955713698	4.07307760032474	9.44647068138842	13.3986439285091	5.77007857017977	27.4645550305922	6.39435400004848	17.5092049236069	20.1694348811351	4.19641761296356	19.6158183054438
NalP	N.meningitidis	1.69131167219745	10.6798002489237	1.25602127832502	34.5851015076768	0.67271778873474	3.2418003854639	1.54385150334051	3.63851983735228	24.8229367401921	2.88731684786411	1.21012109730549	8.44465639661347
Neutrophil-activating protein	H.hepaticus	10.4375183887525	0	0.652528108630134	0	0	0	0.252508433717788	0.0690020594757643	5.19358100256209	3.58149722819065	0	4.26283105799884
Nitrate reductase	M.avium	60.9506215337385	0.563412871470091	97.3115314369192	1.23135163200848	0.608558598796651	1.85668977892064	76.8206997167545	1.2718683394272	4.12023908998821	18.7980194270583	0.884128793386546	16.0396654455789
Nitrate reductase	M.canettii	0	0.0661482418338149	0.186597106243549	0.333727573591988	0.0668763895798591	0.0669900003747092	0.0799297379748477	0.229028112302537	0	0.0707590637788427	0	0.505320398972507
Nitrate reductase	M.gilvum	0.633938925147442	6.45961744516837	2.41408660550383	2.40210203919234	0.652282690959105	1.64571242074377	1.06849151458569	4.56159400146898	3.23146438859022	2.61991703431627	0.421161889340219	8.49061709665333
Nitrate reductase	M.indicus	55.0449651081981	0.693644058510047	83.8331718669456	0.225776511202577	0.100173382332963	0.287009124814357	67.4333177112996	0.223783287358359	1.94514368435388	14.8367755347673	0.125721819161761	1.71182824289589
Nitrate reductase	M.intracellulare	2.82043062074807	1.27671408578543	1.97995772294297	1.64302612548401	0.654275587919315	0.571329792799699	1.52920267026384	0.927688933041565	2.51731526856566	3.35899547660095	0.588721324299997	2.21105469951955
Nitrate reductase	M.smegmatis	3.20399546600097	1.10289272845641	8.13715330924827	0.956150905869578	1.52025639356066	1.5287805943916	4.8381648973042	2.62122330587487	4.1933239940302	5.96192115227798	0.94022250322865	15.7367145490293
Nitrate reductase	M.sp.	147.681966969886	25.5198289604965	237.748864274077	14.4904894358763	7.50865181638282	13.142867573194	190.458277952895	22.9251316643859	27.7789815709726	57.3371337314341	6.20746541959472	87.3340915712709
Nitrate reductase	M.tuberculosis	0.287183160177172	1.31912788660989	1.59774419575673	0.857582973633376	0.188605706926333	0.909380960976147	3.26847876369446	0.818001159841071	1.76650812270982	0.20208817542439	0.639283466576442	9.96902660933681
Nitrate reductase	M.vanbaalenii	0.279589252695978	1.06559888921951	0.515837783203335	0.507116152544093	0.310065206033746	0.571534410186099	0.606191049893674	0.468615186191517	0.980586156112873	0.166439884592544	0.195062502223267	1.57644415502269
Nitrate/nitrite transporter	M.abscessus	181.261346365227	0	292.711476276563	0.0202825809812372	0.199531460885326	0.437684144862802	227.96471249178	0.293157271160247	4.66366680023303	52.103744329088	0.0746166155463091	2.99071111023381
NlpI	E.coli	79.1736561829173	0.0938949875694755	117.446754637073	0	0.189857132834097	0.126786443662201	97.9989321750638	0.180609417419786	2.9201790275405	22.6994126816436	0	1.67366185834183
Nucleoside diphosphate kinase	M.abscessus	23.866780519687	43.143927046356	6.95254312408851	38.1176099095903	42.0950782171098	62.8985888752282	29.897108680238	68.6979645835356	36.4813775843246	54.5684176756749	69.9927809452613	52.8428820547663
Nucleoside diphosphate kinase	M.avium	0	1.35565437479185	1.02019229240347	2.53724980476782	1.02059682999817	0.449061758472974	0.60919421915965	1.53698572963106	1.00747516107619	0.242303446984807	1.07743378050189	1.45716217518559
Nucleoside diphosphate kinase	M.canettii	4.39791506074418	12.7945964685483	6.02941899549468	4.44779507783421	58.2754077626523	24.665319945658	6.00283511175438	28.1924850857379	7.44937881175573	9.4051512600817	14.9724617013672	31.396027549373
Nucleoside diphosphate kinase	M.gilvum	45.7096585386118	0.265219964888187	75.8288412229597	0	0.261932525854448	0.0655943753669028	61.0463373782899	0.149504462197489	3.3341507670769	12.9562794073385	0.0549836164174502	0.659723854214107
Nucleoside diphosphate kinase	M.intracellulare	14.4215712644974	2.1803147762886	11.5448780718929	5.68333723702824	1.83692940209613	15.6404250874848	6.22782414892205	8.52757919443342	1.98750026245233	7.32728484407521	6.7351359746674	12.0292505365793
Nucleoside diphosphate kinase	M.leprae	25.4922661576461	50.2610736336167	12.2308676786734	30.9401149689326	56.3308820594104	52.2806941805088	21.5330309223722	51.9118733790953	32.4957607425552	41.8607507746727	72.0651962602479	45.0907435285756
Nucleoside diphosphate kinase	M.marinum	17.1551754399555	11.6120397006395	22.9409235143265	16.3730881692054	17.1525245452139	19.830077418612	14.9676818596151	17.3481931089782	7.19623649577386	13.0169815770417	27.8798244588478	15.1710123877667
Nucleoside diphosphate kinase	M.smegmatis	93.6168070861077	44.516411849412	77.5656753636428	44.4849805052553	72.2577979894244	101.929335679343	82.3746743841076	133.542371593374	57.0021147010608	98.9974855069635	78.8791104697795	83.3108714020438
Nucleoside diphosphate kinase	M.sp.	0	0.653477217097114	0	0.119886848092918	0.0600609613424212	0	0	0	0.318549436344926	0	0.0504308328924384	0
Nucleoside diphosphate kinase	M.tuberculosis	0	0	0.174625168011109	0	0	0	0	0.381037921352893	0	0	0	0
Nucleoside diphosphate kinase	M.vanbaalenii	5.30584124192036	5.0874011446734	0.5979589086441	1.83333459258975	1.16338862132755	4.41612002470161	4.09821565616492	4.1239932169801	3.89705933814183	4.34065503583589	5.08991191978682	0.462663482176127
Nucleoside diphosphate kinase	M.yongonense	0.415409867682056	0.963199946378193	1.84150005507168	0.692031354549875	0.279394694244745	0.279869334898785	0.496018153356322	0.238043114506173	1.40234435345181	0.294536755019085	0.527842717607522	7.34524661042275
NuoG	M.abscessus	0.780900423143887	2.56514565522806	1.45519823374235	2.67695073599383	0.760106418250915	0.778530774480645	2.1051650201201	5.18078850352797	2.87565007550094	1.86129595410052	1.02728929441007	6.32849356141723
NuoG	M.avium	0.264562531588227	0.0323850767311385	0.614786186314505	1.55944035586664	0.181793869514583	0.238055600338907	0.353846575541968	2.06734313869637	2.98660682232274	0.95862730667839	0.0591047627148115	7.53890386125372
NuoG	M.canettii	0.650516566435935	2.77198229034368	0.203714496353702	4.56479914426945	1.10932123712308	1.59326898109642	0.699726660528042	0.959730476222404	2.61128105279618	1.06807545902606	1.03950851988622	2.2604286883062
NuoG	M.gilvum	40.7431054185573	3.41009894140279	10.9038394204715	4.32255515578456	2.77227637000677	3.86504370559459	22.6586949622379	2.35547796603241	8.31686126539318	16.9421276869025	2.27512813096973	12.4172815560197
NuoG	M.indicus	2.20106928879745	3.84821243970291	0.758093973173045	3.99130029022968	0.0644218128138535	1.35062269421814	0.690665144547615	0.605656295695438	14.156335073243	8.28148609399139	0.35152894033865	2.20369897498883
NuoG	M.intracellulare	0.34810436950168	1.19422341369047	0.972404169911694	1.22335979792209	0.136762216690812	0.444813602488069	0.737351832817971	0.335526184523216	1.90862396570646	0.930657714934186	0.205240971580372	2.72230785578479
NuoG	M.liflandii	0	0.179363501895536	0.356475503230136	0.0493590082620318	0	0	0.0394059197708165	0.0564562304801708	0.612038165285095	0.331404775985174	0	0.373689735603795
NuoG	M.marinum	0	0.0961536298821433	0.0113016288575345	0.614471594263187	0	0.324590723465086	0.174279789501859	0.906274471877564	0.103118064961141	0.0685706391258888	0.0544167750110847	0.367268949768678
NuoG	M.smegmatis	27.1276622290169	4.30819999812506	3.1669533583591	5.0062242442475	0.265018689875378	2.98611503573487	18.3298515364586	3.86375636614282	2.8179238347131	8.92505554547455	1.15102436767774	13.4237069914161
NuoG	M.sp.	53.4771444726829	11.0428824436504	31.8695712898923	20.1601104933642	6.08635866722722	7.16297039662159	33.1134843975561	13.0637346145315	10.6069247713966	47.1239053646666	5.1239113072841	13.3185961758602
NuoG	M.tuberculosis	0.390556970064968	1.43671552109041	0.723654383404474	0.485359640019736	0.450165133160081	0.602674778347261	0.395050961786087	0.555116591401207	4.37546771146552	0.452404033497827	0.354177340282989	3.75641192800315
NuoG	M.ulcerans	0.2284954002393	0.386182897431293	0.247586499187645	0	0.177469967329237	0.0355542912904668	0.0424219311961864	0.202590739238756	0.2390420421454	0	0	0.715183701431604
NuoG	M.vanbaalenii	10.2426198578331	1.82248094551833	20.6679865090917	4.27560880359889	1.78611642062619	2.024168212693	17.4668979400891	12.776386875047	3.59239345813142	4.21801254510526	1.13062593660585	14.1298654059484
NuoG	M.yongonense	0	1.24937278312801	5.89380504807837	0.041458667732573	0.0830799200948029	0.198790026608284	5.60970745085179	0.137173187027899	0.403740889685938	0.12696311495898	0.20007829386727	1.56516370022489
O-antigen	Y.enterocolitica	166.677647517516	151.097373309379	153.122323172326	147.300101678791	121.328119799999	148.029094253626	182.778698582831	176.318532524353	117.110095992911	139.08899957093	184.355120789896	130.602828617077
O-antigen	Y.pestis	318.665311297	81.949804523799	446.111816249915	93.9026621805831	143.535592491658	159.276795008854	354.636583947375	115.43580024099	115.220832864599	191.638173375561	151.860536893951	79.4708833835452
O-antigen	Y.pseudotuberculosis	104.845509374649	256.990300877689	100.485004778943	311.898028353406	287.089709907092	306.215082071407	112.557948437913	274.611214069334	213.2512427422	184.117644163252	294.79974857883	207.581993218381
O-linked flagellar glycosylation	C.jejuni	1.6364954527095	4.53444681308906	1.34477301744908	7.82246022457766	0.603941086392059	0.735598886702231	2.34334658936729	0.644095652140067	15.6442566159907	2.52557948210043	1.08198287484811	5.5072142499789
OatA	L.ivanovii	0.0732168056680767	0	0.254614761100068	0	0	0	0	0	0	0	0	0.459678556484668
OatA	L.seeligeri	0	0	0.0614724111690196	0	0	0	0.0351093241571761	0.0335337111471004	3.81713522398991	0	0.0246655475517533	3.44042907150908
OatA	L.welshimeri	0	0	0.0183559478932607	0	0	0	0	0.0600799327156422	0.390793485257385	0	0	0
Oligopeptide-binding protein	L.innocua	12.8540872131408	15.8017359367868	11.755002564222	9.87515501463355	36.8988233688639	17.8508086880424	10.6295400414778	25.8303299170195	25.6337568016308	5.62834148710173	13.4927463061815	55.8630127985996
Oligopeptide-binding protein	L.ivanovii	39.5257193806655	16.4503649841877	9.92094698603991	18.3816242866891	1.17598907923874	5.38886475218579	24.2636548132336	1.97111536906301	36.2372799683695	17.3715321028659	4.14863652862187	24.9121395861349
Oligopeptide-binding protein	L.monocytogenes	140.073278172452	26.7868430700747	121.715220304577	18.0369147485132	45.6433387083573	30.0021456267025	104.485039814344	30.8856391567205	47.3881405136056	54.6520781691227	19.6263481609171	95.3836956922151
Oligopeptide-binding protein	L.seeligeri	99.6946413486679	9.04247561775073	156.441494533291	8.56248777190937	12.5674486878254	6.70022453541072	123.470512202542	7.75681630162783	16.9540510408278	32.269629986469	4.38816919559888	28.0860256891609
Oligopeptide-binding protein	L.welshimeri	10.1939186662191	1.93108538429847	0.39958264232582	1.05642601904473	0.296488782459051	0.291796733337134	0.131430936444544	0.159230011987499	5.54833369059168	3.40087478920736	0.0917046533692649	3.2174986509691
Omp89	B.bacilliformis	53.2817644972828	6.96127063836512	26.1526669037622	8.33395412132004	9.02198588079323	13.4640899307359	38.3649950812758	20.3543005632715	9.69830486807831	42.955943435058	10.7019410332427	25.9268384389075
Omp89	B.quintana	16.6967712833143	47.5622715803044	30.7221481699436	19.754570644149	73.2352989443614	47.2249512323953	26.1649171320952	39.5879593516922	15.7861295118943	24.0878897725723	38.2949541788686	20.4558509962179
Omp89	B.tribocorum	134.818222447664	144.885347047351	139.333663422969	108.600875607173	181.696794590971	176.63664011106	119.295793193836	167.197644782087	114.166065334838	128.58415016001	193.383963407199	116.715689569712
OmpA	A.centrale	0.068779423506375	0	0.55809498140116	0.114074152427807	0	0	0	0	0.181862769113285	0.0604668363201019	0	0
OmpA	A.marginale	2.35275954799246	0.113742708519121	2.60695499805202	0.114769726527976	0.689968604689766	0.172785183893305	0.962081114404569	1.24708600174491	2.073679135621	6.38773133686443	0.33794808139506	1.73780917695423
Outer membrane protein	A.baumannii	110.371411850668	45.4494698681277	51.9545426772911	36.5509037110871	111.270512605496	109.136317370097	86.2907616461282	90.7961388874421	29.0763968385004	80.3675381233939	82.2369808098016	61.6854439290105
P fimbriae	E.coli	0	0	0	0	0	0	0.69646642471342	0	0	0	0	0
P(1)-type Mn2+ transporting ATPase	M.avium	0.321176947488355	1.08851787719724	0.747356906505397	1.5523532311148	0.54550978966768	0.14312806961929	0.665775507119355	1.21699538034613	4.23800277321749	2.29884398684921	0.380437464905837	2.29377607472262
P(1)-type Mn2+ transporting ATPase	M.canettii	2.79915628548906	8.76449195208297	6.77522110393615	6.05454134269704	18.1272337924875	11.8017176218545	4.70922029940186	13.9878186865865	13.9347213047277	4.58330724291234	5.35724186869671	28.002308586738
P(1)-type Mn2+ transporting ATPase	M.indicus	1.02463287453212	1.66997057223739	0.320572955495663	1.56090806667585	0.191963662813814	0.204167471751928	0.500919834601146	0.0979574485463518	2.10541524523828	1.08671475293631	0.510803793626979	0.443507027865509
P(1)-type Mn2+ transporting ATPase	M.intracellulare	0.862088535117442	2.57256769883851	1.19748953990998	1.37277706011577	0.265038541346059	0.586643201712325	1.36270848485589	0.40712510667897	8.69765910884498	0.554547152377338	2.11296333904627	2.46521308771336
P(1)-type Mn2+ transporting ATPase	M.leprae	0.761009828201844	2.00417461519176	0.747067925513907	4.13577278910559	0.139062331010082	0.601170006402908	0.571700458919354	1.06197196633998	4.31169810276294	1.36805267827149	0.878006635071622	0.766852381849397
P(1)-type Mn2+ transporting ATPase	M.liflandii	1.12765813384667	1.0829742583763	0.645161450150057	2.26267187268026	0.163136592487307	0.506132121825224	0.936834322291827	1.26953569930234	2.9308086373882	1.29066942700749	0.538457153851061	4.01790843902565
P(1)-type Mn2+ transporting ATPase	M.marinum	0.194324178981182	1.05193709004082	0.814871355614169	0.614695173560636	0.275243071632896	0.550900527140064	1.48049797537449	0.284385505798147	1.57270833013553	0.316866248465264	0.19447131652381	3.70058338250324
P(1)-type Mn2+ transporting ATPase	M.smegmatis	16.6705146427317	22.3244846789921	12.3340982222171	22.9329207653509	14.6786403407999	26.0721113484984	14.1771240322699	19.3500856388879	13.8981390579681	10.7716221578174	28.8146482437853	20.896723183518
P(1)-type Mn2+ transporting ATPase	M.sp.	8.10101529942327	4.94344895399092	9.74164784213307	6.93603551647445	2.39741684542666	5.47016986719022	8.13754036831182	6.31671115550882	22.418426181104	9.23308822319171	4.81150866630904	14.0836547185892
P(1)-type Mn2+ transporting ATPase	M.tuberculosis	0.281836213871322	0.957444037355417	0.70748497741849	1.36875326714311	0.652420683014029	0.618153175568116	0.209351573766939	0.375058931446544	1.42948502504665	0.419647433069788	0.582177213755261	0.837273055436607
P(1)-type Mn2+ transporting ATPase	M.ulcerans	2.03038768935191	18.477371929743	1.21274285469904	9.51986853316706	3.26444811070811	2.63625150844974	2.15338682256241	3.91093374953332	22.2460098000954	5.81832774761173	1.99288740640136	4.30165455093827
P(1)-type Mn2+ transporting ATPase	M.yongonense	1.3956819512504	4.86865973492439	0.615082245749728	7.60465176720006	0.527209964327074	1.73876117135405	1.1871500190114	2.14758467748547	8.57329276951173	3.54883769570611	2.81764134377186	3.69397307607489
P. syringae TTSS effectors	P.syringae	293.181868548741	284.303812703179	303.110187982427	260.456425129657	304.416892765119	302.832062035414	284.496039766085	289.96901781081	220.83075668073	273.303102802505	285.023991213698	295.000539093719
P. syringae TTSS	P.syringae	11.9494493837795	8.82691554865216	13.800057992804	9.91187876837959	33.2569829934478	16.683290631378	12.495153827738	19.3389100544062	12.1174043116519	7.56572698910019	11.6668417725219	9.31697334861792
P65	M.mobile	0	0.185057581320792	0	2.02279029851493	0	0.116134303928287	0	0	0	0	0.421841516120765	0
PAI-2 encoded	E.amylovora	3.29057721364404	0.702711801946896	12.7068750274122	1.35774683002946	2.9709607042121	2.17809268341606	6.07002474042131	2.05643158171866	0.631067684821619	6.13723328415829	1.35576040481384	7.6638987746212
PDH-B	M.agalactiae	16.0615764994567	43.9866992371792	10.4800304625	71.0098337118342	4.91718921011734	15.397616481348	27.6453254599331	31.9393027400397	63.9634957856726	47.3038513440991	9.10225523259389	48.5390317339904
PDH-B	M.capricolum	24.9496779094896	18.4731427859384	48.8431403573666	10.2011807763946	38.4388247383117	25.3448212326791	29.508752383978	20.4547453527296	8.22408609043112	20.0643733614764	22.8678223827462	17.623863733236
PDH-B	M.hyopneumoniae	8.80981904651295	13.2837636224124	3.61736386666596	41.0194449107905	47.2922873059733	19.2570088506486	6.18097873468906	22.9114348427811	22.4437749862353	17.220000162527	14.2928448768979	17.4291143116614
PDH-B	M.mobile	35.2882197162562	21.8395345777697	50.7600646260813	22.8190860200009	23.6118726337775	20.7121578810775	27.3376316125509	21.0559995732967	37.2933955040116	55.6331481929117	11.141168416629	49.4286846947685
PDH-B	M.mycoides	0	0	0	0.113386958738483	0	0	0.135784253668115	0.12969061780987	0	0	0	0
PDH-B	M.penetrans	6.14499114742005	14.9081522913604	5.48554910275237	12.2306574574711	32.4822835866209	38.0493922208541	4.71407948016396	30.3202404881354	22.6332359235885	15.6067053609671	33.3956376919741	23.2140830199527
PDH-B	M.pulmonis	5.26453651675248	10.4126909486343	2.77736453585592	9.23107619060673	1.33857597170112	3.05789864566079	3.79161463641074	2.00040208615379	27.3930821022532	16.7192554701943	1.92543987760498	12.2383969052938
PDH-B	M.synoviae	50.424508246312	29.108913959606	22.79539148387	28.4200549528268	5.89326869285173	12.1346916177141	35.2224729533164	16.2001260116742	79.1856354694207	43.964881885746	7.21514564944396	38.6644724500852
PDIM	M.abscessus	1.62779959974597	0.980472803470882	0.782846695384722	2.71435918768541	0.405342501970113	0.703892146794371	0.934577349076037	0.391097016138144	1.96833741747991	1.35181485213177	1.37339016017458	1.47721059118308
PDIM	M.africanum	0.725907938591784	0.229110741360574	1.20403196023392	1.40474071974848	0.390627951163975	2.99381539659828	2.96773697694019	6.33897249976048	0.107864563882538	0.323823558908743	0.669524359152507	3.64594095513922
PDIM	M.avium	21.7017849246808	70.9793808192871	11.8139423203403	170.944935819992	58.1428535402045	48.0704248439163	23.9994965592106	74.5035318796986	108.333107073574	65.6128811548156	28.3411416151602	61.3825062726689
PDIM	M.bovis	0.0799197526658583	0.216932727450862	0.0463207605287683	0.57033391172153	0.346039300211381	0	0.0793668524961516	0	0.896330361920595	0.161793127419371	0	0
PDIM	M.canettii	13.5330250606332	21.8037447416668	26.1286391769279	17.3052952068081	11.1860099207335	17.2385716261077	13.8770046889052	21.2793096852942	23.8728730700166	45.5403507824285	13.6185400011859	31.3016974320305
PDIM	M.gilvum	37.667170797525	60.286877209252	62.2193205205107	70.0050678118651	38.7194414107327	30.365161097976	52.9718097257988	30.0563373071233	42.4583051652471	26.4957446407903	25.8302846197384	32.5059656261554
PDIM	M.indicus	5.4997514504576	6.98513507714966	0.728656455616814	3.89163385324799	1.05240746995091	3.74529087621248	1.26321059477136	0.170862242511416	6.17928596502575	1.35491626236626	3.07908251937721	1.39868523831214
PDIM	M.intracellulare	43.6600229880333	79.2248171238097	29.0545294175802	123.304994040971	79.2042223621245	107.196018206477	39.4949405908107	89.611243249377	126.109492735911	69.679854730712	112.408137093507	80.3148157569118
PDIM	M.leprae	1.12972528381617	1.29937287053902	0.506433379718423	4.36869370827391	0.564500828941257	1.32547276492746	0	1.15024300710924	9.53212586297366	1.32109657722257	0.416674244325903	2.9496611481511
PDIM	M.liflandii	0.216926622735371	1.07081243881717	1.41831741430118	1.412171434928	0.859405230621464	1.19546383669366	0.410446293612859	1.00984266481576	3.06719045833097	1.29682570537209	0.576282295707364	2.145270334833
PDIM	M.marinum	17.0757925651384	26.9377603535327	30.1500871299396	34.4179071843241	6.12995962234276	6.57614678732531	22.8288817232622	8.80080431164025	33.398596917372	20.2663241176545	3.50349380769559	21.9268818210268
PDIM	M.smegmatis	29.6652761901382	16.695903432992	48.0257049911888	25.0061516942027	21.3890407602169	18.1385739201847	37.4411912754763	19.6293049612769	16.8552730683882	16.713020682003	12.8535367062	14.2028583491887
PDIM	M.sp.	30.4300676535018	41.0769718950281	39.7296586474209	52.8439102836069	21.5839681651601	34.9464815050005	33.9834858159283	35.9328473733225	42.2449759382546	70.3628877405841	45.2062485343382	60.57039967283
PDIM	M.tuberculosis	21.8646881268049	34.3144984327008	10.7897806800982	24.6823768808169	57.8245410971873	36.0102286002452	15.5839556200683	42.9003072741454	46.4971544982993	58.6918579561862	58.5100181266598	52.4351779650091
PDIM	M.ulcerans	2.79658319155974	5.35353132540469	1.15919404689868	6.46034537034586	0.798271053426989	2.28647815333455	1.37455799364266	1.51994213481456	11.1661425822275	9.95590961643234	1.33565042594989	7.12668812380442
PDIM	M.vanbaalenii	47.6709733527936	73.4716494735276	52.5175983991973	100.880248473573	54.003195107861	77.1855467273597	45.7897584787461	90.5697572892297	98.5905817760066	76.3969633425708	87.7194663080082	116.895105590183
PDIM	M.yongonense	9.97163516840332	45.2383060639675	9.26051141123278	74.9332083867621	7.65761423338571	19.8183506673713	9.32507796019638	17.3760925942827	30.9605234224864	22.6177829444346	10.4429824819688	26.4326398063546
PEB1/CBF1	C.fetus	0.779769881178003	2.75216085489781	3.1046675999319	1.45724094187416	0.760982917219239	0.630009093820314	3.12564455713847	1.26092112579615	7.32925615235327	0.958476305646549	11.7170541347693	5.27382279714613
PEB1	H.hepaticus	2.3346851049273	0.975497194243551	1.40486314143164	0.554161225568002	0.244451691349101	0.0338551614796918	0.889873707220818	0.359755349893979	2.74435514401997	2.37438752842456	0.0877701221126467	2.22705583708608
PI-2a	S.agalactiae	0	0	0.221359788296133	2.64319402383035	0	0.219664884949628	0.108366279369745	4.4506328361868	0.513319052578811	0.0959329614693925	0	0.228365949535652
PI-2b pili	S.agalactiae	35.1737896360152	75.0697283737018	31.8210298382171	114.104788047865	8.14489153711706	25.4126325896845	31.6527351493529	14.4340583417114	192.76645252331	47.261968340318	24.4993778605799	112.582528258477
PMF pili	P.mirabilis	0	0	0	0	0	0	3.22080430074139	0	0	0	0	0
PNAG	A.baumannii	66.8707839316707	31.1816811048254	94.2152532221523	59.8751350527802	18.6444176422642	33.9730906884506	86.2437285607058	35.6025869718745	30.0757342335659	42.4344901895409	37.1034385477068	34.8846099276188
Pantothenate synthesis	M.abscessus	168.727471796692	305.150074164094	105.393360509028	190.535500976624	373.977022868606	368.585507471968	140.773941678187	340.654966723472	220.899791534517	237.853672308622	384.080390985888	246.174098244575
Pantothenate synthesis	M.avium	0.75444606110508	2.10958301357883	0	1.59333273463666	0.148497180011971	0	0	0	1.16936765798483	0.335111423920709	0.124687256127761	0.187008336627621
Pantothenate synthesis	M.canettii	68.2703474583751	0	107.882145462695	0	0.0742485900059853	0.297498899301858	86.6111088279263	0.169516870523138	3.5441760122471	21.6038007718474	0.0623436280638805	1.68307502964859
Pantothenate synthesis	M.gilvum	82.5158572904013	79.7279720082567	83.3735171872421	66.4846583270927	89.273471721016	98.6040253042224	79.791085044176	87.3756314694368	70.0693365341502	92.5720736780765	110.954009885322	68.1667360647882
Pantothenate synthesis	M.intracellulare	0.675512195151898	0.960104934735639	0.274064499795212	0.390642680643264	1.29095316313978	0.224895001257952	0	1.07643212782192	0.238153626219778	0.285057942651909	0	0
Pantothenate synthesis	M.leprae	0	0.478302671721431	0	0.804369023529408	0.322378493359321	0.968778466957334	0	0.0920027459676858	0.683928362477312	0.170547487056698	0.473705002981109	0.202991955142802
Pantothenate synthesis	M.liflandii	0.12470994372035	0.0341644765515308	0.0240935823995791	0	0	0	0.206411960704277	0	0.183195097092137	0.657826021504406	0	0.347986208816232
Pantothenate synthesis	M.marinum	0.840988516459189	16.9879087722201	0.811504610823525	28.3979373890711	0.287287176946857	2.74657283193384	0.737467571669525	1.19633947272228	2.12511865048111	0.39139020455873	1.54066190533698	2.7573167073257
Pantothenate synthesis	M.smegmatis	27.2335742929759	95.3888782669387	47.1368801645704	60.014398652347	93.9255237602267	96.2683735742554	25.0635110457616	74.4433893984169	72.1297665905936	83.7966078304948	80.9988244040129	61.9315761500427
Pantothenate synthesis	M.sp.	7.76033728598763	47.394049880765	4.2299617665572	14.3236846643338	37.0685143951821	33.3682512795602	4.83048328745872	18.696522071348	22.7617313968718	42.1558566312602	40.6562753718684	24.5791342950991
Pantothenate synthesis	M.tuberculosis	68.5924421644508	114.610901142904	22.5792953102311	184.515802331116	47.6865127286227	81.0728483455818	63.6808867371203	76.5945444280103	129.410792774154	76.9809128293479	75.6303994854222	96.2779743751388
Pantothenate synthesis	M.ulcerans	5.27726589975789	4.0231021990366	5.8123400813139	16.1946015706314	3.23127509279618	9.54898876090225	6.28731498549517	4.79733534532656	5.86341984849291	6.06133578907076	4.06683325355682	14.376913408798
Pantothenate synthesis	M.vanbaalenii	38.6348667270535	56.8114794323872	33.915728617652	69.7003103608211	74.6889621519111	69.0278605115166	40.2740428327346	80.7199816312891	30.3962140269122	34.3431553489851	54.3402541509454	41.5660375015302
Pantothenate synthesis	M.yongonense	0	0	0	0	0	0	0.0841051720481607	0.401653779038031	0	0.0744554327822151	0.118173742747953	0.17723924441573
PblA	S.mitis	27.6509771637085	53.0218712795174	11.5461654438727	107.088148632519	19.0369624628661	27.9910535761042	11.965727235882	16.0249559522029	71.8520793672809	136.108733466963	80.3468015956103	85.0267515681817
PblB	S.mitis	0.343295532978846	0.327216730149995	0.418225595063214	0.12239892800238	10.108637684744	0.0771958918221215	0.248813557007427	1.22500390455428	0.964088455065104	1.32414921261526	0.076150111339996	1.58943509318928
PbpG	A.baumannii	115.581990228444	88.6341444600344	107.923997067122	145.730184610745	26.3414869521534	37.2292080138042	113.890437023353	38.2206357325188	164.657065159901	88.4180095773719	20.759938469558	116.160380877642
PclA	S.pneumoniae	11.9479366634747	10.2624173530375	10.6434196800964	8.7534939383497	30.0118227729415	16.7677337500295	2.68171824574191	11.8071574305979	4.78608523083376	6.75732611203897	11.4264249840727	11.7062518319579
PdgA	L.innocua	2.6575759711638	3.60930528344013	1.00145348644684	6.42076072886412	1.60213818156188	1.48022998119294	1.56884476281582	1.8187433399854	7.29222274536714	6.3270299498335	1.55074646508981	4.07304138592715
PdgA	L.ivanovii	7.39746867528531	21.246036500645	4.79578644174789	20.2567264798865	17.7060183017818	12.1387807413632	5.39664416206731	7.03794209787961	28.2362608658288	14.2208717993161	40.0592367765809	11.3562219435836
PdgA	L.monocytogenes	9.03365518872895	37.3551867999339	9.53694286890427	66.5021818648996	7.61374216361148	13.4595509411617	15.6315636398944	18.6606041899117	30.4760967250168	14.388583079208	10.6985638151117	30.9397876737052
PdgA	L.seeligeri	0.1658213595601	0.199292779883929	0.11472467433288	0.0804369023529408	0	0	0.0655237968282182	0	1.82520000108479	0.145780416521926	0.208969990841687	0.47915542899987
PdgA	L.welshimeri	72.2265788752934	26.4208339737737	22.6718066272712	23.8780124146475	10.86923734567	12.156699688417	43.4499296720376	33.7721562819466	42.8567135149585	63.3177095979125	5.04293745145038	34.6672464225208
Peb4/CBF2	C.jejuni	15.4458402184145	8.04492542922808	14.9861353888885	17.3003600021563	8.67626801822821	23.6219955159641	12.8256507593027	30.4042674614863	8.85876266794434	14.6109753776747	16.1298144495629	20.6833277389657
Peg	S.enterica	21.5059197422282	0	41.9727510183607	0	0	0	33.1876220885289	0	2.65258403568549	7.88240333134146	0.0437438716249327	0.393647382624992
Per	E.coli	31.3529852783237	0	0.584636773575765	1.5620948505331	0.21538049353765	0.453626724902405	19.0185563850871	0.12807545465817	0.170437117131719	12.0651934488969	0.340618299601255	4.49811718782345
Periplasmic binding protein-dependent ABC transport systems	V.cholerae	10.6394264488163	5.94839204359921	16.006878338898	4.06384536663989	0.481022235672001	1.36637553565565	2.37258404769614	0.578119809455882	13.2851896594328	31.514684632433	2.26505845204243	6.13352718264241
Periplasmic binding protein-dependent ABC transport systems	V.parahaemolyticus	0	0.162663862647399	0.200648111344045	0.720636566061881	0	0.608740991557005	0.276140569006964	0.254989404163392	1.23004500670408	0.335988465053268	1.13436230716127	0.319010227837645
Periplasmic binding protein-dependent ABC transport systems	V.vulnificus	0.351625413168401	1.94036276304392	0.337713722475054	0.932016584540835	0.0730922317050584	0.388582896007728	0.593391875398624	0.102031481310135	1.0711416211262	0.45628951191203	0.112573091432884	3.06148477567065
Pertactin	B.parapertussis	3.8292838547261	0	2.25977109033598	0.288684588199205	0.404950898867	0.521535647088994	1.31369182843323	0.792465370175649	1.96367161741952	5.87604102644426	0.291446899292497	0.874235291473908
PhoP/R	M.abscessus	48.6424281931452	79.8027239906677	8.47845821293344	106.70928041672	9.53589848955815	18.3174418177845	30.3146220981616	20.2085432730346	127.983996737218	44.0451505430265	12.1133599786292	48.832674870873
PhoP/R	M.africanum	0.138397620470145	0.81379956591476	0.223271272316388	5.89171803286839	0	1.06990235121286	0.247392286561175	0.0722437669679143	0.95935578237843	0.239313663209596	0.0354256857454713	0.777413665365282
PhoP/R	M.avium	66.3184677874224	9.43301263057889	94.663536868968	6.7295386019249	1.28312924676494	2.21640857444429	79.8373241619936	3.35268021615952	17.2518944710131	20.5424783563764	0.676205880259886	13.0129222172357
PhoP/R	M.bovis	0	0.0315453284055284	0	0.35013176999403	0	0	0	0	0	0	0	0
PhoP/R	M.canettii	2.79722887751211	10.1520163493757	1.62049905773711	7.27348142389543	1.70099287455694	2.35295802737798	2.46677310999206	1.02233593400606	19.1447865935322	10.8028444093725	1.01124723564687	8.48813451754837
PhoP/R	M.gilvum	4.75417371173748	10.8110895680254	2.36477666900135	4.80410237823376	1.42876918660831	3.19501194002898	4.24247651118242	1.14583651439025	20.9103915475522	6.12902648760616	2.04530117550538	8.80585800570848
PhoP/R	M.indicus	1.44257262764064	2.05158767572095	1.18329386810677	0.972782980472834	0.538794310421345	0.489157225054558	0.748833317020794	0.359202431557675	2.76747683882704	1.06036981960899	0.257871135562695	4.99382074664623
PhoP/R	M.intracellulare	5.17051116247677	11.9672095590963	5.98177461998601	16.2089449100279	7.76110055195588	19.0280172931917	6.50955349146356	27.4674824904488	20.3194685034845	25.8881141232572	17.9886002904378	28.7790935181719
PhoP/R	M.liflandii	0.781897642339045	16.7536104038231	0.591710367488875	12.026044044233	1.1135344005125	2.04035345776779	0.832107192931916	3.20947220805736	3.44117016094234	0.896544586394722	2.35165727930988	4.53427230639429
PhoP/R	M.marinum	5.17388217294552	16.4797315089735	0.805709689319799	25.4016034334414	2.57953235765647	2.93550177098155	3.08803979385639	4.33484544220938	21.9143886545741	12.117455733845	0.864267997973864	5.3941589036656
PhoP/R	M.smegmatis	13.6152055708476	51.1829549478237	6.73478833564549	104.550976219423	4.20168469606104	11.1559520386891	8.0668815263661	15.36587917463	54.5937024616784	20.8854385241696	11.0871725194575	30.207896512654
PhoP/R	M.sp.	16.499708808056	76.7355870962287	15.5153190874313	110.210872354588	9.46965134607652	17.5728584593725	17.4841531196105	17.1596324988281	69.3954918147568	39.7053013929903	9.07144474955189	38.8741395152547
PhoP/R	M.tuberculosis	2.72908309132411	16.9836667914827	1.94319685049188	52.1827127108966	0.971738132245435	8.33464050021887	1.58333816801839	12.6024309394843	20.6241552324107	3.83621194076637	4.78900720243179	14.8773282521866
PhoP/R	M.ulcerans	13.6248885248462	47.3960844122127	7.51452739711502	51.1364942039436	34.2050496488826	43.2462515209493	12.8282377181647	35.2372073642249	31.5129662472672	35.4501768041289	43.4108552245469	41.1743231980731
PhoP/R	M.vanbaalenii	6.12436385070905	30.0355073371682	2.80754354632902	34.4701434872881	7.13256031359948	8.70997828929516	3.05493119137192	7.13144303925488	36.4452325067979	9.61385067440736	10.99285922476	14.5806000603167
PhoP/R	M.yongonense	1.10795984733413	2.41766295806809	1.21516041167395	1.22808054309013	0.0991426850196743	0.50583769334901	2.32158056169645	0.291855456832961	3.80858292799716	1.61477700992864	1.35542075711326	4.36435842400892
PhoPQ	S.enterica	51.0418111853863	52.1269627449959	76.2684685928129	65.2036914117285	5.18088495108874	10.1122544141791	68.215486622752	8.83285298023324	28.2416564676879	27.7959979440953	6.27498493167322	25.7598789323178
Phosphatidylinositol-specific phospholipase C	B.anthracis	0.743063414667088	1.15917743608479	0.137032249897606	0.197091467545426	0.533219784775127	0.829815456212261	0.53667109783112	0.54462339800514	2.97084179932932	0.326628892621979	0.589110175901252	0.47776935066777
Phosphoethanolamine modification	N.gonorrhoeae	1.83959233014021	10.5844574478442	1.56888397978007	12.6018423391995	7.6112894232076	14.4417204843545	2.77266112103721	16.5540244435727	6.38566267203365	2.69154981119663	9.48720468598726	6.01764619341773
Phosphoethanolamine modification	N.meningitidis	19.7537430621283	10.5740918415761	31.7070680907831	11.8086462516803	20.4828485669621	23.5515371148454	25.7608529765891	20.5373032235176	6.4322067546131	12.565391476494	15.3165198153612	14.770791357491
Phospholipase A2	R.akari	0.469597443250423	0.389446482304419	0.22769252384202	1.43502856644555	0.390189141962488	0.197274001103454	0.507416026247223	1.01250440029209	1.03669339331415	0.0688070896056332	0.357048563341816	1.88594866145257
Phospholipase A2	R.bellii	11.1228733604115	9.26594680013508	5.4277531454041	6.7655069138963	15.3288458202497	13.0508507488556	5.78210934816803	8.49123356286912	3.43674436038969	6.18460267687616	10.8392987087283	4.27153510620833
Phospholipase A2	R.canadensis	0	0	0	0.54979037381443	0	0	0	0.110972384311538	0	0	0	0
Phospholipase A2	R.conorii	0	0	0.18593775251124	0.232783826950737	0	0	0.159294601476375	0.646620006112109	6.64473863120626	0.0352545158756778	0.167865175210873	5.11927061432572
Phospholipase A2	R.felis	0	0.394094454869066	0.0231603802643841	0.26510190352941	0	0	0	0.0379025397120396	0.915717464197176	0	0.0278790167750452	0.083626967435591
Phospholipase A2	R.prowazekii	14.0373369240633	18.3813565717913	7.68247099300908	16.116612802447	34.9118839963819	28.2456068066906	12.6552690948078	34.0718814282329	19.0397827224797	21.0739682863829	35.4531784345936	29.4511341341948
Phospholipase A2	R.typhi	2.13553815025406	3.33276099510044	1.4318681228677	9.7794302806044	3.76563698924048	8.9168991291637	2.43162910849189	14.7210129589658	1.45236455633312	1.4526481534935	8.36334494286371	4.70233664556218
Phospholipase C	A.baumannii	0.0806772858664826	0	0.0935196397405464	0	0	0.0671487444514266	0	0	0.142214961628872	0	0	0
Phospholipase D	A.baumannii	68.6290242417479	11.6873471511366	92.951820043021	10.2851600536723	19.0978804876517	9.98229923797176	78.5248336316277	16.0181930695637	20.6090863905867	28.2947801498904	6.08281983778224	11.442407892898
Phospholipase D	R.africae	1.62242769331161	11.9468184183903	0.513769641839636	0.670632565241239	3.46104101578462	2.0174052478308	1.23131265039047	0.861485203815693	4.15832286680377	0.492164647191486	4.44811278882743	1.5753784289276
Phospholipase D	R.canadensis	0	2.59080613849108	1.09625799918085	1.09321062743315	0.238120478049498	0.763280004269414	0.0569196618911794	2.55516717210255	1.11138358902563	1.86439411986981	0.0399880846672365	2.15909625015526
Phospholipase D	R.massiliae	0	0	0	0	0	0	5.25515575011035	0	0	0	0	0
Phospholipase D	R.prowazekii	0	0	0.1993196362147	0	0.483567740038981	0.044035384861697	0.0262706131805444	0.150549947947122	0	0.046512951015463	0.0553681172315582	0.221445769246693
Phospholipase D	R.rickettsii	2.85200541450519	0.0488319481600413	2.99605589304923	0.197091467545426	0.543064294441683	0.247266755309791	1.71116596114739	1.35258487265582	1.7805412473395	6.79064732495386	0.497443398792429	2.23822543209812
Phytotoxin coronatine	P.syringae	92.3362884882375	3.38192384134862	124.791689012183	8.86438926426998	5.86466323405785	1.73326288959579	109.50986630288	3.5468038794846	10.7266020772408	29.4195045367597	3.70442052004281	4.70477205293465
Phytotoxin phaseolotoxin	P.syringae	442.111204265973	272.250992754938	431.173096443399	290.484384942288	135.924006133397	143.080873961568	431.337058679866	121.619504566477	291.228393746653	261.560168633355	159.344211130376	179.444142371794
Phytotoxin syringomycin	P.syringae	5.3799621343613	2.37275960817702	0.735413874234971	5.48844545379691	1.4599245812019	1.30460541168104	2.5161790560309	2.09235204935575	5.47708690708801	4.97468320730441	1.36894270332168	3.63483171834844
Phytotoxin syringopeptin	P.syringae	6.62225084225399	5.84963425361678	0.859953064402279	3.31792871609067	1.52107207317469	5.13518795774975	3.29122427788429	3.79355021056845	9.59160385168306	4.92657189211306	4.64001137617657	2.60356368524753
PilA-type pili	E.faecium	1.07980608440562	3.47307047393579	3.71033361585768	0.997747391874824	13.5314739390088	6.9167419044423	2.74341854215944	7.85424269817652	2.57521804547131	1.72804764011627	4.18797194068523	17.57111691955
PilB-type pili	E.faecium	0.485020070032253	0.441137261418752	0	0.248971364425769	0.0588122927074436	0.382929326466243	0.222250701584275	0.0727319005285083	1.02831313959346	0.173099746056337	0.0534975727304921	0.308602634507638
Pilus island 2	S.agalactiae	0.111301592625202	0.0185794862521273	0.106137310356459	1.47336914563427	0.108385872767358	0.0188159164399084	0.0797036283907605	0.928746248898689	0.670427870334135	0.0794982310184607	0	0.887129075977253
PlcR	B.cereus	1.15588523157352	2.66328958569082	0.105072651678676	1.33882043137722	0.270265046181355	2.21089208134247	0.106994554314432	0.13658372633321	10.1326923065269	3.42948270965543	1.32990679844325	0.68339405369467
PlcR	B.thuringiensis	5.00252997331851	1.98419125646604	0.214485260709297	0	0.028232248295689	0.0684463047306812	0	0	1.41152552221454	1.60251275615086	0.123786978463516	0
Pmp20	C.pneumoniae	0	0.0277173910804395	0.00488673699486263	0.790086393765401	0.0700562476282328	0.0842103125066924	0.00837302604342758	0.0399863346144845	0.0743124242290542	0.0592988290806349	0.0117646965291424	0
Pneumococcal iron acquisition	S.pneumoniae	0.162122926836455	2.07856675339513	0	0.779778313381509	0	0.539748003019086	0	0.0615104073041099	0.285784351463734	0.114023177060764	0.203596476791473	0.203571932157496
Pneumococcal iron uptake	S.pneumoniae	9.08545378102435	0.514796544401475	14.2024785385758	0.0305555765431626	0.061230980069871	0.191424557522348	0.473644891497944	0.20969457035492	0.589273085404511	25.9958632598761	0.61695902058022	0.249987526659682
Pneumococcal surface antigen A / Metal binding protein SloC	S.agalactiae	0	0.373076083942716	0.131993892426624	1.04219413148627	0	0	0.602968951633894	4.25100081724692	5.96307812948117	0.0332567599760561	0.503050105113835	0.793267955612598
Pneumococcal surface antigen A / Metal binding protein SloC	S.pyogenes	0.111260832142666	0.152400361087711	0.236447803744889	0.2152870033564	0.0616311825539878	0.216075589443915	0.147321477835994	0.105532561551169	1.27482235211764	0.0978139999295767	0.258746430199766	1.31944770842821
Polar flagella	A.hydrophila	734.738730572469	489.25939546397	616.793369095049	593.187263155458	593.709915521623	654.115794493172	685.835746857341	664.771894585835	605.175686966297	557.973946756344	583.877958764091	597.723470892551
Polar flagella	A.salmonicida	198.646912743769	116.220993700318	259.22435196433	113.159238625024	118.461938671342	101.197548638475	210.524237201022	101.428353287634	166.064586033071	195.694562193667	83.5277395734202	100.651005560204
Polar flagella	A.veronii	523.351722066175	912.572931609506	305.630595435403	680.462601584457	1515.81121571862	1416.96737738819	434.295139136929	1162.20802753619	945.264919544823	995.795445858776	1621.55703409056	924.511715650736
Polyglutamic acid capsule	B.licheniformis	98.8344446895808	143.6983069672	55.6517946429831	181.602374310467	121.79856573063	96.4879210639892	78.0859747206178	106.545753180164	103.725764640515	125.040711060025	102.747394315916	109.36799842271
Polyglutamic acid capsule	B.subtilis	37.948857942905	37.6632617910868	10.8045287959073	65.4230276638391	14.0202654501115	18.5574926060581	24.1271014753264	16.1991352869818	41.1810330348043	22.6478397209666	10.1714237653311	26.2875027921927
Polysaccharide capsule	B.cereus	203.519107837875	263.069371664026	106.326840739322	318.890440449618	176.744631575027	205.093409174775	150.868301964402	205.899949895543	367.790395729324	170.857254450047	195.323032484709	201.110761279171
Polysaccharide capsule	B.thuringiensis	490.608910082289	555.633745069962	394.412090307216	657.536981851795	607.260612010777	613.038933608361	468.188874313595	653.469855387571	528.044911681966	601.456789427082	639.404492687397	591.714884391252
PorB	N.meningitidis	2.31472960695676	0	2.27326021359882	0.133301948658556	0.427402648419723	0.214064363803603	1.24513775955719	0.884321011525093	1.70013353561995	4.83306455176112	0.224295772354471	1.48017363325091
Pore-forming protein	M.canettii	9.93276819408304	25.0128800806832	2.86174173088142	2.3891875484198	9.85896331304906	15.7320054799042	3.43270394866622	8.94767955896497	12.1888781253051	4.01742225583407	15.4944798238924	7.81861808450344
Pore-forming protein	M.marinum	0.193993245787212	0.279009891837501	0.955712101849972	3.29791299647057	0.0402973116699151	8.67864043315945	1.25223256160595	14.0764201330559	2.94944106318341	0.938011178811838	3.21442680594324	12.6869971964251
Pore-forming protein	M.sp.	78.8784102482047	5.76426357649784	113.769498288131	2.46198012518241	4.25500831527185	4.44269739964389	88.7382854333417	0.999219696712334	12.8872961719502	53.6608111179032	19.7755305118915	15.0260808848961
Pore-forming protein	M.ulcerans	40.1653166695578	55.0657789227212	13.6847506957152	56.7258843112131	60.935381278553	92.465655487896	42.353546910638	106.019172617834	43.3606877725064	41.0349673069298	91.2733697043109	72.7504388328605
Post-translocation chaperone	L.innocua	15.1544341463811	22.1405637255241	4.08249279804695	20.8503921371312	16.2273089599343	40.0888929125495	21.3106160908473	40.1768521915973	19.5172629068864	13.1246226084024	33.219304806078	25.6406313710751
Post-translocation chaperone	L.ivanovii	0.313786310006043	0.12894334698481	0.157255962543489	3.08707362118915	0.0434542439205536	0.670939290353402	0.227275105119548	1.14091884515688	0.085491045309664	0.271146926426548	0.243245491985033	1.08792462594967
Post-translocation chaperone	L.monocytogenes	1.97644676700983	3.08688663205443	3.01711198578424	2.58728858911893	1.06323868805829	0.826310895996517	2.13103045948256	1.23015190368855	2.44808006831634	4.36276884541354	1.33810220541182	2.30913950794722
Post-translocation chaperone	L.seeligeri	42.5158300159697	51.9668228556686	50.5688814552163	43.7595748772487	83.5814168651002	70.9891906215184	47.5742424051056	82.9627010066944	23.4423497816968	32.2225276616949	69.0994697241888	38.4007550922764
Post-translocation chaperone	L.welshimeri	113.30094589753	8.08977689579894	156.658721329199	4.30802276710494	16.167285782116	8.77949796251006	132.48975042032	9.86453434172273	4.59381575394806	35.4396167270469	12.2006997982483	9.07225717842186
Potassium/proton antiporter	M.avium	16.0342138947842	27.2355034666104	9.7064370540311	22.3021209134416	68.6027821120757	46.1561848808247	13.8923793608039	60.5389849115545	23.523158862512	27.6256539583158	48.375072395097	46.1957419951193
Potassium/proton antiporter	M.leprae	25.3436273873557	30.6642906140326	37.8809687779104	30.2811946163263	44.8081856103901	72.5791460488976	27.1752816352308	59.0042096121845	21.7272873342035	48.5471763384151	72.4261179210016	39.374314342635
Potassium/proton antiporter	M.marinum	5.41173831612179	12.0002943453296	2.95059672273098	8.02001407766063	11.7809035278905	7.92798239653034	4.7658876798396	5.52051952443377	15.4536602391765	9.56666180288091	26.8772355501568	7.54018574765017
Potassium/proton antiporter	M.smegmatis	24.5537220820724	44.8507883442964	41.9106838280146	18.6251640438133	35.8164289514285	41.5402370939151	32.3204226560453	37.9577392735652	23.3010469574088	22.767006083436	32.5551483950027	31.0695562781955
Potassium/proton antiporter	M.sp.	47.24410367489	87.4218147520255	18.7283291084408	59.3531900706864	115.67396657205	115.872554050666	39.8143482885938	100.795433876119	42.1649268341366	40.2414070348023	98.705190704923	48.4293821438788
Potassium/proton antiporter	M.tuberculosis	0	0	0	0	0.0238723314702788	0	0	0	0.35451729675248	0	0.0200446601623109	0
Proline synthesis	M.abscessus	2.35061278008255	2.23000855630336	0.811182061226277	3.22940686388038	0.245647582299452	2.09360687374431	1.82908736817583	0.0797357131719943	11.0845655547773	2.65935296827657	1.09191303749153	2.68477189074274
Proline synthesis	M.avium	4.89958866703404	8.01513684303475	1.97696890344828	4.37468768149531	1.47083034315772	2.65762382917345	2.974085131783	3.45990715642278	10.0305129757021	6.1476123554952	1.13306504521702	6.66812583235079
Proline synthesis	M.gilvum	1.74013027371426	3.72282403643065	2.25579560002327	8.65701298481045	0.46177917141199	1.62323702345839	2.8455137294828	1.61747062626439	15.1155783246761	5.52195802524615	1.03458514097902	7.07220177136152
Proline synthesis	M.indicus	0.389809736365657	0.279341493800702	0.0528368035078489	0.416036790289711	0	0.0471493679841964	0.0562567040987697	0.0537320529694804	1.69858919698282	1.38023490472699	0.0790446665302445	0.500116531371742
Proline synthesis	M.intracellulare	0	0.0350635417239395	0	3.00731200714284	0	0	0	0.0404673732263881	0	0	0.565545768865202	0.357143740627186
Proline synthesis	M.leprae	0.127036621774835	11.4353408961661	0.14836574425004	6.35688993712188	0.458727303162891	1.32543538479011	0.336420688192643	1.2451267150179	6.22212555615956	1.06738582846541	0.39093523036968	0.446429675783982
Proline synthesis	M.liflandii	61.5467636949855	6.34967009420841	90.337084276364	3.74683244742146	2.6991841680296	1.94008957891009	70.8940512160229	0.60913678607983	9.80549518912134	20.8475784729402	0.997899163992361	6.56260610523184
Proline synthesis	M.marinum	0.0438170072530961	0.519628350865445	5.82992556146022	0.0726727225891434	0.182038048856373	0.0729389193269035	5.4546014524863	0	0.418521027218662	0.690245408683651	0.122280166241125	0.916990685394125
Proline synthesis	M.smegmatis	1.49970133486264	5.17790389372571	4.41609911417045	16.2829515400633	0.997928448932567	3.02868444435902	5.18558015476842	2.47417947289761	9.26076122599665	1.02933861684089	0.570951432062657	14.3238866046495
Proline synthesis	M.sp.	75.6151484147012	36.5785790734362	74.3192011652917	38.8941221742895	27.5217577903807	25.9918192207434	62.3438437283069	35.7522481942519	30.1705824284032	76.3701851058994	22.558154121799	43.7396365253514
Proline synthesis	M.tuberculosis	1.62718757861995	10.2911446314449	1.01010620875638	5.26467071567081	12.7255938304578	8.21108014431942	1.49592372948101	7.24898443074337	6.0334723059158	3.47466075259712	10.6562975538787	2.48013518868925
Proline synthesis	M.ulcerans	3.30991384927062	1.03752503734527	2.9474207686565	1.14510868771555	0.960433625418272	1.07818861551183	3.63427369447691	1.23877573059494	3.67651785376649	9.74945855487998	0.527996114178221	3.82046674644425
Proline synthesis	M.vanbaalenii	0.586333348978237	0.101013380128894	4.86786042957561	0.407701844417072	0.272334178505708	0.784290870812932	3.19464366022827	1.12695060313487	0.830528530427097	1.0805445479585	0.686004975952014	11.4034578121918
Proteasome-associated proteins	M.abscessus	3.18670506943839	4.15098506264636	7.54016579915417	5.38300356691644	1.01273256170327	4.3403089288962	6.11269641757533	4.14123846295696	22.3340185056813	3.06123614380381	24.7763540954485	14.9414118400973
Proteasome-associated proteins	M.avium	3.05035712195119	9.10658691695585	2.97116142069074	10.1766737137406	1.56069822436853	3.83657903472875	4.48126537054767	6.91687238847061	21.0958635880921	6.16978802750598	13.4492335930741	10.669053707826
Proteasome-associated proteins	M.bovis	0.109648356314511	0.324725976756952	0.810274740115807	1.38315006534599	0.0416010482239418	0.286038315216406	0.163334681948602	0.13115506639208	0.642398263298135	1.49414428877933	0.273523667311457	0.931210856352467
Proteasome-associated proteins	M.canettii	0.278442495418047	1.24078453125329	0.18661626599894	5.04691230360383	0.185950719710714	0.464183544851857	0.583404564839404	0.495584945050611	2.29220790230084	0.61802803543457	0.699522995281403	1.22032305984712
Proteasome-associated proteins	M.gilvum	2.79226681343113	5.85349785949317	1.32646827495459	33.804881077592	0.545245120707745	3.34445523592901	3.21902973253454	7.82711711059203	16.3671147582299	4.73550747498782	1.33798431385126	12.1155672510239
Proteasome-associated proteins	M.indicus	0	0	0	0	0	0	0	0	0.481401447652814	0.160059272612035	0	0
Proteasome-associated proteins	M.intracellulare	1.01355461667698	2.61193276321839	0.176961741058783	3.13546322587284	0.0454072436473201	0.876082046752742	0.13730519424482	0.341834046172682	10.2581649224522	1.09636808342514	0.283090726898532	0.330441431953561
Proteasome-associated proteins	M.leprae	0.503339018174828	1.20622667652631	0.291256737789746	1.31107852792733	0.170932198144631	0.315760505869306	0.0757413570456905	0.16796651055277	2.83103931071783	1.00761374494259	0.105756423095025	0.935587053105133
Proteasome-associated proteins	M.smegmatis	0.367505049978825	4.07251879186113	0.20445932913865	4.90672234991007	0.0847553145504796	1.05284794708974	0.541991425563717	1.95419245451899	7.24523482638974	0.300586907409881	0.505377879330064	2.11034098455385
Proteasome-associated proteins	M.sp.	1.26381277665299	6.5757870540088	1.25642513124768	6.71296384267586	0.617501733037214	1.46706474692578	1.00242726462854	0.423701209905044	10.03492487741	2.36696703510988	0.573315983257692	3.98788625547338
Proteasome-associated proteins	M.tuberculosis	3.8229532671768	4.93485739384038	18.3506799407065	3.07015235621354	0.514947933725491	1.59115423650365	4.08775334541268	1.74759674634659	13.0468561156792	33.2495371969172	12.4316542032838	8.34396414810064
Proteasome-associated proteins	M.ulcerans	0.61913334051179	1.8022738024199	0.241321939685421	10.2720706130847	0.0570624564645091	0.889681126924124	0.0522570002524893	0.186126592706961	2.03526332345969	0.625995719199199	0.569230096945817	1.97814688329298
Proteasome-associated proteins	M.vanbaalenii	0.356020987050258	2.70319584153663	1.65813640173002	8.80368604096368	0.0302229837524363	0.534818312587873	0.52766801246057	9.9087266703103	6.35738245132348	1.28504880799141	0.894845162252636	8.71698643858167
Protein kinase G	M.africanum	0	0.0824173970418371	0	0.291065492019404	0	0.250398558101638	0	0	0.220967282059588	0	0	0.104933985648194
Protein kinase G	M.gilvum	0	0	0.793841999406822	0.811303239249489	0	0	0.161926624345597	4.08301841587626	0.431140185397875	0.0286696206690138	0	4.84555796371051
Protein kinase G	M.smegmatis	0	0.0692591739992666	0.29305906908795	0	0	0	0	0	0	0.148173683061636	0	0
Protein kinase G	M.sp.	0	0.0992112333448952	0.0382415581109599	0.874221252367387	0	0	0	0.187749789736382	0.294189773565609	0.048120713791721	0	0.138081736928534
Protein kinase G	M.tuberculosis	23.345681339159	30.4159953044656	15.1865652888715	50.2497296796606	38.6937076959937	34.083217538583	32.5841937826722	51.2284164908328	54.7803476924239	50.5663493598605	66.8277540464083	57.546307322306
Protein kinase G	M.vanbaalenii	0.119458998721599	0.196355833654061	0.0692373473166852	0.148596593294117	0	0.198854527428084	0.29658139616983	0.0566543225169433	0.105288971591902	0	0	0.125000309219515
Proteobactin	P.mirabilis	322.521845248158	169.987552416335	276.343117083453	217.751147880873	330.888658293728	276.246373233578	261.06434984744	283.305935842803	217.459760913519	269.78538512632	235.037495591627	260.872679718078
Proteus toxic agglutinin	P.mirabilis	2.29126865744524	0.133548819938926	3.11743596033366	0.115883117973764	0.333668945521885	0.21731461994742	1.5392967382449	1.15281562245646	3.1409101608794	4.27676890780359	0.267343227111026	1.98713933638335
Proteus-like	P.mirabilis	2.0965394601671	16.8134107341074	1.64697840336302	21.5210208927239	0.146489898955257	0.341128417630468	2.89578516966339	1.02145387891083	14.6058873415938	5.79748795974964	1.6522232168694	6.85922030620971
Proximal cyclopropane synthase of alpha mycolates	M.avium	0	0	0	0	0	0	0	0	0	0.351097759278011	0	0
Proximal cyclopropane synthase of alpha mycolates	M.canettii	8.22984007219758	1.03073581143203	0.399568755831949	1.54738051777072	0.279582965602052	0.558937763227312	0.32993675922828	0.377186459883693	1.62339983128851	1.87478448532209	0.320120246527473	0.634238918154103
Proximal cyclopropane synthase of alpha mycolates	M.gilvum	1.89864153496117	3.70353025856648	4.64242916287719	2.2443465249116	12.2453936552939	6.56255258986599	5.58577573939017	8.11529136696171	5.50594138819999	4.9971024705506	4.4877084835677	22.7496673007576
Proximal cyclopropane synthase of alpha mycolates	M.intracellulare	0.644571016081158	0.258283442729572	1.71061243142244	0.197897332190763	0	0.735275694407524	2.42335775838488	1.38326558481789	1.72479382384845	1.71598418779979	11.8949603068331	2.68644079145438
Proximal cyclopropane synthase of alpha mycolates	M.leprae	0.145868957307865	6.68947476992402	0	1.22377750588565	0.12120271119229	0.485634450017172	0.0869158847387162	1.10687108259324	4.79127565982126	0.810055986772411	0.284953652178868	0.414671509551534
Proximal cyclopropane synthase of alpha mycolates	M.sp.	0.0292489816457523	0.169016160298016	0.203429319435622	0.412719808200226	0.0243030178627838	0.0973772170395258	0.0290466315836431	0	1.73083404892029	0.385709845083124	0.0204062906291568	0.183634474884339
Proximal cyclopropane synthase of alpha mycolates	M.ulcerans	0.0619014811557375	0	0.107632603555938	0.102666737185026	0	0	0.184419704527421	0.293572398496888	0.109117661467971	0	0	0.777274650055893
Proximal cyclopropane synthase of alpha mycolates	M.vanbaalenii	0.876951112988973	1.58901400396572	0.644192844879468	1.33276064109476	0.461326653000388	0.219098738338933	1.74279789501859	0.194201672545192	2.97500403483418	1.21273468169244	0.100946561745246	1.28327180296811
Proximal cyclopropane synthase of alpha mycolates	M.yongonense	0	0	0.03338856850297	0.358291278247236	0	0	0.0858128912775649	1.74851919240109	1.70092462990471	0	0.040191069868593	0.301396684666343
PrrA/B	M.abscessus	8.83801259296973	25.4689266828233	9.36161319066292	33.7796538148389	13.8267506020606	11.6259890515991	5.79224931739824	9.05889826188143	25.1619911879363	9.50468113533044	5.65604401181466	15.0317534154854
PrrA/B	M.avium	3.16453181802829	4.22537255289491	2.76047207058812	30.3447616453195	0.200384216446446	1.9345872698696	1.19536310817865	1.87418742435467	4.86007771014975	6.76211090310146	0.541514869555299	4.55014745525777
PrrA/B	M.canettii	0.425572682945696	0.816103933624691	0.197326439852553	1.45872322417058	0.0471478546538007	0.33059565184919	0.140876163180669	0.107643212782192	2.50061307530767	0.623564249551051	0.118764611461692	0.0593751468792696
PrrA/B	M.gilvum	0.771117446678116	8.77522244651388	0.491616016877676	2.50130058755741	0.403836110644778	0.430401790206312	1.94286982675544	1.19929956736613	15.6048381187536	3.05985897702245	0.76559231326696	2.0339965472709
PrrA/B	M.indicus	1.35745340291973	2.33863814991198	1.45403432572565	30.0389008752041	0.140482920847969	3.98793832224099	0.617064952264047	4.53405163723864	12.4110575267432	3.22646685269735	1.01304278561883	6.82722400059064
PrrA/B	M.intracellulare	4.45980261893969	3.84359030761741	0.885248940691904	1.27998190813819	0.686370128973696	3.04599565190623	1.28763234219754	0.566543225169433	1.8281424412713	1.08193867158946	2.72255717502827	1.5301377137496
PrrA/B	M.leprae	75.413390369418	1.76312801811155	123.46728925052	1.90217724062081	0.419753911912694	0.419732331990234	99.380027219063	0.411557837134576	9.80142945090634	20.6222763321608	0.569299214810397	4.68639720067361
PrrA/B	M.liflandii	0.0405307317091139	0.0999310939132275	5.53900974592456	0.57138928135714	0	0.101202750566079	4.84455287775269	0.0384440045650687	0.0714460878659335	0.142528971325955	0.0565545768865202	3.64642649053276
PrrA/B	M.marinum	0	0.504875042372621	0.0187394529774504	0.938430527450976	0	0.0807315389131111	0	0.0613351639784572	0.370461196341878	0	0	0
PrrA/B	M.smegmatis	1.55149814571783	1.98325804801232	2.42682806420639	4.84476236060736	0.943134882728083	6.29410792160185	2.38820085474502	11.7360454386062	10.0887375921081	2.10135526212509	2.26394426545474	16.6835576581158
PrrA/B	M.sp.	6.30737754908081	41.2777379889677	8.87669055420916	36.2928181052957	2.72218360328498	10.0824932086614	13.4579397493357	5.76449777267706	51.9312178165142	15.8452852578183	6.44253354062366	31.9884997351475
PrrA/B	M.tuberculosis	1.40639861673628	4.79830763276679	5.6159598310668	1.75083474177866	7.3520651452262	3.96100837094358	4.56193566306011	4.0112386737676	6.50200781785185	2.95445718250552	2.61971743039577	13.1994576289568
PrrA/B	M.ulcerans	0.815400748888789	3.29510101025481	0.338371969199038	2.44198455265478	9.19197739035206	2.57588278993029	0.912673130833528	1.33391467362474	7.02711105440756	3.69915632168137	2.27740599867193	3.12600991976865
PrrA/B	M.vanbaalenii	2.01016235606269	3.73789876824585	1.09373452488907	2.23817866131669	0.768934968602758	0.238675351317988	1.22412782880028	0.487570437173119	4.35382395406889	1.87425249892177	0.553040256458385	3.73956540265163
Pse5Ac7Ac	H.pylori	46.2932304306724	16.2881116569293	67.0025153303293	50.9946075698538	3.09760189842778	5.75225808107674	53.0734516646993	3.69529408941861	25.5765086480708	20.1718767482405	1.35855881210788	10.5310147275415
Purine synthesis	M.abscessus	0.543284276100888	0.910577797586629	0.577284797440979	1.74762973363971	0.225707814832024	0.526350002944144	0.809288596995333	0.460545660608362	0.855117642458786	0.365860731217998	0.063172665671113	4.04433417448673
Purine synthesis	M.avium	0.261236344184651	0.3899903143046	2.1051114843073	3.50857545723476	0.0892388416160265	1.75185833890341	5.69472540297644	8.03771447280341	1.04657162923458	0.665907752100675	0.650262634893801	10.8003088703908
Purine synthesis	M.canettii	0	0.355580050684592	0.367974713011754	3.55268101599603	0	0	0.0788118395416331	5.69243716610665	0.872713556612501	0	0	0.830421634675099
Purine synthesis	M.gilvum	47.3620344784261	105.631219056532	36.7523588498719	66.3142691078104	128.500693859508	111.216175228724	42.9152642047279	112.61158731415	68.8976040834572	80.1412461558897	138.062312012157	80.5897191654192
Purine synthesis	M.indicus	0	0.886712523455399	0.0953267825374652	0	0.16601357272465	0	0	0	0.14496307682943	0	0	0.688407500049503
Purine synthesis	M.intracellulare	2.10061230268303	1.1464714061925	3.31084630625089	0.493852536900218	0.528985996918189	0.327072274954664	1.59141694307975	1.0114127375508	2.29168139242767	5.54287419881057	0.539856645816855	1.91275640953352
Purine synthesis	M.leprae	0	0.751485355329185	0	0.249117818169549	0	0	0	0	0.182600549109688	0	0.105101426072294	0.315266266615591
Purine synthesis	M.liflandii	1.62723923451052	2.48198478215094	4.67310258523996	2.14121505328056	0.774698964076774	1.88253748007558	3.87861359864237	3.4461093349168	4.99733677121028	1.29797263162434	0.808158002791504	13.4790799236112
Purine synthesis	M.smegmatis	70.5232621452104	106.836874511594	59.7349404172161	162.110820198393	105.026287013713	173.922073857918	76.5219246811465	182.847326759026	105.959111255255	75.6960474104175	143.313032823064	140.617204960211
Purine synthesis	M.sp.	8.65431499226204	20.5205267470867	3.02449128923216	9.41476084953775	6.44367551864878	7.14256541554507	2.98688997939694	4.93159755092463	27.0447412430811	43.7143060317086	23.9406709701849	21.3441341576703
Purine synthesis	M.ulcerans	0	0.408477464170857	0	0.137388577741519	0	0	0	0	0	0	0	0
Purine synthesis	M.vanbaalenii	2.8807075318024	31.9190258089809	1.71215284148884	3.0773863188333	14.7203380576881	15.2149319354751	2.10785146712906	6.36396968959135	15.6217687336809	3.33646202492641	13.0170962593693	2.40320997593609
Purine synthesis	M.yongonense	1.30430754952942	5.28967262170272	0.445432144136688	1.84823302268755	2.29885702149457	2.68655608726204	1.14481757889483	2.18688242672625	1.07220061646494	0.743209760187257	3.23025517533014	0.643342449256194
Putative fimbriae	E.tarda	0	0	4.28383895064517	0	0	0	1.38708837593274	0.0552016475806115	2.51343673210412	0	0	0
Pyochelin receptor	P.fluorescens	0	0	0	0	0	0	0.847750362503142	0	0	0	0	0
Pyochelin	P.aeruginosa	16.9880052277336	26.7902504851315	10.309195073068	20.0953535025535	32.0424469221203	31.5857356900115	14.1157197760225	36.6407240164951	29.1243739147681	24.9074838780122	40.7110790345704	39.5748454445476
Pyochelin	P.fluorescens	63.7404330642095	12.7835556334881	20.9909968175257	7.20167831934842	6.93285183558481	8.93734711285362	34.0159722886184	7.64239111588317	11.4464115099388	24.0811824058417	7.43205402394164	8.51776438753982
Pyochelin	P.syringae	0	0.064770153462277	0	0.130709966323529	0.196449394390836	0.0655943753669028	0.391322675501859	0	0.138922948628204	0	0	0.329861927107053
Pyoverdine receptors	P.aeruginosa	0.798772986139774	0.43352134588297	15.5135793350214	0.0124981641106163	0.0250453411175568	0.175615220105811	0.269404614847495	0.200133463340065	0.09298428434079	26.8174032635607	0.841183613717166	0.126162330686363
Pyoverdine receptors	P.putida	69.7605417534513	0.0261257761864647	97.2537453559011	0	0.118860137782691	0.13229117721056	82.1738157443769	0.13568472199436	0.294189773565609	20.5688868423338	0.0332673981685413	1.36379889190479
Pyoverdine	P.aeruginosa	166.895611295001	19.393393167766	227.658031092123	17.638213979769	2.17770726237851	5.45858780434632	190.27836771538	2.27546946807464	18.4822515788563	55.8289507539744	3.06502114574838	12.5933994526924
Pyoverdine	P.entomophila	10.9992891401194	5.29474273584565	22.7379740750673	8.37009087510302	1.99232611563985	3.67016737886124	16.5690501285311	4.14854277738908	7.80475831469505	4.93741227345134	2.42828998698072	8.19636264860452
Pyoverdine	P.fluorescens	82.1742442354261	176.350321790656	95.6166008258387	119.913958768585	222.765949300333	195.377775650809	87.9547969373952	170.975446454496	154.397489062537	153.169679591656	247.715046808219	185.851072916947
Pyoverdine	P.mendocina	242.898850233229	28.1040097256881	279.863341311918	23.0801854653629	62.1109248522901	40.9890339473353	269.384945955112	42.7331353757679	27.4032033183597	119.740181866465	26.3819501738435	44.8251111825983
Pyoverdine	P.putida	67.2998143387242	22.1670092695148	70.8717818117893	27.3592681253926	32.3667421468739	36.9939717846777	58.7609671411931	38.5897877708558	41.0807486344708	71.6538668503247	39.9226500530169	42.6205132019006
Pyoverdine	P.syringae	44.4264052031407	72.2950379947438	24.1280774530006	56.1711283208797	80.1576725150384	129.952246521955	33.7021390678992	125.259475221011	68.1548124398166	76.9444409184095	115.976308263488	85.5079338233792
Pyridine-2,6-dithiocarboxylic acid	P.stutzeri	189.248456774099	225.48657447223	178.6470317293	230.236263192179	271.83553344297	216.141973292835	177.695864217191	225.670067617536	261.976492769337	232.940736532613	190.398827037299	208.813440542815
Quorum sensing	A.baumannii	0	0	0	0.890240851717007	0	0.127643108822081	0	0	0	0.683358081699782	0	0
RTX toxin	N.meningitidis	1.88449911092181	3.63278216394334	1.68650695057262	29.8822709672135	0.730160167158985	2.99825138768167	0.709302952147309	4.53479530058438	11.9098819428784	2.28690231722549	1.13164203653202	9.4750912740797
RTX toxin	V.cholerae	1.52751334535285	1.81275110126107	1.43936938447377	1.38229007296053	0.251616673101973	1.0534041184885	1.342207579908	0.23494564417634	5.65240545551948	1.79332000208158	0.950986720263366	4.43429559245223
RTX toxin	V.vulnificus	2.39115239032029	7.00544854249557	11.3147520762903	3.56177904807778	15.6350606241648	8.25684056425636	11.4201821262461	11.6325186113469	10.1769021774307	3.21827379419242	18.4348718712421	24.5638374670864
Rck	S.enterica	0.0472858536606328	1.04927648608889	0.0548128999590425	0.901898767632348	0.196449394390836	0.4722795026417	0.46958721060223	0.269108031955481	1.04192211471153	0.457280449670771	0.296911528654231	0.296875734396348
Recombinational repair protein	N.gonorrhoeae	0.324491168432441	0.840792641203364	0.0350491012171497	0.791238823845193	0.201249340184819	0.0390852002186235	0.532404266070849	0.340822837305094	1.57787727663684	0.96510243214699	0	0.336258438310184
Recombinational repair protein	N.lactamica	0.150963121405941	0.152509983294582	0.407905266236879	1.49779215019785	0.0320733705127896	0	0.65611143369398	4.08423089238715	1.88586792153112	0.567110193172305	0.0920655902803817	1.46824118170735
Recombinational repair protein	N.meningitidis	0.134975860214101	1.41630596948081	0.587568740511969	0.832576068618329	0.067234017331623	0.191223640218418	0.424494667133712	0.202417824556082	2.80379650269257	0.530987269354733	0.103592212218224	1.83359024285394
RegX3	M.abscessus	146.344250475284	196.37179213912	58.516949350125	263.080839943585	182.633123535175	229.948093120403	131.96650354608	253.087341242517	210.898915464001	196.828898943552	250.501985165512	212.999492547339
RegX3	M.avium	2.49869203900545	3.39892054434294	0.741334076395807	3.16151333361068	0.907023332483634	1.6503575174128	1.09815572255498	0.230140336553665	7.41199030021678	2.06472482840868	0.464604837013955	3.96878855501496
RegX3	M.bovis	3.50106028474612	13.1129371715054	1.38987523662697	5.7125539203947	0.879927635720761	1.31440826933913	2.33402323482031	2.40480858673376	17.5516307086138	3.74334504803092	0.474763183797455	7.1223558830424
RegX3	M.canettii	2.20174373014066	6.12999567637238	1.93829018139209	6.90570993919643	4.83647475893503	1.37820635587048	4.85355211083501	3.85905457444748	6.31287661995599	2.20624418629035	0.356548999643389	7.60234658001477
RegX3	M.gilvum	69.0455960773802	117.369565426125	25.3782249147046	166.835776677305	57.1524299274858	63.3510927435432	53.3780392835289	66.3858485846877	153.939996536338	78.5620456188839	60.7918395270566	115.820721250182
RegX3	M.indicus	6.02765015820409	23.3386847887125	10.0864646976496	40.8885123356868	2.0080200682688	3.72704002691383	10.5785677528163	5.26707580190702	43.7201150065297	10.2104445384925	4.66110000289432	15.3786687468175
RegX3	M.leprae	3.30022115930309	6.94235564444943	1.37765330051246	3.00377349177398	1.51308907152347	2.66897684156565	1.15834622173123	1.10695229277934	8.23684306732108	2.07634007123811	1.38382392241007	6.52411574768951
RegX3	M.smegmatis	52.1355562925981	153.906823237494	15.1824149056002	188.565948417052	18.4073435569263	32.0748723939991	40.009812725884	29.4831765692027	154.154516396744	56.6100679580477	22.2277747901127	75.5157316584741
RegX3	M.sp.	114.680763560982	163.894293638833	130.719065420483	180.194993104204	18.6474599771448	35.1957606267108	130.310658662111	26.2095808000887	161.311453118057	118.188789166016	22.9772415947628	77.5414326820544
RegX3	M.tuberculosis	0.4007885886071	1.09983614189834	0.155166552243089	1.89578828419403	0.0795744382342627	0.121207244028689	0.0951062705017175	0.499609848356167	2.11530581607421	0.412760743207154	0.0344245250613601	0.300633655084909
RegX3	M.ulcerans	3.49792534442146	3.53876456692018	1.25971465654461	4.49146423255068	1.15473461717592	2.14191442374553	4.38785167965188	4.81218032216739	10.853638347243	16.3731804478649	1.30619654558026	3.79669760535181
RegX3	M.vanbaalenii	5.80218949654564	18.6066851421891	8.5048923993673	21.3234469674302	2.29657783196089	2.69827061658564	8.38574493024745	1.4456246713487	24.8571911350131	11.5497888742773	1.7558047665547	16.132050858094
RelA	L.pneumophila	63.1957781051886	3.69307199309385	92.8193959265957	4.13607930103536	3.0270430529492	2.39478775348673	75.8146075020577	3.53324037281342	9.60191549025731	21.4765737894266	2.16629390251673	3.17565805018528
Rib	S.agalactiae	0.47413244510787	0	0.453462631721727	0	0.914982104563275	0.0288855964918471	0.796463145625575	0.63048493890374	2.19443280717	0.152553944844294	0.13317132783676	1.09421333863497
RicA	B.melitensis	0	0.618846584739102	0.124692852987395	1.29347113594089	2.10042575234941	2.55165228915421	0.267063816456245	5.20360554681688	0.426644884886617	0.520129421426469	1.1632552781398	1.01303568135247
RpoS	L.pneumophila	7.54953227126208	18.2253924110022	8.29527891052797	33.838525309057	7.13864166153308	18.558436833532	8.36330793904256	32.8799903481102	22.906787301136	33.3112964386526	15.7849273165253	39.7377108893092
RpoS	S.enterica	14.5975335068033	40.335458612591	17.6584352850854	56.7792751707441	20.8606867357025	28.9390027292802	12.433672478474	31.4622190995076	41.9988248329441	23.0324224506441	27.8117732061889	40.3557056771435
Rvh T4SS	R.africae	0.23351038844757	0.614117010605294	0.0812042962356185	0	0.0776096372902068	0.194353704790823	0	0	0.782084747832853	0.410577283655013	0	0.0977368672909788
Rvh T4SS	R.akari	0.36740087736319	2.66962202924066	0.109323005121292	0.324474393534114	0	0.258922504820588	0.0405399030735738	0.0627480829906472	2.71793896757973	0.873662860432139	0	0.362322646038709
Rvh T4SS	R.bellii	1.6869547792442	1.13435295793393	0.355543134869465	0.349737477460253	0.0318566585498653	0.127643108822081	0.571119580462172	0.0727319005285083	2.60198928106339	2.32572611994716	0	0.561656794803902
Rvh T4SS	R.canadensis	0.0523781763625472	0.459294263819397	0	0.165131413158011	0	0.0407137502277328	0	0	0.575737970654393	0.184191286021234	0	0.204741885790585
Rvh T4SS	R.prowazekii	2.37707264348046	5.86082361599199	5.11093256374856	3.87890656819553	0.318566585498653	1.14878797939873	1.82758265747895	0.8727828063421	11.7596398676631	7.75242039982388	0.427980581843936	3.36994076882341
Rvh T4SS	R.rickettsii	0.340522077621037	0.58158421161465	1.05249832044172	1.07705137486693	0.575025167216311	0.284498629258896	0.185042869048042	1.11974879336077	1.93292990404881	0.778421682315935	0.28044576786915	2.66547271221961
Rvh T4SS	R.typhi	0.509334300299664	1.13806519295288	0.0461258625181283	0.607168875825424	0.0396756140144185	0.145724390716934	0.142259239116524	0.120777798353091	2.60933538292975	0.531735012239887	0	0.199860241949856
S-layer protein	C.difficile	0	0	0	0	0	0	0	0	0.100527158806339	0	0.278509976627084	0
S-layer proteins	C.fetus	0.424249440876501	3.64717437979825	0.518249972825144	5.51547920218809	1.26058062701847	2.15308352422341	1.37174436499743	0.84985225434888	3.73330350935051	0.621174076296523	1.27936069715183	1.28036868778519
S. typhimurium fimbriae	S.enterica	0	0	4.24721670539781	0	0	0	1.22361010305495	0	2.40058855229537	0	0.0452436615092161	0
SCI-I T6SS	E.coli	957.980729265094	52.5370475902376	1358.75768483113	17.3101040890076	66.7266640203438	33.3331710079729	1097.40986651467	36.6611510983787	59.62423260574	294.985867334611	35.1387983886158	39.3943276820066
SCI	S.enterica	1.1725495815478	0.842213223517201	30.1846455446894	1.29088195562572	0.139181858756607	0.209127455044296	9.68674373802598	0.0794414854481124	19.0547131214994	1.32761359491261	0.518848678714327	0.584798266835137
SEF14 fimbriae	S.enterica	50.0170970202194	1.26367688495185	86.7580039895688	1.38310426350867	0.130775940278861	0.394603929553242	74.3003756093737	0.163907856424945	3.74982107207026	15.8634580552132	0.187030884191642	4.09147883803054
SP41/UgpB	B.melitensis	83.9547091894037	2.46001625931052	115.881840728246	30.0754634931751	0.401241970776314	2.88327567080243	98.1700546399983	8.38394301031077	18.5935935320319	25.2366752038542	2.36335110324898	9.77100933725034
SPI-2 encoded T3SS	S.enterica	24.5849399666417	20.8242229898595	48.6201924520193	19.57946392154	9.64981817422138	13.9727648439747	39.8034493066794	10.7972188532863	9.8176291847699	11.9724935603355	13.2741874802728	10.3024071422413
Salmochelin siderophore	E.coli	0.176470656183232	0.522530091458688	0.343280991159324	0.323593879120538	0.293527499790199	0.162912350952336	0.198883995078592	0.159078639579595	1.13582682452615	0.185987252700934	0	0.51138006517121
Salmochelin	E.coli	0.22595555244948	0.676620358694959	0	0.665452523957888	0.103554172321724	0.181792819692749	0.137486165130388	0	1.87544485200622	0.260562515107898	0.114612940582096	0.313877428436667
Salmochelin	K.pneumoniae	0.72103698957895	3.38119465140752	1.43014479397604	2.61027699316323	0	0.965289782537827	0.705301182863777	0.115883505675143	6.98545189523214	1.18460769503016	0.173539886360248	1.62183032374095
Salmochelin	S.dysenteriae	0	0	0	0	0	0	0.113839323782359	0	0.101034871729603	0	0	0
Salmochelin	S.enterica	3.25072099929363	5.18744478927506	2.42498702192259	4.37369987589161	0.30519783538405	1.81706324377944	2.64586315188686	1.59940599857533	13.3659570044822	4.57247041720761	1.20463777198087	7.85158222052014
SasG	S.aureus	0.0274341777886025	0.0185398654947387	0.846374284826163	0.911650236566858	0.294031118832352	0.0228338196281241	1.34805283845655	6.29183258594998	15.223001592914	0.0822282526880507	0.54463939138974	10.3521084671308
Scl2/SclB	S.pyogenes	12.2476150171599	49.8063174983989	17.4223660235569	74.405915172396	23.4268890160828	23.5784970929149	49.9967686299331	46.0103170530633	116.548723793463	16.6228732366638	36.7907395448862	63.3735883545907
Sef	S.enterica	0	0	0	0.575563213054866	0.0841925975960726	0	0.140876163180669	0	2.61968988841756	0	0.116435893589894	0
SenX3	M.abscessus	110.813779672546	102.559627965557	49.918622665035	141.421318693959	118.422269720918	124.474197367653	78.4076800637905	147.324193401617	123.358405069957	122.939409632147	125.189249653881	111.347688269069
SenX3	M.africanum	0.145494934340409	0.493600068587139	0.112436717864703	0.116186636732026	0.241783870019491	0	0	0.598017848789957	0.686259540318326	0.146860336076601	0.199256866333323	0.101495977571401
SenX3	M.avium	77.4641948146147	28.362398632637	17.6097345501609	44.0790993641296	7.39068700250087	12.1019880271955	48.1375583940136	13.6782020771101	51.8857155404716	41.0192056373723	4.92805108640736	23.7031512018537
SenX3	M.bovis	0.635137533784583	1.47308039652857	0.118127807863164	0.627534284336323	0.257258307367189	0.393326336417777	1.71660197474265	0.342317349063428	1.16621249837	0.344555330578998	0.064276435103709	0.274659541930298
SenX3	M.canettii	7.06229074515678	9.51804730227791	0.854155442974294	6.6130432401252	1.80738036416722	6.80045535248188	3.66354891361821	5.90201475537655	21.2390787046425	15.1505886635167	4.7031099922054	2.59456201003294
SenX3	M.gilvum	18.6708914099469	70.6509445504994	13.5005883766043	101.936474416656	44.280878526439	65.6966787963958	15.2510289718484	69.9509185993957	86.4469813787503	72.6141497746042	52.8332432194398	102.35049308905
SenX3	M.indicus	1.14721824797575	3.08952338446195	0.897994060217971	1.14911454409431	0.395683063625959	1.01163740926474	0.795952034165683	0.216880593229433	3.67974779280803	2.73915604579228	0.116447086120279	1.51546431978371
SenX3	M.intracellulare	10.6792342743966	9.93986486341932	6.17947568432961	4.3872933827093	17.3148837303443	12.5126601620589	3.17510975024248	8.26939631107071	10.3823934220713	6.69646004968295	7.60536365882642	2.11728807093975
SenX3	M.leprae	22.5592829683321	27.8677411379021	16.5646691590393	49.1550183550812	47.3826215014514	39.3433712287981	15.1645892742564	46.9245551680766	31.374472877048	28.925650461346	45.1516965946075	42.3459372524768
SenX3	M.marinum	0.287259396421861	0.746972921299835	0.266477747628725	0.427035078861586	0.0933620884233676	0.446220240591176	1.12153838648688	0.209202978688154	4.78569501605098	6.14175833926024	0.148434109483556	0.820400143759608
SenX3	M.smegmatis	84.701449977021	196.183473455562	101.401495986756	179.740749335534	122.664480473054	96.6049149817671	91.1804472534585	94.513466120102	186.079184411473	107.851336999084	138.096970187162	126.001547419982
SenX3	M.sp.	45.0730857393534	37.7335799712733	23.5428348309747	46.1308171879991	25.6887064424237	16.4027672188932	34.1101785069255	13.1519785289563	43.0829559314089	30.4146565745868	11.2290022135996	16.2926540263243
SenX3	M.tuberculosis	4.01543337615373	6.79962609166772	2.03110388333168	3.70875939185076	1.76786930678137	1.49417240165732	2.35926879034777	0.933134536588596	25.4228273079212	4.75981759930052	2.91288219125291	5.25912768971437
SenX3	M.ulcerans	5.17100877630235	10.3759547659722	10.1552478261385	4.72854691522721	2.84942830381422	2.95437454036055	6.83125829570915	3.48447264512867	6.81418214721098	6.9419572200678	3.17771794164586	6.7549826795501
SenX3	M.vanbaalenii	2.13709512869234	11.5154393632736	2.45913522529858	6.89689821192269	1.9181488345562	3.65873162937779	3.22247188576404	2.26206103706499	12.0375237438826	11.5518933722761	3.02074429840632	7.73672514856028
Ser-Asp rich fibrinogen-binding proteins	S.aureus	0.304368713217867	0.57176411332217	0.239496391847621	0.180289608722109	0.155377090030282	0.0803880004496511	0.0431804331588258	0.231013424919204	1.80976351705759	1.55816338376444	0.724573532387141	0.727971149477635
Ser-Asp rich fibrinogen-binding proteins	S.epidermidis	0	0	0.0694811407931524	0	0.019921628726958	0	0.166670390241918	0.409347428890027	0.380374946666519	0	0.0167274100650271	0.401409443690837
Serine V8 protease	S.aureus	0.423831742693558	2.52713923816692	0.300343173635101	3.40023447302746	0.460274463753046	0.204925575337982	0.0200773629236108	0.00639211477328933	3.19799335360982	0.470756002826047	0.191062866602189	0.644797975159489
Serine protease	S.agalactiae	0.0777301704010403	1.13100481309111	0.0975321347274714	0.616388359369504	0.104261716279899	0.226091251264644	0.237098731860874	0.257656626340354	0.802347755772451	0.381370601929786	0.126345331342226	0.16267163528567
Serine protease	S.aureus	0	0.125474019263245	0	0	0	0	0	0.0724057485082011	0	0	0.319546039807244	0
Serine protease	S.gordonii	2.57805525393699	4.01168629184124	15.6905267074869	1.63931954708902	0.331781419635979	0.404942784229482	2.85798919917226	0.991077964058017	6.60599228450717	25.6056646848968	1.47441149389035	4.95419842487024
Serine protease	S.mutans	0.42508909102749	0.924863549580235	0.0155866066234244	1.33501697316014	0.0223449548122278	0.523242829163179	0.201583193170093	0.168274365480678	1.01163093704923	2.24469398167633	0.605207076978848	0.811936684519574
Serine protease	S.pneumoniae	0.656676926655357	3.58343146452036	0.740663165498124	3.52863704908244	0.19046849947964	1.99686184106429	0.68399022373734	2.64074475845486	7.07910356706717	1.50553918018982	0.681617476750351	3.74269152325281
Serine protease	S.pyogenes	0	0.705883229565239	0.0737668934028235	0.415228252365294	0.211504394708638	0	0.252787133931668	0.190923455422296	1.24008008389931	0.12255528411011	0.140099811296233	0.347971121255391
Serine-threonine phosphatase	L.innocua	5.45554765243843	1.55369483953531	13.9811548828756	3.66533760901538	4.50024493244039	5.32230966446326	8.48611004313219	8.37195811875744	4.39259181545717	6.91159728130215	2.05964467135235	11.7029461315062
Serine-threonine phosphatase	L.ivanovii	38.1200550274615	9.02919857951657	1.63643618548088	12.2174385340197	3.26572747738233	6.15301840306459	16.9395953798074	12.680268473469	15.1956421185662	14.6365644582249	2.61761159002733	10.2576310316876
Serine-threonine phosphatase	L.monocytogenes	3.04560001191054	25.0838038687551	3.15491609428604	36.3529437916672	4.3069889507413	8.60645621477755	3.89428184776976	15.1438468707741	13.5385100213856	6.08374275383151	9.29208962395759	13.0558533774099
Serine-threonine phosphatase	L.seeligeri	20.7539457819639	19.0616181651235	34.6014374744251	48.6782071041101	15.4834647983812	12.9110083578753	30.2727140902452	13.2368751328137	37.5442731613876	37.1792706514275	7.11157668016518	32.9369887995256
Serine-threonine phosphatase	L.welshimeri	2.65007427106645	4.10007432713792	1.24104106545864	22.7534306405272	0.892901841691386	4.6868227863993	6.70851280644464	8.09645625981517	12.0095455609495	7.02868353548371	3.97838887637965	6.06813805018508
Sialidase	C.perfringens	0	0.126527741647239	0.0127471860369866	0.0364771999042406	0	0	0	0	0.600922521973162	0	0.0153442650467303	0
Siderophore-depenedent iron uptake system	C.diphtheriae	1.25785909391943	3.82834526239066	1.09815772060523	3.53805968284051	0.860792616167602	0.685154452921071	2.58379039946308	0.54203813162245	7.41837257745961	7.1966297975193	1.01643769021976	3.68468070559538
Siderophore-depenedent iron uptake system	C.jeikeium	3.18884476457672	13.7161071486143	3.25517408224817	21.765084321589	7.65092802179769	20.3374524575704	4.11791123783626	18.5717558302703	23.217937750443	7.78690991644206	6.25609547824783	23.247963989317
Siderophore	F.tularensis	59.8163460743389	4.94660714530733	91.7674565419371	4.45621722363603	0.751689028710194	0.980317727822701	70.8356851121218	3.14460433652482	6.30802028269058	17.3140711664572	1.42581297648262	4.31568712549939
SigA	M.tuberculosis	0.226089444380178	1.74906555834838	0.155989280515852	1.64191542038057	0.236856130255269	0.301825686812973	0.238067337728369	0.0425467244198389	1.17629838397661	0.295729548302982	0.813670592359421	1.84114677934406
SigE	M.tuberculosis	0.361420537533499	2.11712629269682	0	0.190653390369988	0	0.0601629939670956	0.0799297379748477	0	3.55152591047919	0.340687615465967	0.0561534805965449	0
SigF	M.tuberculosis	0	0.360825431750521	0	0.806667220739492	0	0	0	0	0.624713804349818	0.698391959497177	0.513669751163972	0.452382071461102
Sigma A	M.abscessus	0.40612098403142	10.2601410747722	2.41355669536278	13.2862995441657	1.354070926128	2.99416553727343	1.29012979166737	11.4852797820491	8.60911680068044	1.53290826524667	3.8123303642273	12.9560313451837
Sigma A	M.africanum	0.156748686167844	3.50342826871605	0.814652898203125	13.3249753502328	0.637903937912597	1.35027434783133	0.381319508322367	0	4.08479781922163	1.64183578936479	0.366527802818354	2.07167096683534
Sigma A	M.avium	17.6510980753546	4.486554957408	24.9928700500231	10.882481233346	3.19652879546889	3.05205676109184	19.5541698444808	5.94147855298578	10.0558823962945	5.79885945732323	1.57694267821367	12.7136960180265
Sigma A	M.canettii	0.0761147218611785	0.641247390041265	0.582616021877549	0.613689297481818	0	0.117361812683394	0.521356945130498	0.325272436603787	8.86134051456672	0.424945406375302	0.139101606879067	6.06277142286524
Sigma A	M.gilvum	1.08042253868834	3.18644726827313	0.524572422675302	19.4920935958725	0.040820653379914	1.30090745431748	0.660074871086099	1.82406319017701	3.38800315367216	0.715926858092218	1.12647891630545	3.26357890080238
Sigma A	M.indicus	0.0399598763329292	0.549358408745929	0.110861020198852	0.984410915372101	0	0.251882401408907	0	0.0263616031303328	1.14206601411112	0.38643418282037	0	1.00816575925617
Sigma A	M.intracellulare	0.57814651831378	1.81081749524423	14.4424342181034	1.50429130310961	0.576602066918517	0.349916896080312	0.345146350445471	0.947815284343806	0.806419231573289	24.8937064779226	1.76094783990912	0.579269725651411
Sigma A	M.leprae	1.39419966984717	0.834073326970572	2.83225706053514	1.65395983087869	1.17917275693552	1.51810228324292	1.340194512042	1.14679746463392	4.464239568099	1.07432681835936	1.24130720343446	6.52664126298272
Sigma A	M.liflandii	0	0	0	0	0	0	0.0629614137120309	0	0.279398108972924	0.111475173104099	0.0442326299671107	0.132681892467642
Sigma A	M.marinum	0.248214821009264	2.27097850100608	0.123161425767027	0.733223284614239	1.51952647892413	1.39777790019517	0.303231203258839	0.486824401531602	1.25904065535965	0.193103767602906	1.24267904369484	0.525621189466708
Sigma A	M.smegmatis	3.25025724501144	17.9461522906653	6.60815946090186	40.0741794618515	1.75356407172687	2.120732313185	6.98947958264266	3.55493989741079	13.6408470419192	4.86466866875991	3.41831672515343	17.7466305246226
Sigma A	M.sp.	2.16100927123744	4.15764029267512	6.39620848835273	7.87664289686131	15.6566205813927	11.898843154662	9.60705159859949	13.5002189376219	9.88411916801078	3.66501952126199	4.93948516670395	21.9271291718694
Sigma A	M.tuberculosis	3.64164143866901	5.12761827699184	2.44567177696554	11.7306970996482	4.35071039175968	5.71083250412985	4.03534543611847	8.00340032811337	8.00094750760435	5.09690329355264	2.96013519079821	6.5567787426201
Sigma A	M.ulcerans	0.351971357042843	2.11210019852335	0.184487565223984	1.76034417098387	0.717702659539145	0.26661266323936	0.0904166078766558	0.706062859114365	2.42946687788316	0.436172361991955	0.828420283310196	2.75726216600208
Sigma A	M.vanbaalenii	0.506925966888145	1.24988426100827	0.210187499756888	7.9593540775303	0.108874546650832	0.993202487734156	2.51282742113457	1.02052519199726	2.4144844135973	3.0053402824736	0.379802061441697	0.621990383550605
Sigma A	M.yongonense	0.41953043463941	0.502365817366261	0.329491196396341	1.52017823791232	0.283429693772042	0.320619085659854	0.349279743423147	0	2.39140003450958	0.286054648745098	0.257707565520374	1.19542474221415
Sigma E	M.abscessus	3.34038313350215	18.3152002370818	1.75999179801567	39.1212126799934	32.675918215947	18.3566731791421	1.23856042262705	14.2784562460596	33.1959064151244	14.1607793215493	17.1252474351836	13.7931304089792
Sigma E	M.avium	5.41519758371731	4.87605590759727	16.4712946606032	4.48512705646603	5.48631508174976	3.68935607856947	8.28550382766059	3.12315780130665	5.75064731278592	8.88877112348799	2.63270075818975	7.50990000054002
Sigma E	M.gilvum	0	1.57086335979671	0.519964688643088	1.34882813751561	0.166450817774696	0.384413548661849	0.0655237968282182	0	3.23921590349845	0	0.0889622557765486	0.438389252522257
Sigma E	M.intracellulare	15.5960359442087	14.1267113656672	10.6933236411325	15.024766655294	13.4550602754706	19.3883164242382	8.37018606968186	13.1563926733791	7.37022801143314	8.10998181872244	25.5123980176969	9.44446780769668
Sigma E	M.leprae	6.95699915926552	7.1005955823197	0.986632199262764	3.71396593967544	1.78114117581025	4.61784402582996	4.71098525762789	4.06652137177171	2.91353148683213	4.60051846335442	6.3386629795455	1.58333725011385
Sigma E	M.liflandii	3.42242238817796	19.6915230120992	3.45202998079447	16.2926716129927	10.2692433321648	24.1922088830625	8.39244138199122	24.3292956651148	24.1075116480018	15.8256132456651	12.627589426782	27.8793700879939
Sigma E	M.smegmatis	42.4028338085533	56.6465492200987	23.2119404930581	107.448581793569	19.7485735318312	28.2020212330886	42.8786830543373	37.5495219146032	72.222228380414	57.5560081026956	20.0907427477005	51.9444714704981
Sigma E	M.sp.	13.0942587063826	13.865925258878	33.8878233524203	36.779820602728	11.5607423572046	16.7309440898549	23.556705853364	11.1499118646141	28.8687316159849	8.25195498478552	6.32825835231761	23.4222542026882
Sigma E	M.ulcerans	9.13542325589512	3.83346210714089	15.3442695308373	6.47482782224056	3.3869580200516	3.93900140620881	8.42804672895929	2.92186385615505	12.0310392438136	11.616687598362	2.56358970354438	11.5627439907274
Sigma E	M.vanbaalenii	0.0655988721303577	0.700865475614929	0.190102543210552	0.326397141339679	0	0.272993932162832	0.0651450465575348	0	0.404723503518005	0.634377502433439	0	0.823701459596804
Sigma F	M.abscessus	5.59499861056536	11.8705416943644	4.86863011821355	25.5627256565339	2.79055957870199	4.64320420277046	9.23619482824944	11.75726635793	30.25702954008	14.9152311408178	3.97621098702279	30.7796047728845
Sigma F	M.avium	0.135640695759584	1.04341363003634	0.143600481252472	0.996043505223426	0.216628010671899	0.388086546080114	0.0799297379748477	0.229028112302537	3.39820253134079	0.0596236732638455	0.11230696119309	2.33400764223432
Sigma F	M.indicus	0	0.410458722426033	0.0271799503929136	2.19947988304371	0.286323003970449	0	0.427978217257729	0.264182743586636	3.07623313778223	0	0.127703883292142	0.0981407386434208
Sigma F	M.liflandii	0	0.38605672586753	0.0269571639142832	0.520327326447306	0.0782537006702086	0.0391933197213029	0.0935277431904857	0.0927958730880968	3.13192946976968	0.73651925917995	0	0.197095923250687
Sigma F	M.smegmatis	7.69918146395838	25.2412503066146	7.91655855734488	45.9985421553156	3.92437201243499	6.56344697445775	18.4701913865862	13.2801879988025	29.2695369472384	21.3871221403453	6.55227097190439	19.8404660001146
Sigma F	M.sp.	7.06314849623287	9.13540317711117	5.37479018234843	33.3756357073533	1.70059596297706	5.22532670445578	7.98195403990284	11.4981588142343	26.307818025599	14.4292447068814	3.18967336605706	23.568382505307
Sigma F	M.ulcerans	0	0	0	0	0	0	0	0	0.24799468515448	0	0	0
Sigma F	M.vanbaalenii	35.0575119697901	0.548055144680806	0.696227075918781	1.91762510522229	0.199827257280814	1.1940605993734	15.6897851570071	0.497004245643672	2.94709005943739	7.57944762244999	0.755409971531337	5.21028420677002
Sigma H	M.abscessus	1.07871859171455	2.49534826436573	0.512312207413078	2.89890771639848	5.09806732756251	5.78915898622692	0.879402725227025	8.30096242581882	3.9738259186458	1.32082570817125	1.57966954895756	2.98623547111265
Sigma H	M.gilvum	0	0	0	0.089204905926958	0	0	0.053412763291249	0.20406296262027	0.56885984651549	0.567413914283421	0	0
Sigma H	M.indicus	0	0.777241841547325	0.0421637691992634	0.120655353529411	0	0	0	0	1.02589254371597	0.38373184587757	0	0.152243966357102
Sigma H	M.smegmatis	0.0588010615469009	4.62762818177677	0.424846212498967	1.11854670134615	0.223947355018052	0.387860279394421	0.144488372492994	0.0685625559122244	2.52459421495227	1.13647144151175	0	0.484695076565466
Sigma H	M.sp.	0.542759363756829	0.623493523745687	2.19377029813193	0.388454373096554	0	0.70841925396255	1.94551367129496	1.35724050899286	4.77301334509475	2.91835258986595	12.9178030292754	4.36278253156372
Sigma H	M.ulcerans	34.6841736600742	2.85636376768642	11.5929283413375	1.58812609083087	11.3744199352294	4.84086490207743	24.0898239038944	5.58399166307623	2.25055176777691	17.7092246872499	4.40418767503776	2.82031947676531
Sigma H	M.vanbaalenii	0	0.201662748077144	0	0.763063587186006	0	0.765858652932487	0	0	0	0.161789643126759	0	0.256757391910355
Sigma L	M.abscessus	0.567924328442891	1.46252539919214	0.300687908346747	1.09157182901139	0.055143689653568	0.427285391808136	0	0.0498348207324964	5.64261561347968	0.44382387453426	0.0931487148719156	0.788527082894004
Sigma L	M.avium	1.10280473538925	1.78663692859024	0.663360599274732	5.23741608102801	7.29685502031326	8.41050820831326	1.75020267934034	9.8977685143811	0.790119618938834	1.52829313550523	2.66154136987956	1.86996496951388
Sigma L	M.canettii	5.38882862866005	6.08069453797636	2.41188774246041	3.9525022843958	7.17212136351852	6.9879362887846	1.47784867202599	3.53929367023202	9.63908827710291	34.2301067512958	23.1047606544551	20.6266397733483
Sigma L	M.gilvum	0.0722841075066999	0	0.0418952101597777	0.119886848092918	0	0.120325987934191	0.0717840321939715	0.137125111824449	0.382259323613912	0	0.201723331569754	0
Sigma L	M.indicus	0.607960975636708	0.439487533440372	0.916076476877191	4.28058031075221	1.30182620366702	5.33065913322023	2.73428304752308	23.2287665977628	0.119076813109889	0.216094317346288	1.287282843006	3.68596648539968
Sigma L	M.marinum	0.148347776190221	0.401348357792769	0	0.289683868841892	0	0.0617358826982615	0.0736607389179969	0.13049091409679	1.66158759771179	0.316574919697587	0	0
Sigma L	M.smegmatis	98.8862123369039	89.8488346856807	60.7031838930376	55.8893467600717	127.110715887461	119.916946520589	76.8289403301264	116.032770125274	73.6370762579074	126.373698350128	151.357500447844	101.558625384677
Sigma L	M.sp.	3.08602376157029	5.40877055529095	1.56844210334779	28.2711822727591	4.09374581747165	9.67957988496496	4.20249065843154	16.0925837816966	19.4193124714	6.61610097307389	3.42586286226518	6.28147437915612
Sigma L	M.tuberculosis	0	0.767403337223941	0.0416300506018044	0.119128070573343	0	0	0	0	0	0	0	0
Sigma L	M.vanbaalenii	6.92441617277896	17.7130436376175	19.2411877801499	24.360493284809	9.70140234709073	14.3032906301799	8.79319176202067	15.2040650550871	6.48219566559985	11.9400616182177	6.79984430966115	22.7747207178064
Sigma M	M.abscessus	9.7210090809943	27.9282524762683	15.0896397931706	20.149926269284	7.98214973429708	22.1064613468385	21.6282566574625	33.8991176920867	29.5761900380454	11.9423065887773	15.188329895782	24.9813613312504
Sigma M	M.avium	2.19067026641774	20.3070806311393	2.56670289921981	11.1992302434045	0.574804015339935	10.368582607004	3.2101078194721	16.1548395843753	20.5223221253399	2.56961617717547	3.67203855986738	19.5005028494558
Sigma M	M.canettii	0.208870028439605	0.686643099281072	0.0403530551845712	0.981527599877296	0	0	0	0.0660387808479708	1.65684792719772	0.183626282076383	0.0971489664308322	0.582823527649272
Sigma M	M.gilvum	10.9640302696076	12.8633578767116	7.62234544521422	7.84816866743509	19.6812004450933	14.4653000774438	3.79822311879637	10.3402359305845	10.0241408976855	6.17066949149773	10.9645254780273	5.62005015860953
Sigma M	M.liflandii	0.157165623423296	1.84966217533202	0.0469154635883388	0.255914087581871	0.0538063961812276	0.432019349932475	0.144694490000117	0.416510495405706	0.428951268710684	0.170790778764339	0.0983557858896003	0.181396147863055
Sigma M	M.marinum	0.0691988102350725	2.05814251921322	0.254592260679328	0.401694042847918	0	0.306688421611912	0.137440159200653	0.0656361053549953	2.02017033439585	1.93500642258287	0.191949856902529	0.725661259579621
Sigma M	M.smegmatis	3.56448539517627	21.863141387991	2.07329444798801	6.60576860910231	8.56433286935329	10.0127257143747	2.30239116069615	18.7453543134234	11.0046164518715	3.36112924480029	11.5438906780113	4.69275149778844
Sigma M	M.sp.	6.34831529860377	23.8611816207082	2.36834194538123	12.056155548313	6.68141155436229	14.2603349620797	4.23325113872937	23.4441985722793	23.3105737288108	4.20542172056279	13.4604163948796	23.1604625587671
Sigma M	M.ulcerans	0.129206127649547	0	0	0	0	0	0	0	0.170819868521966	0.283976128827803	0	0.135199575436667
Sigma M	M.vanbaalenii	4.73051528995353	26.0289047529655	3.57373187894067	16.838858449237	8.38959988822591	15.9073768266871	2.88715307803289	17.295294534289	20.3919455496158	25.7836660848874	13.2070376669026	19.0447067905102
Sigma M	M.yongonense	0.0700531165342709	0.115146939488493	0.404876870121275	1.28243740543839	0	0.0555622944284353	0.135863140670972	0	3.15319630258183	0.610083211021274	0.139723072307873	4.69136962996698
Sortase A	L.innocua	0.1687524889004	0.52008747761531	0	0.139942268777607	0.0350541670288481	0	0.167585026832023	0.0400160642312983	0.483389888163565	0.148357293573484	0.0294336087885235	0
Sortase A	L.seeligeri	0	0.285345914148647	0.0285980347612396	1.78535396356943	0.0440634155642997	0	0.248993006101738	3.43500453839647	3.0739534287029	0	0.03699832132763	0.707649744510175
Sortase A	L.welshimeri	1.39345959348079	3.44836850634636	1.12087836639024	3.91463939068789	0.377611019290277	0.657770006044427	0.885770806022933	4.11424301271795	5.88965313914586	2.21614346617036	1.40838354069876	4.06301702208171
Sortase A	S.sanguinis	0.0956343107743136	0	0	0	0	0	0.474863471395514	0	0	0.084076078591153	0	0
Sortase A	S.thermophilus	1.94813069823463	2.46257714867839	5.42203280675934	0.720671165675672	14.6115873882049	7.36075260874001	3.14934950874656	8.97026773184936	2.64421912677416	0.853889783169007	4.42246601238734	19.1498221466473
Sortase B	L.innocua	1.20909420529117	2.87408809416149	1.21067546485623	2.46343265866954	0.228354342577736	0.762409340275847	0.687103414789793	0.145858341600228	6.35960725821123	2.7001716333186	0.555772736891287	2.98948979865964
Sortase B	L.ivanovii	2.67423575339836	13.3470986533606	1.50484347233252	10.3654991647732	1.14690851044491	2.44612101139687	2.82549767213049	1.13296220250367	23.7175831253978	10.2942280605575	1.80781698539209	7.76985754717215
Sortase B	L.monocytogenes	6.81011314183335	16.9263380420304	4.89625503531195	15.3986766958517	2.34238339126176	4.92013041009921	6.69621577000117	1.54678859361776	25.4217484117248	6.68463044167481	3.1282943403695	21.7386226453355
Sortase B	L.seeligeri	1.12681183191295	0.682723312601841	0.224522878138712	1.34051943237073	0.811554024901534	0.778887581279792	4.03645176772981	3.0155368119834	2.29079247822687	6.97932981786179	0	0.298623745541326
Sortase B	L.welshimeri	2.64854642168447	23.3621704380622	7.94076751632973	37.2822160165579	0.166261721791109	2.45973610493513	7.52572739964498	2.26795773538196	9.7645704546319	3.52615961595058	1.73854185360403	13.0378083743024
SpaA-type pili	C.efficiens	0	0.216904699966695	0.0137605606591738	2.03112735156322	0.0197271358384103	0.118563891876577	0	0.0450390011640972	0.252870985143473	0.125234660997701	0.310643783833692	0.0496863153801419
SpaA-type pili	C.pseudotuberculosis	0	0	0	0	0.22333194309695	0	0.0889744188509489	0	0	0.0787660104696065	0	0.187500463829272
SpaD-type pili	C.jeikeium	0.136467236607239	0.809080663972155	0.26890832801964	2.08163192614793	0	0.25025561226635	1.1920290730672	1.03503089213646	1.01113761330559	1.10461603947348	0.266459064176874	0.400603400631217
SpaD-type pili	C.pseudotuberculosis	0	0.08479001907789	0.508265072347485	2.65222404394651	0	0	0.512276957020615	1.41893325940163	0.818382461009784	0	0.143957104802051	1.18750293758539
SpaH-type pili	C.efficiens	0	0	0	0	0	0.182817871990336	0	0	0.387191701983124	0	0	0
SpaH-type pili	C.glutamicum	1.58720221625164	2.13729701308296	0.377922412722941	3.45990410638227	0.530437065517969	1.01979610485128	1.1302644519793	0.219514803443142	6.39857419273284	2.06784244449094	0.342486262041595	1.67193346884623
SphB1	B.avium	0.328010428567365	12.1435199527466	3.86982160846779	13.5584667737434	0.438784778712378	2.60025016286707	2.22555180191567	1.4673791789774	1.16110274220754	1.02993356090309	2.37483825028821	9.70683830864891
Sta	S.enterica	282.021041045187	0.0955214710183888	446.629804360791	0.0447083970322759	0.412549075000827	0.653524755346818	352.382176537601	0.328576599095941	8.61428387941521	92.9505995066782	0.0807042437051649	6.25241675831248
Staphylococcal protein A	S.aureus	0	0.2537932543828	0.134235673369084	0.640212079951977	0	0.963835719676939	0.0766672996901601	0.65904007825832	0	0	0.0538615017966859	0.323130051043644
Stb	S.enterica	0	0	0	0	0	0	2.82013035718182	0	0	0	0	0
Stc	S.enterica	46.3154657072494	0.0270344988364287	84.5391845873197	0	0	0.136892609461362	65.7521292869856	0	3.9194676511128	14.5172987025914	0.126583724789329	0.963770500069304
Ste	S.enterica	0	0	7.41761526619651	0	0	0	2.07435046074725	0	5.75684618858876	0	0.0573742084356002	0.172101875012376
Stf	S.enterica	155.107732689803	0	236.989333564317	0	0.869990175159417	0.514447315377567	185.561509578463	0.336385039944351	4.28636708516058	53.3503755794464	0.0942576281442003	3.01116816316295
Stg fimbriae	E.coli	0	0	7.95398682426514	0	0.0493694813128803	0	4.10765537311842	0	4.58490834007244	0	0.0856862465331464	0.0663409462338208
Stg fimbriae	S.enterica	0	0.0256233574136481	3.99351128273024	0	0	0	2.70984502411265	0	2.25329969423329	0	0.0652552810229079	0
Sth	S.enterica	0	0	0	0	0.0515277100041537	0	2.43225344801031	0	0	0	0	0
Stj	S.enterica	0	0	0	0	0	0	1.79523606177136	0	0	0	0	0
Stk	S.enterica	0	0	0	0	0.0775033227185764	0	4.8234505253094	0	0	0	0	0
Streptococcal collagen-like proteins	S.pyogenes	30.5890382525084	56.5293542278935	38.1187351007668	46.4470650056019	45.0151033051358	62.2492763255789	46.3820264874011	54.1200537742931	89.1190852712509	69.4601083561456	56.7265776276498	70.3533589754301
Streptococcal enolase	S.agalactiae	3.42721821418882	23.2273730179417	6.19845792982469	38.7338760211748	4.74707983762303	12.5400842492544	8.48922913092079	11.9542001093981	33.2062740035477	4.99651882943618	6.01642319204151	26.583681826477
Streptococcal enolase	S.gordonii	77.4378562362793	154.304516025423	111.519769268113	146.759016192179	144.687696119167	192.255183237599	87.805459393625	174.541806822515	114.902486084124	171.643694761996	158.733975192864	165.787725508765
Streptococcal enolase	S.pneumoniae	104.640702142966	42.8234270167161	131.13869476781	66.2406125681459	40.6863568261394	32.6577919033646	101.129896079623	44.8526686175209	46.5773656461276	45.8353811201716	32.5571596528414	52.4205137367174
Streptococcal enolase	S.sanguinis	7.9239140309465	31.3280732853816	9.27297688641598	39.1341050908737	13.7730360100222	18.0658636986001	9.80451892096345	18.482892924251	44.4754168461648	17.1172326994084	16.696486434534	39.6906833351617
Streptococcal glucosyltransferases	S.gordonii	0.0518201136006935	0.961499035264456	0.733852025058592	1.16731985844092	0.126254371069924	0.253061018369249	0.0476570571390996	0.122880379888347	2.53360360040399	0.0592694732246544	0.0156784965625997	2.90116455475352
Streptococcal glucosyltransferases	S.mutans	1.91679290750823	1.23779329994507	3.48094956116271	2.7102894953364	0.320042074298748	3.99208474436097	1.53808533097328	4.05105420348785	3.25830299397832	2.27566943826308	1.17050162214658	0.684525784871873
Streptococcal glucosyltransferases	S.sanguinis	0	0.0330350723680091	0.0698913010103493	0	0	0.0669109094651759	0.159670739850581	0	0	0.106013284457322	0.0280435918445555	0.672965064983457
Streptococcal lipoprotein rotamase A	S.pneumoniae	257.294878996147	229.387699308327	252.046970671723	195.129739555771	246.426595270652	282.184066256895	241.663148355084	276.572526472352	172.513796049423	211.020774799543	288.041045588535	193.324414606947
Streptococcal plasmin receptor/GAPDH	S.agalactiae	22.3385169576645	23.7195591597517	20.1414462917512	37.449407783438	57.8532935416854	62.9620332853658	21.0555420359916	50.3372662821593	31.0333924998695	30.9357187229619	67.1173319178279	41.1909891327799
Streptococcal plasmin receptor/GAPDH	S.gordonii	1.06603589913675	1.12582321918106	0.29957225864345	0.862516088027427	0.515560219327275	0.34737371731545	0.415487301546673	0.059144622407798	2.28154172330887	0.755085245113928	0.0870070413638772	0.414360072350404
Streptococcal plasmin receptor/GAPDH	S.mutans	40.5912954019048	17.7997101715089	54.2999944410016	33.3696593991304	3.49295544511847	3.52251043747624	53.3423206861972	4.40240343497903	31.8509921400351	33.7485338692872	6.312283991454	19.4294002919279
Streptococcal plasmin receptor/GAPDH	S.pneumoniae	47.7694334629118	52.8192206805224	52.8903587592029	63.5849078256594	24.35716426114	41.9963896841483	41.6959937044994	53.2465603878133	79.933078441178	42.821926981295	36.6417456941244	72.8157180629012
Streptococcal plasmin receptor/GAPDH	S.pyogenes	1.74593921208491	14.3691887107214	6.48517879439934	9.71478603050818	18.9840662708768	10.4570361909789	3.23284479428361	13.2945530108863	11.5336951613811	1.20918944618112	6.64481481522942	23.9663957526809
Streptococcal plasmin receptor/GAPDH	S.sanguinis	91.8052829089795	4.51787195206085	110.347645343504	7.73256669570733	1.71364529620509	3.78427166832609	97.9819140924558	6.11657537404156	13.8779512532824	63.3013359129838	1.45556273443642	7.8415819060488
Sulfolipid-1 biosynthesis and transport	M.abscessus	0.292657432398186	0	0.226162108713528	0.0269659529378054	0.0379714265668193	0	0.0322925302419872	0.0925299823342628	1.64679516031916	0.241055709893561	0	0.61246569846811
Sulfolipid-1 biosynthesis and transport	M.avium	0.0630478048808438	0.0259080613849108	0.127896766571099	0.575123851823526	0.0261932525854448	0.131188750733806	0.0939174421204461	0.0598017848789957	0.166707538353845	0.0554279332934268	0	0.131944770842821
Sulfolipid-1 biosynthesis and transport	M.canettii	0.717833441113222	0.337568842709562	2.1396842875578	1.36170745755773	0	0.901189044173211	2.10465593185578	1.62113272262338	1.4363642985302	0.420718047889866	11.6936666845862	4.12551692406076
Sulfolipid-1 biosynthesis and transport	M.sp.	0.309700740431122	1.89559093704621	0.0956565975033275	0.485181689350563	0.160275993157396	0.266279927145914	0.133547646745524	0.0447382051650153	0.675609763482674	0.430959903183731	0.0717610945387869	0.211915435453719
Sulfolipid-1 biosynthesis and transport	M.tuberculosis	1.73057904306363	8.77986971742022	0.327912949901603	2.53906984436086	43.9677940759783	18.1432888111621	3.04061161586429	17.7406116080915	3.13859940243896	7.22676221180573	10.6342506450548	2.99487544376374
Surface-anchored pilus proteins	C.pseudotuberculosis	0.010777402543734	0.0177149137674604	0	0	0	0.00897017099034568	0	0	0.351463186273063	0.00947486039203876	0	0.0451093233650671
T2SS	A.salmonicida	2.57593643012486	4.79831155599369	5.29371392156843	8.05889071345311	0.732471851793256	2.35774051362927	1.11756383649862	3.97816695477155	21.1508972770288	7.54200815748275	0.39215759252814	10.0394715534484
T2SS	A.veronii	0	0.308881347708443	0.066930801477814	0.356932398557297	0.0601887506218732	0.0716479650025335	0	0	0.101781416078639	0.0756790998190909	0	0.241672195867635
T2SS	Y.enterocolitica	0	0	0.0692373473166852	0.218863199425443	0	0	0	0.226617290067773	1.13812364530294	0	0.862786103199005	0.113095517865275
T3SS-1	P.asymbiotica	8.64434362111898	10.9542908754746	5.36434849528654	30.1130361282351	9.96404053817164	14.2545353228753	3.74962025066563	12.3743421290032	5.19693790052817	4.65486198011748	19.4594263485171	7.59247175085399
T3SS1	S.fredii	0.155832921276385	0.424826061975207	0.917678072735568	0.272115706473854	0.040879642763411	0.423199855474422	1.36825809978458	0.194543520922117	0.0289088216798575	0.0866312126727944	0.148841155125374	4.11984834594645
T3SS2	S.fredii	0.191268621548627	0	0	1.82406492330138	0.15892535276562	0	0	0.0907105725692632	0.421451641905788	0.168152157182306	0	0
T3SS	A.hydrophila	0.337087273620353	0	0	0	0	0	0	0	0.297102543600912	0.296347366123272	0	0
T3SS	B.cenocepacia	104.48664937403	24.1130550707265	148.310591159285	26.3259901206358	9.32620240643253	9.37296302991631	125.869513107656	7.56730347069568	52.4923503716975	46.7622593753203	5.87099597120803	39.1302445083561
T3SS	B.pertussis	53.2758987326782	156.175025275634	35.5683924894613	176.515263807647	127.218703066672	119.608858589524	50.7996513146009	121.946382497231	144.672184684999	80.8614696137463	131.419827388334	106.336500891672
T3SS	C.pneumoniae	3.68292454622786	3.77990605737068	3.02236101275642	6.00138662992736	4.38336063674791	11.5122525952175	3.92517336617032	14.4235663012333	9.18315488867406	17.9967880810367	9.62415322524632	17.8750962713665
T3SS	C.rodentium	170.043000273614	0	276.157711903389	0	0.682725427779061	0.170204625952041	216.149773333166	0.581902432734903	1.26004918599919	50.477930913008	0.285343547018351	2.57163785509564
T3SS	C.trachomatis	1.03556236199025	6.36540827501486	1.8104250573023	2.48300156292553	0.357603050438343	2.48642375300898	5.51541074166572	0.99357885513158	3.19053161098707	4.59185010065552	0.626091310315225	6.43492694897162
T3SS	D.vulgaris	12.8550448525399	18.4406678790492	14.1014304934872	19.8119564615541	11.9581705646447	16.8112139961051	8.60010731012475	14.0641216936087	26.064610792896	11.3580354536834	32.8269545461092	19.7656322118221
T3SS	E.amylovora	135.94030775942	20.9627146801627	196.740913834536	23.0458479620622	1.80038467219793	1.64804808559163	167.942101294009	3.42021007914009	19.9088704481967	48.8748472621536	5.16569235448886	12.9414792613941
T3SS	E.tarda	126.540519803525	106.726968797292	170.107059074203	95.8991354953787	125.707723062551	124.863368041571	142.706744523668	132.585618714926	153.775004662694	170.672644977692	164.19796838611	174.539014713381
T3SS	M.loti	743.627312321156	1058.33615715947	675.615289879566	702.119170531541	1866.27165343924	1707.31156999848	673.99127165456	1386.78362389708	1019.50640378285	1286.4143050355	1837.32697866826	1093.37507735373
T3SS	P.stewartii	123.912409951116	180.344486680186	138.724393804294	133.138140898513	189.285676602668	168.054509344055	138.43040049258	164.252229672546	125.642177425723	141.731691966324	153.816706211532	159.717005816625
T3SS	P.syringae	175.178646100366	173.879499470301	185.323248038451	125.916811947152	235.650522009203	202.08492666511	173.496220609926	172.806918137155	124.489002444489	177.223371632829	183.466949978095	134.097128876678
T3SS	R.solanacearum	60.1356733259132	2.72972939725918	93.7956381446638	0.664041035938158	1.3427249999073	1.19596433094461	71.4390198142664	0.468503879896688	3.34358532008446	16.6073889502283	0.334410147853806	4.59857147229117
T3SS	X.campestris	15.5475066088174	5.60601412411448	28.8794986702585	7.32637978475434	6.94763079523859	8.0220850808153	21.3434684428557	7.68930094156132	9.14274362426693	8.12348569652017	6.89150747909682	10.6248779838484
T4SS effectors	C.burnetii	640.079214884035	669.026842601331	675.817516339445	724.582111987628	559.024248370792	660.038388308708	671.497409675507	691.984131891167	680.450627970806	674.800096487784	747.851791194998	709.145365714005
T4SS	A.phagocytophilum	0.412531780114643	4.26784876479552	5.34254605748696	2.29278647230047	0.565241124281674	1.67464789768926	2.58114839868239	4.65450235838586	2.1842392785857	2.99016121231472	0.711468188977908	13.1102888111146
T4SS	C.burnetii	0.13755884701275	1.4131669846315	0.236189491669007	1.06228494519414	0.485765775220976	0.601083003362164	0.341517971347077	0.358810709273974	1.69127171762648	0.241867345280408	0.658516226902088	0.615296098756692
T4SS	E.chaffeensis	0.06279836654483	0.097330883216013	0.879880704508464	0.0693412549706597	0.546473284520008	0.355085819729929	0.0277930778161616	0.730009457832377	0.733974476220474	0.371158301965118	0.0683396860034399	2.0499434187664
T4SS	N.sennetsu	3.6088218967496	2.23067917047278	1.24923291009533	0.748009245075378	0.210241232124347	0.215779658067275	1.6376136880749	0.142102607752598	5.43491310935301	4.71074822916237	0.0160276128828195	2.73422583790761
T6SS-1	B.mallei	0.150312647398038	0	0	0	0	0	0	0	0.397448435810491	0	0	0
T6SS-1	B.thailandensis	4.5262832183885	2.19456519966303	1.21041020373356	1.53731943807389	7.08284513351214	2.48471442271197	2.03983584695991	1.6073420913178	2.4976271748281	2.31960257717611	2.65115573096991	1.71946126709197
T6SS	A.hydrophila	1.49492176487625	1.42343767262932	8.61006966377541	3.5018533769924	0.383615588599959	4.92408368856999	2.05253060961652	4.19141713488183	3.33708720754641	1.20936419371169	1.00016421801159	0.325469058415449
T6SS	A.salmonicida	57.5325335686233	1.77499823404498	82.7561270979141	6.85879980261778	1.29398857238691	3.52514600983355	64.5214664703206	13.7773282399977	4.74261644371434	15.979195912203	1.13551868452362	3.47904167940245
T6SS	B.cenocepacia	122.440116476925	27.6364015639858	181.132095242015	21.1752014461906	6.35811954343631	8.43214024540894	160.600075654428	6.43178435065711	55.0992954121222	51.0598987859388	6.56203462643902	43.4534544112448
T6SS	S.enterica	20.5951648705396	123.551476869602	47.2525622489058	197.601591831135	11.8136340136511	28.0919380661674	30.7321321335234	30.5771082028175	129.839509151174	134.251861799762	16.7657103471279	37.8098315577273
T7SS	B.anthracis	5.27226467195116	12.3798130372311	1.55699017625183	5.3604646253519	11.9771406202709	13.1471722928232	2.43038979123428	8.46583004383273	14.563343780324	26.0018884208481	21.0428653530575	13.9487305082412
TCP	V.cholerae	0.0995491656013323	0.102675028911271	0.0144244473576428	0.165380682382157	0.0208158298692277	0.0828560530950351	0.0743090253096593	0	2.35709002904277	0.306891850946701	0.0694529891588844	0.0524283857653595
TFS3a	H.pylori	0	0.436711135050002	0.0109992441389383	1.24327472984654	0.0157685132621407	0	0	0.252007521563661	0.0501795265948028	0.0333679865980496	0.370725654506955	0.635453076968772
TSS-1	B.mallei	9.45794726216005	17.6635994055771	5.2272143698873	8.32656024321612	24.1109313202639	10.154099197776	6.99512084231684	6.69685820385899	36.2661685341848	36.8159152884833	27.0173013251232	27.3324562529309
TSS-5	B.pseudomallei	2.69595536241561	4.55308385575899	0.451049223094153	5.19084956944236	1.20705602635721	1.32093895322601	2.50245504938302	0.120271746125355	10.3331942868989	2.57362480216926	1.41675370827073	3.11625652960346
TTS1	B.pseudomallei	68.0897364882165	0.899329322989174	100.779896803047	1.43506309845113	0.747233483599662	0.324493191641358	78.059647773864	0.31886865321115	3.09128119430486	19.1406753908518	0.5342167806393	3.98199834615268
TTS2	B.pseudomallei	7.26779347433793	10.9493379644665	1.1440910394538	7.5456103537972	3.28304132953371	4.00503893958523	7.39539783394287	4.06961054154951	19.1763296549622	11.7413281748857	1.79274879527553	5.34372261072636
TTSS(SPI-1 encode)	S.enterica	66.6674906198852	0.629195776490691	119.866446420797	11.4277856271428	0.0739574190647853	1.15975265354591	99.5303904259974	0.211065123102338	1.26878769009578	25.1186351819153	0.0310495716239719	2.42600973616885
TTSS-2 translocated effectors	S.enterica	0.391618811366181	1.06228398685994	0.421881179933446	0.62761408079981	0.372298574279389	0.046530000260266	1.03172916372269	0.264876243062696	1.6285303526728	0.542332699358607	0	1.6602627429441
TTSS	S.enterica	82.7810329968606	52.525664956333	118.294105225423	98.1928297422717	21.5560279970133	18.0300243046809	89.507460769518	18.4296572304133	72.6422557853393	53.4906172941179	12.9380892254076	43.7801127293534
TTSS	Y.enterocolitica	168.917626336342	190.26116285745	125.830555946545	141.563554647336	268.475787239994	301.482803187836	140.030102531866	254.398129380115	157.23051197053	227.587774775811	299.225540788382	205.513292520838
TTSS	Y.pestis	9.20487819168295	2.20745387864888	20.281661741242	2.48622757320839	1.41849126047691	2.37780239002532	15.0750722018095	1.59243311706002	1.64143355145649	3.57271127186767	0.998966299345024	4.62113238193182
TTSS	Y.pseudotuberculosis	36.6119788006443	27.2065934868626	8.11644227883193	20.0887629912828	22.790558550466	12.0387076791517	22.5169365909632	10.8721630349388	55.8825981397216	21.3837651801995	15.7672157518496	24.9734484290882
TaaP	M.catarrhalis	0.179878325036386	0.837229682603427	0	0.665262194191437	0.149461140200818	0	0.317770843590327	0.306510940419225	1.23048885537641	0.187541107630806	0.0255407766584285	0
Tap pili	A.salmonicida	0.93459098999839	0.697871733492844	16.5093198021031	0.751626895587958	0.176546924653224	0.126999530122138	0.342083884387946	1.0916777120806	0.100865065222494	29.2100550646839	1.00813523409947	0.520527065532548
Tap type IV pili	A.hydrophila	0.295622124188037	0	0.15296623244384	0.0408586870128541	0.204694014415922	0.054916221237407	0.0489294922769328	0.234483456646162	0	0.0433156063363972	0	0
Tap type IV pili	A.veronii	0	0	0.0939649713583585	0.0672222683949576	0.0673540780768581	0	0.040250332337334	0.269108031955481	0	0.0712644856629773	0.0282772884432601	0.25446491519687
TccC-type insecticidal toxins	P.entomophila	0.600154815402467	0.0353738385533548	0.35382385232727	0.221222374172497	0	0	0.203447134359616	0.158538992277186	0.804162217938157	0.477879115766732	0	0.648356678001742
TccC-type insecticidal toxins	P.syringae	1.40823181690862	3.82534276481948	17.0934781379401	0.552512996796325	0.427543807468478	0.0819917385449255	0.439168141224225	0.222150092743196	5.43970053614595	31.0890654947793	1.44950578022852	0.433185864167134
The repeat in toxin	A.hydrophila	2.80147152296891	20.3047956686421	2.72246543044475	25.4594822390933	2.00593109330876	10.522143843216	4.65547373096061	16.4249352172979	17.3184448210628	10.2648576953872	5.05851822302734	25.7532047188899
Thermonuclease	S.aureus	4.56134227012374	1.18382364199985	1.07143164398407	0.626260972962767	0	0.13303647961738	0.284900464431475	0.514889693773641	0.839225598592395	2.19182466143939	0.0355582669046983	2.61875472811975
Thermonuclease	S.epidermidis	11.1939126161992	0.234519038032103	0.814352040887469	0.916422096176617	0	0.390175771126532	0.782399255414156	0.441160708123739	2.14010338885261	3.00915100046269	0.246069134517554	2.40770152411952
Thermonuclease	S.haemolyticus	0	0.529603273735716	0	0.12222230617265	0	0.212060442826541	0.58759863573489	0.611223290245887	0	0	0.533270572993629	0.899055851799666
Thermonuclease	S.saprophyticus	3.05200890150794	0	7.91299472546111	0.368219651990199	0.774999736855318	1.10469790091598	3.18655658616505	1.47560026761551	2.56479785478796	4.79768367099839	0.504801618472322	13.6380767286836
Tia/Hek	E.coli	0	0.0382250086006881	0.404357458714248	0.115710461991321	0	0	0	0	0.368942912750312	0	0	0.292008919078375
Ton system	N.gonorrhoeae	77.1387688248422	0.0652230915983769	128.377178001976	0	0.197823166379583	0.0660530772925455	106.947666257996	0	3.77714982004516	22.7448330465614	0.166104351694675	1.99301192322024
Ton system	N.lactamica	49.3688302816368	0.0403761995609	77.8645094931847	0	0.497630766689769	0.339052881273927	63.2289392127004	0.92145940903044	2.31633254564521	14.9308382602089	0.0958913825761302	3.57529056654393
Ton system	N.meningitidis	159.390282620646	13.5202377925058	258.109387009847	12.1711954762106	3.08247055478227	4.11170683353847	190.518303798752	5.21814841031003	36.2266454979531	67.9654630821159	3.00390185661508	25.7293918871799
Toxin-coregulated pilus	V.cholerae	0	0.0703917139514558	0	0.106540953682574	0	0.249506152339011	0	0	0.18872551511756	0.0752983244740892	0	0.0896228632139918
Trehalose-recycling ABC transporter	M.abscessus	100.12754153888	34.9723288656483	133.817853214128	93.3613129872185	2.17902254191429	12.3029954662349	119.191165997044	12.5162917346341	95.3534528572098	68.3242633630872	7.31065514851658	50.7185532235398
Trehalose-recycling ABC transporter	M.avium	156.561921959399	77.2778201708867	223.746198158937	168.185288434779	23.6547042817677	24.4785697246253	187.315797565083	23.0524876828375	91.145559079226	72.8872878416644	30.5624422431752	74.329328139513
Trehalose-recycling ABC transporter	M.bovis	16.7632619283767	56.6071896104605	11.6308868943928	101.643715903338	4.650825559125	14.3013654802913	20.6477555933885	12.0873201771259	81.4781562559073	32.9479297239002	6.81743540745596	60.2107958593828
Trehalose-recycling ABC transporter	M.canettii	7.8646141530675	22.1204861855148	5.08668606265833	80.4837624159767	2.11676446272518	12.9932174239753	9.15549040235267	11.4371023731045	60.8728286546134	13.0316326600011	4.55218781043588	26.4007796102322
Trehalose-recycling ABC transporter	M.gilvum	30.365843685981	57.629967138275	15.2682007112763	140.919654668664	8.36131408742974	18.8115144785676	14.7163945296752	17.8803338902302	105.476560312284	56.8251445942036	8.81967459057076	53.3507836512878
Trehalose-recycling ABC transporter	M.indicus	0.842270884434061	6.32550954029708	6.36325885560388	5.07818541050701	0.307741919716652	1.53933689791709	6.05546120437257	1.35227793349114	14.1068016333298	2.91821131782596	0.875395086108223	7.52457843822583
Trehalose-recycling ABC transporter	M.intracellulare	6.09913945421945	12.2289048554922	3.11525346775738	10.9706132758215	1.92112007452873	5.15669045709556	6.58391773878991	2.32075496210463	35.7382672738799	16.2031210326634	2.08168899459526	12.2604174616802
Trehalose-recycling ABC transporter	M.leprae	4.91837415871919	9.01912352758376	3.92202781761849	9.3019345174399	1.16997328633607	2.62834864913994	3.91503087951919	2.48577096466297	26.2263242457434	10.8422060946682	1.77608188036687	9.70807671622771
Trehalose-recycling ABC transporter	M.liflandii	2.48747449227102	6.84651250818064	1.96591387890005	12.0226902662763	0.973890445194158	2.40360491403433	9.22554096341411	1.11095043836819	11.155245248054	7.91703628956517	1.25620913184383	11.6062133592346
Trehalose-recycling ABC transporter	M.marinum	9.18173246062614	24.6649981719626	6.05695856010163	60.2351985883464	5.21912737549792	8.56351577955694	8.20764966922267	13.433801480258	42.1994985138054	10.273688548361	18.0641286966973	26.0408029014734
Trehalose-recycling ABC transporter	M.smegmatis	40.969681475992	44.3731582941565	52.3336232228075	78.6092523422323	15.5854539777784	15.3024599259077	44.8291520177043	19.277328314688	94.1404422009895	53.5937704425216	9.17245935578596	52.3019290594428
Trehalose-recycling ABC transporter	M.sp.	22.2129327599358	41.7618434557835	9.78411089081199	92.8932251949215	4.7798259766681	12.1767259353169	12.4243680635917	8.40438985895503	76.3709369433985	42.5731183360392	7.71497578039022	33.9893520933177
Trehalose-recycling ABC transporter	M.tuberculosis	10.436804016949	41.397779247543	6.89234383061075	38.0193256941228	3.94333770534699	5.35098388950315	8.15047152896406	5.87390726731361	62.4496875160703	24.432578829902	5.04404445446579	26.303952806782
Trehalose-recycling ABC transporter	M.ulcerans	64.5319475027051	3.09902028251667	97.8179523276406	5.32151209406942	0.100726356544347	2.65660214205004	76.2430754105164	0.226891090617965	10.572674065908	21.0464813737454	0.882813866736477	1.37788751876952
Trehalose-recycling ABC transporter	M.vanbaalenii	51.8160599394838	120.726954341604	29.4820144219334	270.464387356934	39.978126998623	59.7731531979177	42.6265286389083	66.570363031596	208.890317893885	109.675277310022	70.2617780174529	135.886428455404
Trehalose-recycling ABC transporter	M.yongonense	1.73412472385735	3.7219691019973	0.718306679111542	2.25325280098601	0.722340716582758	1.00590402862479	0.624107983298512	0.673587696028058	8.74735229634268	4.3138807336271	0.645818133928224	2.1469250754338
Trigger factor	S.agalactiae	24.7454026126325	9.48605962929255	1.82033658717346	11.6824491638994	2.43504551629368	4.91442617012845	14.9243997686851	5.33795346207656	30.2098371569768	24.0954526232036	3.16184059249183	11.8817221181613
Trigger factor	S.gordonii	12.5494862657033	32.1670209813226	3.13883090780219	59.4523530330235	3.84769315473488	8.51474270270353	3.97067679668486	8.38093661454017	31.6267857982507	14.0245673068879	7.62163141973794	18.2473331436243
Trigger factor	S.mutans	16.0659001081127	40.3809805587026	12.95655197867	58.8976335336665	4.96631507677647	12.4988794510501	23.9739776335836	23.2580899148356	67.668716032406	45.1689711498114	9.17326055535558	44.394163195406
Trigger factor	S.pneumoniae	7.24109281097967	24.5818465376765	6.33806797064859	29.5755066845017	2.06118580381366	9.04675496662329	14.6053151231253	8.71691608379543	36.3754663853955	10.471264093932	5.5574696795808	23.2427132861646
Trigger factor	S.pyogenes	5.0998901218904	30.2314656206577	4.00403533142512	39.5781209118127	4.65705124275845	7.55537114189013	4.07680728841737	5.49051403060346	39.0391681709488	7.09701649963811	4.46643944007293	14.1248660387985
Trigger factor	S.sanguinis	2.67104316934316	7.83444089335889	8.84477661758385	5.2153208053231	13.2455129752663	6.30885180282869	8.55798789628263	8.90294115593171	17.5287424975502	3.34760236364757	5.19921040892154	20.5064421623737
Trigger factor	S.thermophilus	95.6107231108377	30.8606088839569	134.119058139231	61.9623696107036	32.4969598667559	29.9255729480161	104.438320774429	40.8946603413507	50.6083064688182	50.1602048099926	46.7747344689126	58.6139112095047
Trw type IV secretion system	B.tribocorum	0.345392322390709	0	0.915137112359666	0	0.0819962689631316	0.287474479868861	0.147001213753742	0.280808381170937	0.391400307439462	0.173513530309858	0.0688490501227202	0.206522250014851
Tryptophan synthesis	M.abscessus	0.394934989228426	1.55505124599719	1.1317094130679	2.53709587018475	0.444067003134634	0.115729051480836	0.783811507073128	0.0635063202254822	11.4017049589525	0.497135882149754	1.77504630699875	3.68789420637736
Tryptophan synthesis	M.avium	0	0.0487468750796231	0.225218612959125	0	0	0.0765858652932487	0.306804335011563	0.0624018624824303	2.03132002179733	0.573663853132792	0.0827627954436881	0.206522250014851
Tryptophan synthesis	M.canettii	0.287287912916449	1.22296829492089	0.124345687763776	0.7321664473804	0.312425542886631	0.458856668460966	0	0.162113272262338	1.13661550938157	0.475082087141491	0.310028102209237	0.377448222869167
Tryptophan synthesis	M.gilvum	7.32951358856191	13.3522267924002	12.1885295176497	6.20808081038862	18.6173322880419	10.7166242771274	7.46877790919783	7.00058606594236	13.0158068301719	5.44305234026194	16.9873796646471	5.85827724954112
Tryptophan synthesis	M.intracellulare	0.95383734247176	2.2676810948851	14.1553926737591	11.4870152641885	0.374434361882072	1.44646367735547	0.924699064517629	1.1960194367846	1.52765848289527	25.6313347731743	1.30145467542559	0.985511988463846
Tryptophan synthesis	M.marinum	36.9508206363239	0.999007618946674	65.4435833999448	1.60781235646504	14.544105907532	3.95345935690011	47.5652097195876	3.35318816978603	2.76248043386797	17.9385042548435	2.33287766619448	7.61032902103903
Tryptophan synthesis	M.smegmatis	2.67994545415815	0.351979625955815	2.30099988522639	0.0452457575735292	0.256591014025987	1.11008308881628	2.75310201559712	0.140225916434491	5.92800437510938	0.640074966955279	0.864130416539115	5.77966934702635
Tryptophan synthesis	M.sp.	0.917691791597773	16.3149413165088	0.91886428107863	38.2969497273746	0.24536618587561	3.04395976587304	0.655004582563691	3.76505509782643	8.88087144370488	2.89927909416214	1.51982626826581	4.71778413288854
Tryptophan synthesis	M.tuberculosis	16.7846329938652	4.07164039928346	27.3180996523323	3.69141418119464	13.6050922683259	9.37997431817848	20.3247364225183	9.20199721412225	3.52528133054276	12.8810760896267	7.45363705096576	10.5977849118168
Tryptophan synthesis	M.ulcerans	14.9719546289329	19.2156657693387	8.73704417419436	16.1009481408646	33.0603029018217	26.6866369565009	11.4398233715387	35.2434253898322	19.1311964195226	25.062775138582	35.3193553362985	32.3344173366625
Tryptophan synthesis	M.vanbaalenii	7.97316874734206	15.107658473895	5.89199447493947	13.7814170000303	39.835555349291	52.171015711257	5.08451230283217	33.7486358133201	20.8507580013192	21.1717185366911	45.5872728484175	21.6627546763548
Two-component system	A.baumannii	139.146315542504	96.2805694732337	152.27866722384	155.722584554948	14.0479241976094	27.22227221139	142.181333987169	27.8798824934808	160.155732146661	89.1412020585066	17.2730611645047	88.7310120729161
Two-component system	B.avium	25.8407256852296	90.5841107392739	28.04504555797	157.150273551204	14.2039895147385	25.2426175212785	23.6384546901188	24.4162400440678	133.575865874259	49.7969129974043	13.5301025279544	74.7328925977444
Two-component system	B.bronchiseptica	60.2964964846051	33.8612221271875	23.2840530611332	52.8713973781253	9.54417000498216	15.2259548295829	42.9244809034816	17.770456269536	46.7942785143037	45.6972297469477	10.0533709593891	25.3893691516648
Two-component system	B.parapertussis	11.7971931038104	8.92107295532412	25.127264106835	7.9862696142047	3.05614948971882	3.70697884592281	18.9010482247713	3.80627590168807	17.1132408290707	6.82056704088046	2.81244141650998	11.3094695771789
Type 1 fimbriae	S.enterica	51.0002741584574	12.5980118861548	31.5111503404006	7.58934114353829	53.7025474585469	19.8340884581057	46.9441026307031	27.615299268522	7.51691629420816	38.7777462809074	13.132519561494	5.77787262938234
Type 1 pili	A.naeslundii	0.473736435954867	0.472676316030347	0.0265223709479238	0.456508283741676	0	0.0761741133293065	0.47045903647478	0.154882320549917	2.87111627412717	0.748203307359394	0.0319259708230356	0.352161890436658
Type I fimbriae	A.salmonicida	0	0	0	0	0	0	1.31644961604728	0	0	0	0	0
Type III secretion apparatus and effectors	C.abortus	4.13912402832688	10.1352400683442	4.11063368684638	8.16859749729741	5.43538881401644	8.70529876109745	4.11212441772892	16.3652188398053	9.17723429331103	3.79620350399256	3.69267714269384	5.48658768224944
Type III secretion apparatus and effectors	C.caviae	4.67351175303232	38.5783208181958	19.3329030027879	42.6539569254615	3.00925078214025	3.98907270326872	9.48394901926605	8.76939860135209	25.6182622699655	35.4930443509057	6.6980281509468	19.9211571192966
Type III secretion apparatus and effectors	C.felis	25.2953517439598	39.3877970860971	4.37835367285085	56.5815962371255	25.8027602766915	52.502385310946	20.8572424499038	53.3176110835473	47.3727524066298	23.3424967696094	47.6239870482667	37.9825927851594
Type III secretion apparatus and effectors	C.muridarum	0	0.854372711319196	0.100420580077635	0	0.50387020240703	0.793141149474611	0	0.493022348620728	0.45812758631591	0	0.362640034997534	0.181298158409983
Type III secretion apparatus and effectors	C.pneumoniae	9.86660618654527	35.3231891511669	13.7287062315036	32.0246233844447	36.5627938056506	32.6617394350851	16.2543928794024	24.8340788824504	34.737299264194	18.4373215798775	45.6765639605374	34.3799458136191
Type IV pili biosynthesis	P.aeruginosa	0.674508462321063	0.233084075112001	0.0195469479794505	2.90523339300201	0.740054804897575	0.476166526172562	0.0669842083474207	0	0.276995570789826	0.362550776604574	0	0.75717330294607
Type IV pili biosynthesis	P.entomophila	0.301309713981006	1.86956875672452	0.214721625021914	8.53329354715479	0.160994066868944	0.600221441484435	0.639068425156299	0.971907695680104	1.54674547016116	0.323758777826605	0.575070437963157	1.11849034238559
Type IV pili biosynthesis	P.fluorescens	20.855655852766	49.68060699338	17.6587776302486	45.0067555791737	70.4488922096776	35.9331874834086	13.439478453381	28.6508485730328	58.1595351091485	49.4290047292571	56.7298421437749	65.2937213489231
Type IV pili biosynthesis	P.mendocina	23.6347389388943	42.5972607855597	11.8398231508126	29.6699391730133	93.0318933299697	54.5257315555329	18.7808620693666	61.8608378190668	48.867352101415	63.1029320567177	72.8013181211812	54.7473949863141
Type IV pili biosynthesis	P.putida	2.4494521242231	4.96341770249501	1.79341043525275	5.40450422814658	4.14255029618658	7.78481778513136	3.78438956922436	11.159182043056	9.81630468039713	18.342568181792	7.48385032346461	13.1934911427548
Type IV pili biosynthesis	P.stutzeri	76.376949575009	4.83807194258203	119.43220870125	3.60637905485261	11.2835302368449	2.45697698344577	97.3573430873921	2.69015273043654	13.1356971717366	25.1241845891234	3.14819888193524	9.44705681304273
Type IV pili biosynthesis	P.syringae	31.9311911536459	48.888151451364	39.8149834783781	35.4656112930449	119.350260270014	64.5069961672935	34.3468658395663	61.0298797732731	30.1394119090343	29.48479736903	52.7724154254664	24.6157450069503
Type IV pili twitching motility related proteins	P.aeruginosa	0.625510598459098	4.3452981156833	0.297420198884636	1.15579894311807	0.319107263101375	0.402681364280321	0.438148128425229	0.0765810074377878	5.94006624790504	1.11712798322524	0.036375072423183	0.716947421444324
Type IV pili twitching motility related proteins	P.entomophila	1.75504297257188	8.23706291934267	0.828806661862743	28.5164909674954	0.66047942575271	2.06096707771354	1.0029816415153	3.39145475066853	19.4969152028549	2.7347987134706	0.953981098503882	6.34789353639268
Type IV pili twitching motility related proteins	P.fluorescens	104.609426763899	32.5542171131723	36.3033312796074	55.264563928588	21.0937179400731	31.2360381268507	66.8971639736678	33.4219864790214	60.9202002962483	71.0374306987745	19.1684041146015	64.783288873335
Type IV pili twitching motility related proteins	P.mendocina	0.58689215071471	2.35806534258836	0.874591820228987	1.90548715531057	0.595089370490689	2.69300422790823	2.370943708193	6.19919581760697	0.956594845844372	0.658643100306058	0.566248137265373	1.5314609725161
Type IV pili twitching motility related proteins	P.putida	8.06840438486208	15.8079977679722	6.28841728741659	30.4800961306125	20.0486108904826	11.1085317770603	1.4526570924318	12.2357586335712	24.9719280527293	6.19059605799982	6.4839761068714	8.93995452829191
Type IV pili twitching motility related proteins	P.stutzeri	3.78888676163479	12.0432557337364	2.62881649540494	65.9548175684565	0.753091310729107	6.12056487327591	2.0476888802469	12.5346557388146	32.3036004355208	9.89521714896239	1.90013226310836	14.9239936805405
Type IV pili twitching motility related proteins	P.syringae	16.739820522191	12.585051366098	29.0578281600266	7.24866116418801	6.29219215949301	6.56780131111187	20.9454519233689	4.56321483248675	28.2856969924649	11.373346575654	3.86237933966091	14.441412337315
Type IV pili	B.cenocepacia	2.45837276253966	5.91409363467283	4.0836520982775	4.28476823160883	0.32429741296265	1.62424167575188	1.09379384906903	0.60364703119828	12.3067553226106	5.25920094501595	0.779147680706193	4.85039498131501
Type IV pili	B.thailandensis	0	0	4.51250385709327	0	0	0	5.07809425418691	0	0	0	0	0.276163473857068
Type IV pili	H.ducreyi	0	0	0	0.630032975751904	0	0	0	0.0450390011640972	0.0837025297174117	0	0.0331282040339449	0
Type IV pili	N.gonorrhoeae	0	0.4441381951699	0	0.224074227983192	0	0.224895001257952	0	0	0.238153626219778	0	0	0
Type IV pili	P.aeruginosa	0.0648491707345822	0	0	0.376444703011763	0.107766524922973	0	0	0	0.743039313805709	0.171034765591145	0	0
Type IV pili	Y.pseudotuberculosis	92.8741006132996	1.10036485432543	149.040385400589	1.32178617630535	0.395142270537471	0.750070782684922	116.057060213993	0.761317817748453	1.21645222543518	28.832786653177	0.333986485744677	2.16701122380133
Type IV pilus	V.cholerae	1.49658249735166	3.05143857792716	0.812385465139387	26.1537642978637	0	2.07260096477131	0.0691416751806965	2.64155123391883	14.9380306967476	1.4542774139827	1.24127531594331	7.46240782521561
Type IV pilus	V.fischeri	0	0.43719853587037	0.0747448635805125	1.84307986371265	0	0.112003044104751	0	0.127640173259517	0.246019368292662	0.0566876590500956	0.518008548373049	0.701981934284046
Type IV pilus	V.parahaemolyticus	0.187064915580526	0.142034042110171	0	0.0517094372268905	0.095731684576245	0	0	0	0.579435862934572	0	0.130510562045816	0.260989656612174
Type IV pilus	V.vulnificus	0.0623549718601752	1.54058903952106	0.180701867996843	1.51367625336898	0.326730492842469	0.304688442999824	0.0888855333176313	0.483627558348932	1.38895191795311	0.345699639690115	0.516422176133444	0.448302807290768
Type VII secretion system	S.aureus	0.0975546760997539	0.379982033821124	0.0270680987452062	0.135520093084235	0.123311802341236	0.133002937335439	0.0757511855788512	0	0.287675369294439	0.0410577283655013	0.0760093513354831	0.195473734581958
Tyrosine phosphatase	M.abscessus	0.0696233428132017	10.4200916007669	1.41410058199266	6.15720032938858	3.58670796139342	2.72357504590919	0.553133401445572	2.97174513815868	8.76918773619795	0.628379716557354	2.72137043001924	1.45795823814733
Tyrosine phosphatase	M.gilvum	0.895942490411991	0.552250782152046	16.0976832511293	0.470555878764704	0.062036650860264	0.0621420398212763	0.370726745212287	0.0672770079888702	2.37558242154229	32.2940642925386	0.572987160560796	0
Tyrosine phosphatase	M.indicus	0	0.099752963621047	0.0351740534496529	0.805229311255108	0.0504255129987173	0.353578237271861	0.241071509186172	1.32395395400557	0.160467149217605	0.106706181741356	0.423403249417798	0
Tyrosine phosphatase	M.intracellulare	0.11424770011965	10.7277515203316	0.0837904203195554	7.77715638895385	0.120121922684842	2.15032231121991	1.38149527764269	0	0	5.85748095062149	1.05904749074121	0.453822778695054
Tyrosine phosphatase	M.marinum	10.3027314360397	0.0526943621388017	1.91425980978918	0.771756914772115	0	0.533649155527345	2.30844469631687	3.22321484602045	2.59292327430712	2.64747218032428	14.7169706858368	4.71343243785918
Tyrosine phosphatase	M.smegmatis	0.677930352285071	2.54999873913772	0.349362335339449	4.30634008971528	0.891986439396229	0.695697209010415	1.34345480119314	0.0727319005285083	1.03377908116945	0.463850549692888	0.583158971618476	1.57285157296078
Tyrosine phosphatase	M.sp.	1.16857331080405	11.8349837545615	0.608366248861981	5.55628128032898	21.5520774635799	10.4526376527808	0.848286573991126	3.93043879732317	16.8466672028109	4.94396557544541	5.70410678704903	5.52956079010512
UpaG adhesin, trimeric AT	E.coli	0.0280906061350294	0.423847889484101	1.03821863222974	0.10018306096783	0.514920909822831	0.071408597395565	0.0748943925081993	0.482408770549206	0.473972412966814	0.074086841530818	0.159441793381239	0.580305306020048
UpaG	E.coli	0.0790843545543685	0.194987500318493	0.0458365713943212	0.508265931766753	0	0.0164557317993624	0.0785372338289445	0.0375063459171402	0.121981125624765	0.0173815818690189	0.0275875984812294	0.289634862825705
UpaH, AIDA-I type	E.coli	369.82203693134	0.261117268993163	550.149153495037	0	0.448430428144504	0.85155500371647	457.739766951874	0.630632728570573	1.94644657023138	103.934092125315	0.121046503206372	5.57042403444579
Urease	H.hepaticus	0	1.4100779197505	0.144244473576428	0.305365764499696	0	0.189425444414584	0.0494302326949716	0.0942177052046692	6.07354842263105	0.0875177894106739	0.11951155870359	0.506290560612375
Vanchrobactin	L.anguillarum	6.36044073650123	9.97758059310721	5.49682733278321	12.2522430008578	3.29967913182394	3.69445010814456	5.49746709377499	3.00864849257689	13.3463859117085	7.61453150818781	14.2685387080911	13.8841530256335
Vibriobactin biosynthesis	V.cholerae	16.5478618540051	23.3085366674733	9.67881472955176	22.8058929382674	34.6829021991334	26.9479379109022	12.1352737227911	33.8337795912143	26.2468273349421	24.3826549663689	37.3294925403935	36.5235459894803
Vibriobactin biosynthesis	V.vulnificus	17.494261876164	33.9976499777183	11.6986497062647	25.6850144711855	80.6723877178586	40.2516241680901	20.2093121077738	51.3838117159851	36.1559909158524	36.8141134862793	68.4274991733225	39.2687014504026
VirB/VirD system	A.tumefaciens	1.46497271510296	7.05583612842417	0.526790276501087	3.56155405428562	1.26973945283717	2.16318153440963	1.33027859603803	1.25090657507574	5.6979465502756	2.59200072375378	0.835145271757353	1.90923234185454
VirB/VirD4 type IV secretion system gnl|BL	ORD	0.54140965222418	0.609295111966747	0.220168970546782	1.13481128013102	0.473847785465333	0.727668508937655	0.754483217034546	0.288340138105829	0.201054317612677	8.04040087333479	0.2187460306563	0.616210182704473
VirF	S.flexneri	0	0.505675414982597	3.75181437986803	0.0566934793692414	0	0.0569011448965904	1.01715641285682	0	2.86530167699992	0	0.0285835406646672	0
VirK	S.dysenteriae	71.8744975641619	0.0341644765515308	106.999599436531	0	0.172702764299636	0.0345992309627619	86.4150553887147	0.0788594965437306	1.28236567964496	19.6982347550486	0.0290023471212924	1.6529344918771
VirR/VirS two component system	C.perfringens	207.449574021585	497.533790778109	120.069623492288	683.784956683397	89.8893635164816	134.587772832973	163.644682301487	124.396452572621	544.572028290419	259.185339874616	107.922422134715	269.893174752743
VirR/VirS	L.innocua	6.39617629877699	32.6635354574626	9.81748246204504	22.3051600018277	4.02268083454239	5.24100652087297	11.7580412074069	5.09533910509836	52.9406681870857	24.5381925650971	5.63649383622323	11.9315640690466
VirR/VirS	L.ivanovii	11.3961100795562	31.0997760461651	18.4125726760811	53.3131357262782	19.6497028991648	20.1099829826533	16.5695461709026	18.0446980067335	58.2187273826863	24.6706989749151	10.4869543278182	46.4717638027477
VirR/VirS	L.monocytogenes	61.5177655260992	182.833155537441	35.9467505216031	253.333250219924	29.8381676680094	57.8169803696193	65.4160634825196	70.967752742	264.230556298988	125.655195958851	36.7587406358553	136.844124748905
VirR/VirS	L.seeligeri	13.9739315728688	46.1603714217873	13.5783836292689	121.743054117289	4.16345850632976	13.4672821278277	17.1732956058342	23.8149968956465	101.76896296387	42.1429482636199	10.0942854586413	47.000806907753
VirR/VirS	L.welshimeri	3.19050881143418	9.67878078936197	7.18386939646101	12.935448427314	4.78024487646174	3.90521480308919	12.2599316045436	14.3855533435555	23.8955089950359	10.8919171761012	1.60171777810509	12.3928996461511
Virulence-associated proteins	B.henselae	2.16086701054876	3.80124500561961	6.13221737801818	2.00426948919144	0.569623060307142	1.82164951018941	2.6919267209749	4.15414929328828	4.1579150122075	6.81288482938063	0.475106441244411	3.62094452254885
Virulence-associated proteins	B.tribocorum	2.15860445530823	0.661530171817912	6.94162161270358	1.73675565862261	1.71230811380343	1.55372469750262	4.1804485158896	2.70660148411893	4.09500681784062	6.29657051471563	0.482965717945858	12.0771866672062
XhlA-XhlB	X.bovienii	0.174147389440694	0	0	0	0.36174824542558	0	0	0.0825907003443931	0	0	0	0
YapH	X.oryzae	1.87260709793265	0.770446465600328	12.9557931098289	0.14015688863028	0.539289040634814	0.250604023952134	0.979703901782893	0.238157809612085	1.06935220014172	23.4320104218199	1.20532649666972	0.628589542669536
Yersiniabactin siderophore	E.coli	0.0576071313632075	0.71041176504424	0.03338856850297	0.0720238589945975	0	0.0240958929919235	0	0.109282449525068	0.178097118955146	0.101806408089968	0	0.120558673866537
Yersiniabactin	P.syringae	12.0511123071848	17.5654078017483	20.5966675742397	13.9805890084009	18.22959355723	15.1700947766554	14.0991152549578	13.7832200750513	22.9794444660636	18.6359487804546	33.8109907997736	19.0181822847869
Ysa T3SS	Y.enterocolitica	0.99992900336789	2.80134793497203	0.291066587789561	1.44897289661071	0.0998286761619233	0.285918266347283	3.24802271552807	0.202925461597641	4.45736489586796	0.671767811310001	0.331639649086014	2.91066689207679
Zinc metalloproteinases	S.pneumoniae	0.40412346327262	2.10608366233568	5.93385209096873	45.9790528908446	0.232305741514428	5.38045192662737	6.99491263621423	6.15860566070369	4.11215055702824	1.63536726297993	2.69490584031832	12.7188886109285
Zinc metalloproteinases	S.suis	0.338764324732892	2.68129181445906	0.974506987907303	8.26485835205147	1.06806375409115	2.28958457570187	1.92370164822509	7.32357663045803	4.56201341163795	1.93009476827916	1.93741113672815	5.8578929788206
Zn++ metallophrotease	M.abscessus	97.6013349122848	138.023170216701	40.9499768621192	94.1095642986596	157.301449342142	163.36111286921	72.6212618892415	139.33973727768	70.8749020594286	84.8016011214355	155.227423901565	89.1538786203869
Zn++ metallophrotease	M.avium	0.0474506127326211	0.350977500573287	0.168655076797054	0	0	0.0197468781592348	0.0471223402973667	0	0.685239026586589	0.0208578982428226	0	0.347986208816232
Zn++ metallophrotease	M.gilvum	17.2945369073545	24.8338779420719	20.2776083222196	32.4889351125096	40.1658814435027	48.4863502439218	14.8736293979973	52.7611172843565	17.4196949509095	14.0480763060321	53.4605148791286	47.1214020039474
Zn++ metallophrotease	M.intracellulare	0.223985622602998	0.276125391076023	0	0.185745741617646	0.093054976290396	0	0	0	0	0.0984575130870081	0	0
Zn++ metallophrotease	M.leprae	0.11927963085565	0	0.342111505329952	0.115829139388235	0	0	0.223735688865728	0.264570058674643	6.80055849181664	0.524318287910794	0.0243619715818856	5.8017295287436
Zn++ metallophrotease	M.smegmatis	81.6921164083873	120.502651449268	80.0709526147412	88.4965850381548	204.233991345177	181.606545777293	78.631619946853	188.610134486215	123.052300226168	129.084613936133	219.029310389451	138.13383424182
Zn++ metallophrotease	M.sp.	0.348780236286662	1.1401930159966	0.141246625180151	0.717596928273228	0.115180279643061	0.174918334311741	0.0578943136358914	0.103835896574462	0.977389923640454	0.179381496446193	0.152751911847836	0.219907951404702
Zn++ metallophrotease	M.tuberculosis	3.98462126846933	2.30754466734939	0.311824497544775	1.15721890185097	0.949941960432132	3.34443855204048	1.76982202040307	3.30105852532057	3.26005852780852	2.82312940241187	3.4954917743787	0.844446533394056
Zn++ metallophrotease	M.ulcerans	0.687659824610739	36.436823840944	1.08081140407464	11.5851088883226	30.9219298185834	20.1454194755401	1.02424170523698	7.56982617130843	9.94038768823022	6.57049855603257	14.9675081704127	5.50240620897846
Zn++ metallophrotease	M.vanbaalenii	0.0167630795842716	0.186287307858222	0.0194314564108866	0.312228717197324	3.09211927123892	0.585989338580544	0.183836414438913	1.44714699148747	1.40380094272896	0.884227000840486	0.986936724306981	0.490646393858505
Zn++ metallophrotease	M.yongonense	4.56144173198626	1.81894201380035	5.8384418871008	3.6163114176882	6.06739447985656	9.51623446845034	9.00021146484832	7.89510735091895	1.83624149732547	3.74172047282311	4.12916904566089	9.76612588403251
achromobactin	D.dadantii	54.1007767564744	20.3117567551334	88.8537893624801	20.6828803117991	5.68626783957557	12.6975391180536	67.4658205858	13.0371102984834	54.9760561356046	30.8106396620478	18.8499711295138	29.186592787945
achromobactin	P.syringae	158.109971043865	95.6080554528573	158.006147785968	77.9555784885723	128.925576713361	123.01586359101	157.966997215887	102.033162368609	86.0766106834711	123.37679191913	116.125788430705	86.8491244217175
adhesive factor/rabbit 1	E.coli	35.0597613185279	49.7542087623099	53.2939089189595	52.7691437297948	17.8712333204292	16.4347216995963	52.6899621354879	19.8037682041011	84.325220875941	43.7473531970427	11.7008985176103	46.5635238142847
alcaligin	B.pertussis	0.0355755638826078	0	0.103096363559328	0	0	0	1.55096264918655	0	0	0.375311397848909	0.0992807619324492	0.14890318966588
amylase-binding protein B	S.gordonii	68.7985614787009	106.941903795679	87.299896497802	52.2925691427875	140.024307075942	109.60067055972	86.9642040513433	103.407139907078	59.1820884339778	45.1173172752043	99.5626896128303	92.183372647206
anguibactin	L.anguillarum	0.217049820081593	0.662465221038016	0.380313677732315	0.381660857171372	8.54366237376015	2.24203725639331	0.721675357607329	1.18315100388233	0.330974978078388	1.63343653067409	1.00005798253978	0.648908709063056
beta-GlcNAc	L.monocytogenes	57.9592118204905	50.9727322955161	19.3210598822294	40.3318148247878	6.42571406866422	13.0180231888484	37.3155844318533	16.9893667006919	112.905148921344	67.1689608465156	17.5270551089966	49.2100455531812
botulinolysin B	C.botulinum	0	0.127765782172163	0	0.128919418839645	0	0	0.154384836362377	0	0.274039789074814	0	0	0
botulinolysin C	C.botulinum	0	0.06056429934135	0	0.183333459258975	0	0.122670000686156	0.146364844863033	0	0.584558900721274	0.129571792114504	0	0
bovine colonization factor	S.enterica	0	0	0	0	0	0	8.29716776653284	0	0	0	0	0
cable pilus	B.cenocepacia	148.202441606277	33.9806166276633	139.709716296518	36.7346126032346	38.4785692027345	36.9967082237047	127.835900052613	31.8920507853871	46.0190664016203	65.5489275758703	35.4030628510614	34.5937951878
chromosome-encoded TTSS	Y.pestis	23.2193417408936	21.9531759112673	43.151767143823	18.5666457255701	37.8481083488162	37.6652640427465	31.2923285737056	43.8080577307457	27.2021135466512	39.4149738595063	29.2913486263411	38.2414580386533
chrysobactin	D.dadantii	0.183089030111304	1.26897423766587	3.71817111368058	1.09685250830627	1.19452703618706	1.0325160103062	1.13109408950982	1.37241644361786	6.61151298535022	0.593113411123055	0.516311450799123	2.93191703313533
ciu iron uptake and siderophore biosynthesis system	C.diphtheriae	1.54219383547052	9.45917749524798	0.919788594354913	14.8503097579583	5.47546787835416	6.71978778399421	0.285069296815602	0.925008891778049	12.4117524293529	3.15606648751176	2.04084047223863	3.26798108791385
ciu iron uptake and siderophore biosynthesis system	C.jeikeium	1.97561238959344	3.97175554645822	1.33553025554585	1.97968644394513	0.268007959789584	2.09319268937694	1.04531858294631	0.867270119341907	9.86202678841075	2.23168707090178	0.842814603947117	4.11201110255328
ciu iron uptake and siderophore biosynthesis system	C.pseudotuberculosis	10.1412969142959	32.3823965677847	15.9925233455468	75.7871863938119	16.4683611223025	16.5153197660989	16.7194618366585	21.0101897846204	49.2300811986059	27.5064068387224	17.8068256207872	42.5957492304246
cluster 1	Y.pestis	0.946567496944569	3.07590068292088	1.03041667790873	4.7009769804737	0.310363809525533	1.00540167452063	0.523715444959774	3.48578270898644	4.69654277270753	0.752686313479994	1.71948764069117	3.14398129639725
coli surface antigen CS18	E.coli	7.93908641353322	19.0729681531746	10.620868151817	41.93165665835	2.70304986014304	7.63562995808958	11.3327804131936	15.5681749581394	45.5829582333094	16.1945855668592	4.8700848073225	24.1551509786768
colibactin	E.coli	648.041302582703	266.960918231975	976.86610447641	252.054784115769	162.993419478377	187.281909911586	825.019297402607	185.010356934798	257.75222851645	339.289604849158	162.81739169514	196.303417684761
colicin E1	E.coli	41.2805502457325	0	66.1865767005438	0	0	0.23613975132085	58.0409792304357	0	0.250061307530767	15.4643933888661	0	1.48437867198174
colicin K	E.coli	0	0	29.0935119370797	0	0	0	6.25503942142042	0	20.4695662008071	0.0731811344216393	0.174226813880233	0.290343016524546
collagen-binding protein	C.jeikeium	0.239781270183569	1.76749997717434	0.22678991128908	1.47715789504804	0.159948456201281	0.254710924470551	0.371194132538468	0.0211757139899395	7.11702503870856	1.97528708877282	0.251647090103335	1.43696259488269
collagen-binding protein	E.faecium	0.136183258542623	0.4680225147807	0.0394652879705106	0.9572441144619	0.471478546538007	0.056673540317004	0.149222674700715	0.140178655294075	0.72856752770833	0.520380775835867	0.0812457910226577	0.224107553581556
collagen-binding protein	S.epidermidis	0.571972035574495	1.91327243675808	0.414172463326513	4.11161762997774	0.0772321400620858	0.380785256013674	0.360475999271557	3.38442191949466	6.14516533428934	1.68898379457332	0.456493283916098	0.683553258012412
collagen-binding protein	S.equi	0	0.0710170210550855	0	0.791173674289188	0	0	0	0.210035537135985	0.0243962251249529	0	0.0386226378737211	0.115853945130282
collagen-binding protein	S.mutans	0.14793339692712	13.0726904946109	0.133404240366676	8.9257413389195	0.105358334421901	1.66412468261411	0.107308148587461	0.0512462222621076	0.484290055553069	0.161073547224328	1.07863511858928	0.91935090998231
collagen-binding protein	S.pyogenes	0	0.518161227698216	0	0	0.0748378645298423	0	0	0	0.391157352562094	0	0	0
colonization factor Citrobacter	C.rodentium	123.540175694136	94.9281910476308	117.563121453421	134.111955442498	57.6026637877079	47.865840346968	113.675932942916	75.5815908274484	186.394234559172	99.1143064933986	62.636336819806	103.277502598056
colonization factor antigen III, CFA/III	E.coli	42.4932724023973	0	84.1975598618976	0	0.106348544331881	0	68.8492526822819	0.0404673732263881	0.15041281655986	17.4035375513797	0	0.714287481254371
desferrioxamine	E.amylovora	0	0	0	0	0	0	0.688600390292476	0	0	0	0	0
direct heme uptake system	A.salmonicida	0.137143261372228	0.17433461866482	0.501063802156082	1.01132026224705	0.113439219166489	0.0561124161554495	5.237070894259	0.374140140876714	0.666202085741814	9.72096171569755	0.933599857403737	2.64798112665741
direct heme uptake system	B.pertussis	102.023781766844	29.9813092816912	65.7710044647907	12.5174725124791	22.0972282374258	23.4797981182217	92.518508050422	33.0761129158446	17.2295077133361	71.82388974195	22.9607500346925	26.7260674824492
direct heme uptake system	B.quintana	8.09312377581566	6.66597884387954	1.99189856835662	2.55727355070582	2.23719323800885	4.61034752578802	2.51564577108338	2.23833567459826	2.88778931488341	3.4510179478483	3.81743393984011	1.53906946001723
direct heme uptake system	C.jejuni	31.550307186554	29.0126571334434	57.0756033948617	49.2261814452298	45.1729887245498	40.3872572137615	45.6958650051456	49.2580179107343	47.2532128113866	21.5115879393564	45.235142455161	78.5334467285512
direct heme uptake system	E.coli	27.8925286581855	46.554941099157	18.8230211702569	54.7562937232709	73.2238237471998	87.0639965951389	14.990568255719	67.4800420175247	33.1327088623738	28.3769990461637	89.6371041116149	41.215337417079
direct heme uptake system	L.anguillarum	0.44216121026968	0.465527683486611	0.206211922610631	0.245507415007671	0.179658240608666	0.135577524492532	0.189196006590463	0.187205587447291	2.6101947837208	0.503240878830227	0.229496833742401	0.896841993120047
direct heme uptake system	P.aeruginosa	20.4846241218457	19.1481202938152	36.7293675033455	17.9805686060114	43.5620368799638	36.7989891973625	34.9471799183458	45.040292865398	8.97663674924472	15.2085753505323	20.4744878486831	36.2930851656397
direct heme uptake system	P.gingivalis	163.399243205708	292.054193828406	183.687197010517	236.676672878924	574.602384336644	424.049382593141	167.246294527391	477.480252068389	259.451212474509	309.184945570303	442.233528644104	349.286518548511
direct heme uptake system	P.mirabilis	2.41929877043192	7.2813833032986	1.53132858110629	5.80118600148857	3.86148761965934	7.15624171472851	2.93553210076795	6.82873084845584	7.78011419761467	6.23081441177875	6.74532063729424	8.41773266823309
direct heme uptake system	Y.enterocolitica	57.5295042663148	10.0970945279286	23.6839728297499	8.69419677047413	13.9025066281291	16.9463366939441	37.8465126796051	14.137657541559	10.2453656207853	30.1501825543748	8.73823166101246	11.4862684555805
direct heme uptake system	Y.pestis	1.78339019870003	0.45385176610505	1.61956315378279	1.7331564857858	0.256891089042507	0.834515445596141	1.51712415779995	0.102192923527398	6.96629853575151	1.30333311511962	0.837182381195161	5.46540850364547
eps	V.cholerae	4.74960130102357	5.52705309544764	0.755199954991252	6.30893437454899	0.174621683902965	2.20397101232793	0.751339536963569	0.996696414649929	10.5951902153777	18.3651218978887	0.586491908452802	1.49537406955197
eps	V.vulnificus	1.18955089957058	4.91905083585059	0.221479572426904	1.26887496708654	0.281350878796936	2.57652505030694	0.800558021367363	0.843626711043001	27.1431585348246	11.3417935753484	0.356705685243691	1.49964462812529
etp	E.coli	0.181934681961055	4.14269637056802	0.71327993982255	9.22030832810445	0.0541929363836789	0.512136121285691	0.217682263217362	3.46935862230429	1.14048870314953	0.239164993475721	0.293360295533984	1.17502086647798
exe	A.hydrophila	0.102857446029171	0.169067711756518	0	0.600907865676176	0.14371911664156	0	0	0	0.0906566673827555	0	0.163634739706142	0
exochelin	M.smegmatis	18.0360883881193	91.9196439633555	14.8977461820503	55.808043254707	131.213621089241	104.384854059569	14.0890935371712	80.0374611308692	56.7169761549043	54.6215168907072	91.0476768131355	54.9134677676502
fimbrial low-molecular-weight protein	A.actinomycetemcomitans	0.338163327015997	0.52710266243292	0.33839672691801	0.584501424213168	0	0.277114187596552	0.390867037814306	0.0633195369307014	2.33336261929314	1.72374781560877	0.148921142898674	1.05832034358903
gspB	S.aureus	0	0	0.579536606772938	0.113084460659177	0.00961547001777036	0	0.155921235672365	0.373202165322353	11.4417466596562	0	0.00807373293417351	8.03912966776566
gsp	B.pseudomallei	0	0.0625966583796503	0.492091870487177	0.0771403079942137	0	0.157426500880567	0	0	0.953249441469559	0	0.38939216872686	0.38467308273258
gsp	E.coli	60.1257816161739	0.0896817509477682	96.3231307357174	0	0.090668951257309	0	80.7328781304604	0.621018535281879	2.01972594544081	19.9540559856336	0	1.59856164674957
gsp	R.solanacearum	0.915210070850958	0.878772315259511	15.5513878286862	0	0.0506966179073125	0.152348226658613	0.333255439782228	0.0578726950441894	0.0268883126377169	27.5709268188594	0.957779124691068	0
gsp	X.fastidiosa	0.259028221740974	0.408824194411974	0.422644865795035	1.21903997925845	0.161649787384459	0.139323786648874	0.128435151367311	0.0668591383740325	1.81908900352519	0.584717059229941	0.117043385208624	0.798045482389765
histone-like protein	M.leprae	139.896970061036	37.8270866196361	187.292967437393	43.185006860151	55.2252058883485	65.7841728211855	154.802093829653	52.4434490415914	52.1123691878578	78.8207312916931	51.0591626785537	57.7231636741044
icm/dot type IVB locus	Y.pseudotuberculosis	0.195359395405431	0.364902273026913	0.157861151882042	5.45096642883762	0	0.413891269920739	0.105822469994869	0.336911464107018	2.62637160705742	1.86150420252831	0.16107876358915	0
lateral flagella	V.parahaemolyticus	87.8411392416195	206.290478880023	179.435485263808	360.462879439032	30.1520423764979	56.5725875645486	171.662670843086	66.3008917329034	219.446064206593	114.423786829578	47.50961620752	132.499330393256
lateral flagella	Y.pestis	0.259857439198896	3.92327172334711	20.7256158358008	1.62633902860356	0.410193855521868	0.300343506439802	6.89554294423713	0.0366929607423031	17.2987449663268	1.78578130969497	0.495794066274679	1.56934847215023
locus for diffuse adherence	E.coli	13.0088286403556	24.3388202498687	2.59153635031623	73.3103665407756	0.553010251948174	6.40431145287174	2.48163228100581	9.4810356079348	38.6016326525819	16.469247948479	5.14766260641435	18.254359493713
mannose-resistant fimbriae, mrf	P.luminescens	74.1946974926098	1.03492420587477	115.989843196328	0.127608373902292	0.0498919096865615	0.196010181887345	80.7907730641755	0.264305548020485	1.2888178968577	23.8587950732716	0.0418922791752001	1.36771423891175
mycobactin	M.tuberculosis	0.0428249240700071	0.316762712781551	0.0248209358305098	0.0355136512275248	0.0355832865311703	0.0356437360484302	0	0	0.113235309070536	0	0	0
ornibactin	B.cenocepacia	3.21320832833571	9.40111916273633	5.64719279975916	3.40540874911726	6.61463536511132	9.87350511007222	5.97412161873809	7.91324600570817	16.774212991285	4.78238629864467	13.3757467875085	7.54180502237502
out	P.atrosepticum	0	0	0	0	0	0	0	0	0.420663881827459	0.0699324392019871	0	0
peritrichous flagella	B.cereus	15.8294209961433	59.0697703714556	4.1201775588887	79.9403111715101	5.34272422607301	11.7620156569133	11.6192354437614	5.89606449915295	76.9601806829021	32.4526626102303	5.80532000068195	21.8057188568719
peritrichous flagella	E.coli	461.819443133374	65.014975951766	623.060057789838	87.5795488607643	46.9184211215825	44.1890134572713	496.940255941578	37.2182937258367	143.649250344571	186.202381839565	21.6153297756166	114.018861846671
peritrichous flagella	S.enterica	31.5201971534394	12.506785600345	10.6099357886056	18.9690587304628	2.42324985503784	4.42158507744573	26.1336226797313	4.59448384735733	35.1784477348977	26.7215702710958	1.61927522869636	29.3298581041035
peritrichous flagella	Y.enterocolitica	0.333958780994808	2.59118829024616	0.634477946918328	0.975516925965813	0.107694798710316	0.181250679437684	0.403471043490643	0.03392118049859	3.31878201223445	0.583226489355152	0.165769624568143	1.79166026008368
petrobactin	B.anthracis	0.0816157298347626	0.580769305708139	0.054210560399053	0.245986772565261	0.316967140077932	0.415020009457892	0	0.178908386895611	2.41246478445943	0.442232031614664	0	0.380737851998936
pili	S.sanguinis	3.75275787485607	10.496112674698	3.86292149166893	10.5992563539548	2.27472742526254	3.18056862159056	6.19927181055226	3.14818299462674	31.9189153944768	9.22888200394633	4.66911567063982	16.1821094586144
polar flagella	L.pneumophila	13.676768679924	17.9849857866295	19.9681812430243	11.5786314399616	41.7311122389037	21.2105093312942	5.84109501842934	20.6608406182721	13.9096297467865	35.299610230089	13.7418075494109	10.6382940512745
polymorphic membrane protein	C.pneumoniae	0	0	0	0	0	0	0	0	0	0	0	0.14053289202194
pseudomonine	P.entomophila	10.2656244254332	10.7908241928362	15.4759328114499	15.1074150557089	7.28299970710276	13.8421363571109	10.4980978714706	17.7042919461769	15.8925205949051	10.1335315880773	11.608505518118	13.9656851941603
pul	K.pneumoniae	0	0	0	0	0	0	17.4158861081691	0	0	0	0	0
pyochelin	P.aeruginosa	13.452632205276	1.74742038531692	38.5685061822783	2.05499253774602	4.32556229906004	4.71065329814798	23.9680960873005	3.3332660919262	1.18396519954937	9.73869935869575	1.97889188513896	11.3243722018159
pyoverdine	P.aeruginosa	74.8614164350752	15.964690760821	81.4358362846911	12.5726099916449	27.6658290413513	28.1865180089081	73.5092523660378	22.969316562932	7.68674505063651	47.2135584095614	20.5923244888686	30.2116604671201
rlrA islet	S.pneumoniae	0	0	0	0	0	0	0.284119992969417	0	0	0	0	0
seeligeriolysin O	L.seeligeri	0	0.487226229029666	0	0.0702322207111498	0	0.281957912024896	0	0	0.149290332854189	0	0	0.17723924441573
serine-rich repeat family, SecA2/SecY2 system	S.gordonii	1.87566648228331	2.49483644390834	0.243171401050627	2.49689672530455	0.0717727399586672	1.11950269926666	0.453418024300233	0.66716163050942	4.40484941862823	9.22124732935226	0.258277516770625	0.619791312114159
serine-rich repeat family, SecA2/SecY2 system	S.parasanguinis	1.13263962584373	3.31163759318437	4.87977555859968	5.27603902182005	15.9365379313121	7.58261105031646	3.78794223503404	10.2218921727121	2.24614755688106	0.607612969786832	5.5431232551103	22.8312917390815
serine-rich repeat family, SecA2/SecY2 system	S.pneumoniae	0.0134728194046916	0.586852961484881	0	0.0223453523750552	0.0111945836138822	0	0	0	1.12809612419895	0.0473780514102896	0	0
serine-rich repeat family	S.agalactiae	0	0	0.0826421703449799	0.102294756253196	0	0	0.182434302015173	0.877526191159177	0.814248250094341	0	0.0573742084356002	0.510753951649631
serine-rich repeat family	S.cristatus	1.76861374730679	2.92108372020856	7.52545580622429	1.24843757586933	28.4865571646022	12.6043425705025	4.31499890500345	18.9070233447726	4.86542692180291	0.874609596772903	8.47736106948956	33.4012251618343
staphyloferrin A	S.aureus	1.54782242335517	5.1122808105406	7.53081351112938	4.04261032412409	1.57205609508154	2.39611594111587	13.2387654009946	1.78028093025525	4.21540555997878	2.62492512072132	1.59726696659355	9.87645547258994
staphyloferrin B	S.aureus	40.8036356321226	66.1826273595017	30.8731275099215	57.2812920873554	53.7249956496185	37.3124342178613	24.9883880767607	39.3799228522247	64.6451942862208	79.2083478183063	39.3776611250455	33.1799505190958
streptococcal collagen-like protein 1	S.pyogenes	0	0	0	0.395794664381526	0	0.441382712749252	0	0	0	0	1.1099496398289	0
thioquinolobactin	P.fluorescens	598.67408736018	340.088779948953	714.501514454178	304.007936460074	385.081810257334	396.762362856198	614.394599623473	387.096622044523	287.918611137378	446.177093373468	336.178107822899	314.314377279516
type 1 fimbriae	C.freundii	110.495560865456	87.3180712169117	51.0493785681066	67.8336382032033	101.21702797479	82.0915779070001	79.4337933334072	92.2250029235179	50.4995365206388	79.2531077048157	89.6784760015339	69.2970933527091
type 1 fimbriae	K.pneumoniae	1.05783023211972	48.4593992270552	1.01026623060998	28.804389627053	37.6829468831459	28.7687349236455	5.49689663408966	20.9488508204728	19.5160088787449	9.98830920561542	18.5761066453489	6.943875502998
type 3 fimbriae	C.freundii	0	0	0	0	0	0	1.9735646823467	0	0	0	0	0
type 3 fimbriae	K.pneumoniae	0	0	0	0	0	0	2.54210865056981	0	0	0	0	0
type IV pili	A.pleuropneumoniae	0	0	0	0	0	0	0	0	0.388444749562357	0	0	0
type IV pili	C.perfringens	4.55081312646511	26.0854240994963	3.69435677870933	63.4545352175329	3.22056546980671	5.90408584018514	4.47504170007792	6.9565249301079	31.5306882974363	16.1391234548639	5.57317161597064	14.9974476337211
type IV pili	D.nodosus	244.754139230715	174.414261179801	278.838557493085	209.344612158062	114.771738767268	136.925620455372	241.917723173903	137.395826524294	237.820508443068	196.19156497853	128.551885526757	169.123088399049
type IV pili	F.tularensis	0	0	0.188921739918264	0.705481077608251	0.127426634199461	0.108570000607287	0	1.2093139272385	0.14496307682943	0.114678482676055	0.0910073651047451	0.782202656637894
type IV pili	M.catarrhalis	0.457402202065315	1.21103114020658	0.343313896377446	1.72086844119876	0.10745949778644	0.684688182793703	0.166464369292835	0.199513033018801	1.63442139516243	0.885472677138192	0.209417326573271	0.66680919875859
type IV pili	P.aeruginosa	335.589305441123	235.890605317492	345.068019500388	241.888870854552	224.604789276431	267.527690692365	356.047848922585	268.405705723561	245.056098214028	264.356080580904	265.383777310824	270.800587374946
type IV pili	S.enterica	7.77611645928057	7.78057415357972	1.92564101849816	3.10082992512312	6.72834022341751	6.69021331129376	0.295647771627847	1.32153786941411	11.1359935903523	43.4675972992397	27.8903673086325	19.9869329683837
type IV pili	V.vulnificus	0	0.949604281019996	0.42250533749942	13.0161119915712	0.286578156035641	1.12221440368644	0.109952127360522	3.54410700104911	0.100024523012307	0.167681142736417	0.0665347963370826	1.68708555849046
type IV pili	X.fastidiosa	20.8790445155833	8.23183159604313	30.0141301645772	6.28238743488263	3.58294867842421	5.85566600294027	26.425488349941	3.52067581811217	12.8592649861383	7.91844347052033	4.83202447550629	9.55285216198873
ubiquitous surface protein UspA1	M.catarrhalis	0	0.0571812798958522	0	0	0	0	0	0	0.613229364516868	0	0	0
vibrioferrin	V.parahaemolyticus	63.5990717568754	38.9396203531371	11.9489931244008	34.7596975514906	61.585508739915	54.2199045140352	46.5570239058373	73.243192206958	50.9028653585016	60.8730252208353	61.6432049118456	52.6808514799978
vulnibactin	V.vulnificus	272.196061238397	43.9044001959655	423.988928688104	83.9323803844721	30.7005439064555	54.2608570503114	340.651014691485	66.8050044661698	87.6873603102175	150.303738571994	58.5396564696799	96.6690306116876
xps	X.campestris	0.617035019378515	0.534492956937988	0.128134051852307	1.54642972581167	0.142287463715374	2.05691932382632	0.0322925302419872	0.625958060436092	9.64239179542753	1.61844329587459	0.663952795070451	0.648701042821923
yersiniabactin-related	P.mirabilis	98.6982078077249	3.60713577925602	136.548437364924	4.97379684705846	0.346765513269558	1.04121366834924	110.531579408023	0.732739728811169	10.0762219863394	34.7349959469158	0.436335529618878	5.8312921793807
yersiniabactin	E.coli	0.164472534471766	0	0	0.471230349685055	0	0.0684463047306812	0.0408336704871505	0	1.58802229070502	0.471246974364273	0	0.0860509375061878
yersiniabactin	P.syringae	8.43016896366342	18.866468249316	2.87327016521467	16.2482472401385	17.2332410054427	15.9368584452703	9.45755112382264	9.58562675635329	17.5779791892043	9.65520494891715	18.8036841125005	15.2500162601334
yts1	Y.enterocolitica	0	0.39459970417018	1.84964538262865	2.49756581805881	0	0.0363291925109	0.346772093983185	8.52865455120447	2.70910091483705	0.684771343843672	0.456786967160355	6.75963210625531
VFS	Species	AT2	NC5	AT6	NC10	NC2	NC6	AT10	NC1	AT9	AT1	NC9	AT5
ACF	V.cholerae	91.3741006157635	219.024657497323	123.715892549324	279.574346366774	10.5386426982763	37.2760665526026	99.8487000724236	56.8054790866718	181.591323023643	85.6716478635212	21.243028752857	80.8639444192107
AS	E.faecalis	13.9950865472743	0.0760663282819213	0.934306272986074	0.0544442948898834	0.0236626623105649	0.121138873952372	0.214247861607568	0.0202590739238756	1.39167927943599	3.21504353557789	0	0.117496096287239
Ace	E.faecalis	6.67466094338533	0	0.194890310965484	0	0	0.0139934667449393	0.0667857366189839	0	0.222276717805127	1.87715934087072	0	0.175926361123762
Acm	E.faecium	0.664072425477509	0.723267302160906	0.540070514991731	2.91716546892348	0.167768828238597	1.85434197856336	0.603364205134405	0.450600912261241	14.5005241269225	1.59087721266154	2.58167371854809	2.23865408544722
AdsA	S.pyogenes	88.6956957865811	21.9918565597754	30.9880347930457	23.4143086899026	37.3231039852249	30.6970151051447	46.7308085885962	30.7953986125709	28.5911047757905	44.5677225009192	16.5615575414909	12.4000072474332
Aerobactin	E.coli	0	0	0	0	0	0	1.62718233790282	0	0	0	0	0
Afimbrial adhesin, AFA-VII	E.coli	6.03835143487848	0.276633838444181	7.99368441506306	0.539185781544141	0.778440629646929	0.628113676790826	4.6007397489226	1.99979363196275	7.19466479578241	14.2992739289747	1.03510441182209	5.55285615346428
Afimbrial adhesin, AfaE-VIII	E.coli	50.3383661939727	0	101.570416473561	0	0.186724176846735	0	69.5995549861952	0.10657743839821	5.15458490694009	21.9297050931221	0.155262781493705	1.41089457930938
Agf	S.enterica	373.530944807244	0.0335500075488054	576.15403451554	0	0.455346301739798	0.676413914912032	456.647597417775	0.568503029535111	14.7184074545048	109.32596195993	0.387107343635766	7.23911426133529
Ail	Y.pestis	76.339161886538	0.162678524975021	116.139611982985	0	0.0548230868067449	0.054916221237407	83.0880061791648	0.187749789736382	2.50061307530767	20.5341157526579	0.138098385420573	1.79506258007094
Alginate biosynthesis	P.aeruginosa	36.6776114547101	23.2293309778946	57.9196015222628	19.8393159002192	3.6882854808684	5.16146629833695	39.6258946322483	8.67356502588212	44.4871426593958	28.4662772677962	5.85154887498739	31.8475906505245
Alginate regulation	P.aeruginosa	640.707192537194	540.901411304139	748.464269375402	595.907214163069	427.690341703158	439.283565036908	653.992003068794	490.207356866924	623.839626161601	640.13042653862	412.285501771693	594.507233382492
Alginate	P.aeruginosa	2115.54231083347	2389.29463895389	2265.28529158438	2658.96074922408	2176.56643618195	2227.24284718489	2223.40364164377	2276.22833959144	2447.77392646137	2237.82111498672	2064.33777805823	2239.38986637378
Ami	L.monocytogenes	0.09302135146354	0.77522303156928	0.139337029063438	3.37333565036515	0	0.0490680002744623	0.121650780894357	1.89504306258452	0.549634434521533	0	0.30847951029011	1.8794755882499
AslA	E.coli	140.048469615841	21.4637302745977	203.393742347741	15.1430493849016	26.0060383792495	23.7817960186026	159.668174840693	29.5126032811128	18.1082239530948	78.0215058327242	18.7649658027923	28.29883225913
Aureolysin	S.aureus	0	0.0399154155430866	0	0.583999450107407	0	0.0404233525798887	1.41286880857581	0.0230334977422665	0.0856130011517606	0	0	0
Auto	L.monocytogenes	40.8442737308921	5.03839813822988	8.99231106761584	4.49473291975109	17.0808062302304	8.77939070830279	7.56887737851191	13.104373351835	17.125867340919	10.95092342327	4.87713576344891	35.5868954793213
Autolysin	S.pneumoniae	0.664753019339805	9.02291271696683	1.19327721090034	11.7142334396108	0.434272199895767	1.42066899788661	1.84953125434215	0.829170422221351	11.1523039217736	4.37580918502704	0.169490984682591	4.79696708458318
BFP	E.coli	1.84447702948404	4.75021292927063	7.28773511204809	4.28279374031937	2.07115956988735	2.09297182406466	1.33589206786307	2.67771300679112	11.8999188711812	6.40717248368048	0.715897285882383	8.20319754362531
BSH	L.monocytogenes	43.8963691069431	73.3168553527617	20.6876849335714	122.367583922549	23.1905332876504	32.9665543137198	39.7015171087686	41.9773605884137	112.154301647617	45.327909937552	25.0495870261648	89.5523992730318
BadA/Vomp	B.henselae	0	0	1.24721000358273	0	0	0.0639656211252867	0	0.291584323563501	0	0	0.053618334745685	0.321671224628097
BadA	B.henselae	0	0	0.571960695224791	0	0	0.0315906021833913	0	0.180005372545472	0	0	0.0264804038933539	0.158863269242193
Beta-hemolysin/cytolysin	S.agalactiae	1918.98166651441	2067.9989185814	2011.74849143486	2523.91638331595	1450.91909963254	1511.93756554687	1948.51000403251	1650.0459962131	2277.27627068804	1936.06907250429	1477.61323903275	1937.43050675472
BoaA	B.pseudomallei	36.6398838203422	0.316846913396326	51.027277347767	0.314613408683448	0.256862043371539	0.232825468958084	42.0590846640237	0.661618977123863	0.240260934786494	10.8896136842627	0.129798600530002	1.52949265921097
BoaB	B.pseudomallei	57.7944957212803	1.32851887129477	86.3392856273449	0.949394503403053	0.220389593585705	0.374113099353277	69.2468652805358	0.500055577812818	5.13683598900667	16.8280190970864	0.264996322024706	3.39727071350095
BopD	E.faecalis	622.777182370801	266.914343136108	820.416156228946	456.416827189018	129.07135453465	125.811878865512	694.187861391336	131.277334715768	436.513385390057	307.229011227487	99.4553613037157	339.992345292962
Brk	B.pertussis	50.8467879162735	7.87543508946111	38.2132645759321	7.34812362915022	21.7590290099869	9.61498769747124	47.023094821699	9.75096918631265	3.03257305684392	25.8473264535581	7.64047939326153	6.35206911554973
Bsa T3SS	B.pseudomallei	325.107417985543	213.423253726435	434.30922442357	236.504306514605	133.478913812667	155.523986283724	374.064712677277	139.482806701837	194.725998744671	217.333140765069	133.505031582223	173.241478500514
BtpA/Btp1/TcpB	B.melitensis	0.330089208263527	2.3404007020837	0.536966416488482	1.57721016821039	0.40252664157711	0.294528053965327	0.982540327364774	0.474576920250411	6.86096749363892	1.59295371341173	0.476352283960363	2.4490075677053
BtpB	B.suis	0.0116755194223785	0.990131116005017	0.0233246382804436	0.784052626100818	0	0.00971768523954115	0.0811632215855707	0	2.07061270960739	0.115583902445374	0.159014626264883	0.0842200664954179
C beta G	B.melitensis	47.5480002762863	41.9099064340047	14.011104195425	121.550125765904	9.24005931662972	19.4795134868752	36.1734099275194	50.4046614140083	105.952024363573	42.567087651256	17.0862315190121	75.4910640088008
C5a peptidase	S.agalactiae	2.55141918166363	4.4038175857141	4.69277788767642	3.21903208102729	14.2006996624123	9.46679312090059	3.49274507410958	9.49693596561696	17.6565413894995	3.71890794720169	5.48050949589795	25.4415888783441
C5a peptidase	S.pyogenes	1.32602263862851	7.10961615366355	1.13885604112027	3.52811980835519	0.627764106265873	0.897275720412888	2.58704415517161	3.31692700594535	9.6428756789322	2.48995403014086	0.631762433677895	5.34823409144376
CBPs	S.pneumoniae	58.1277789205396	57.2337071438787	66.4625160395401	111.373977533072	7.98358920950254	19.6371820670707	89.2323261267623	19.8626927123134	67.299868626604	52.2723580908897	26.338083186569	71.9123432864028
CDT	E.coli	105.43854476045	0	175.051082268326	0	0.320180906178789	0.118399263856367	137.48376481848	0.208358953163069	1.17600582813224	34.2838088443501	0	1.66187784516288
CNA	S.aureus	4.90581478398175	7.51558552857608	3.11187279008243	14.822960618664	7.89349930239549	5.01195485561521	3.85748478976295	5.29636993825905	17.3800850761295	17.4094375357113	15.5731749769056	10.7854185852391
CadF	C.jejuni	96.5904699649158	204.701338914229	112.386717307463	112.709549090845	244.785134384695	219.529470024527	77.0636118257528	169.692841870033	147.378842413798	161.304704431286	241.388641016862	136.888515866673
Capsule I	B.pseudomallei	475.166800508469	337.697465557781	653.358139504284	283.496793902227	255.570238840426	301.814963449008	496.462291281389	282.008410322916	352.019171119547	464.006947879309	281.257502035994	322.738940467411
Capsule biosynthesis and transport	C.jejuni	36.834818089944	16.0471104625854	1.67034845659019	28.5571504569395	0.646292548820341	3.52563492941847	19.5492887086446	0.891352711724296	21.2756021120828	10.4413230704996	2.54093884272614	11.0955900297914
Capsule	B.anthracis	121.950830984565	71.9479582303082	144.775240785377	78.5781823611402	76.7986375823468	112.649576803503	122.654953374465	100.956328697632	78.4125753087165	73.6570305116155	94.3855273092123	84.1487085683923
Capsule	C.jejuni	1256.94664258314	1212.1886772322	1479.86728509331	1374.36590117932	1215.18817608934	1220.05774041841	1327.62573003623	1193.93004905329	1217.84769874096	1229.27523555765	1245.33443300363	1108.31130385245
Capsule	E.faecalis	1149.33729485456	1544.70804246599	1131.26850802763	1639.29332516302	1255.5274780503	1283.72229610393	1165.81464860678	1324.09380206314	1704.3390254891	1515.00349037867	1381.06660379376	1539.82477450872
Capsule	H.influenzae	163.017779635162	271.372807330479	161.898468682691	425.467196883447	216.537811577893	241.98205506747	173.910845444613	256.964814926065	336.00079718482	201.69630525741	239.323284496183	293.547130650085
Capsule	N.meningitidis	215.815894333895	203.038496485375	247.328094269762	369.923236468367	64.2144290206474	97.1416549728635	213.219738623173	118.829307632853	227.650839621798	176.395897639782	121.917054645974	152.048887054423
Capsule	S.agalactiae	1303.5156339023	1585.83238791766	1227.32868102675	1727.24179299441	1706.17444137586	1778.93255118695	1426.68095616736	1898.86576755563	1693.39502799633	1563.79364888386	1763.91505324281	1577.05154915176
Capsule	S.aureus	1196.38445062272	990.633265943216	1035.08897153235	957.329278400773	1110.25980252959	1190.72427439841	1127.75320403183	1296.57697106351	942.561671896482	1109.11413459912	1143.06847047413	1103.10496260288
Capsule	S.pneumoniae	858.686642335997	649.238917091822	680.049202839746	758.790005799915	520.115887023064	632.23860265879	815.389242993123	669.269149113532	733.59253889794	721.563721314739	580.849640624984	691.006999432758
CbpA/PspC	S.pneumoniae	0.25537850760681	5.00156618101056	0.35956873065213	7.7461305725866	0.276633527633013	0.243141353287696	0.970583944908188	0.291118788992381	3.69415427894837	1.7672173173134	0.159941689142414	0.818208294096565
CcmC	L.pneumophila	53.2629173887613	5.71756651676582	88.2889596217357	4.06658232379846	1.44696817290721	2.23442688685877	62.6416113033822	3.18218538669896	16.2364690436241	25.2971830106276	1.27244306057916	16.2672426321585
CdpA	B.pseudomallei	532.096465250856	91.760323121256	821.936272569283	238.967521894541	8.61949479994058	19.7954609573889	677.459320518983	26.7401215630086	97.3919917993485	184.302891448735	12.2220262316213	61.4540377396355
Choline-binding proteins	S.pneumoniae	18.4492446856698	52.8147898021603	24.6416489006941	154.629156973674	9.54014461885335	29.2006222500203	38.695095679041	27.0259430930039	59.8892236806948	57.1788510642119	18.3452815326809	105.312845053518
Chu	E.coli	1535.39241302653	418.330370330323	1839.08445653117	395.442346930468	491.844523602614	462.693811521983	1685.15464380521	424.70825450084	449.343023734615	750.500870717839	438.61243688429	435.470891593562
ClpC	L.monocytogenes	438.613171424967	623.262198142652	381.065055567759	663.586864444702	547.305996478891	577.354165956005	400.621368492697	614.099559737472	652.41781550443	497.4390427125	526.725867806124	670.704778057022
ClpE	L.monocytogenes	21.1329924779419	37.6010492225887	18.3299635595003	67.1630526239375	45.232465658413	26.1170722069839	17.6164011389604	56.4143106960902	76.2678512942923	20.5948406816447	20.7405475236284	80.8311498754745
ClpP	L.monocytogenes	214.657262542623	293.550821924864	210.372395052397	279.255457005087	220.026610050234	262.698560573798	208.696757527737	256.690104564077	294.674253083072	277.832085962625	285.097819636444	283.346456449844
Clumping factor	S.aureus	0.391717052373221	1.96226753998393	1.44771631445103	7.07989496190908	0.479962285515015	0.959633998939708	4.46040822666766	1.66779333251878	8.29087803878933	1.41949637868311	0.304428598733605	6.03689338276064
Colonization factor antigen I fimbriae	E.coli	63.053697199057	0.0435836546662051	108.007026423967	0	0	0.132414813824776	85.0523377707591	0.0503005667206506	0.514144744455783	22.5182454230398	0.03699832132763	1.66472374427859
Cya	B.pertussis	397.887758211899	638.793477247324	526.189331489019	753.947761978508	304.146132454732	327.59787213799	486.299007724223	300.122594134094	630.116550202545	500.142550028915	338.77243242815	478.718200139126
Cytadherence organelle	M.pneumoniae	8.30729141233947	0	0.179536049493638	0.0233526490702086	0	0	0.0838964743507707	0	0.397119694341665	2.50044622152481	0	0.11786629653453
Cytochrome c muturation	L.pneumophila	344.657988400549	200.470022351551	486.056828529683	193.81829348173	122.359410910597	132.198421645307	398.353712384374	117.459365184073	208.058721940554	185.477152366431	116.039414695457	220.268829406986
Cytolysin	E.faecalis	549.779177881408	766.215829489372	458.214806462488	968.852753534979	579.024933681473	627.741012343695	511.980286450133	678.082035544952	974.679667127975	726.781138449439	593.358040502278	765.487839392492
DNase	S.pyogenes	1.35498571509728	2.07619396029765	4.46011816105085	0.644597094198224	14.5318730097331	6.50193013910834	3.70523607269705	9.36348494749207	2.08955339169545	0.967605964619585	5.34169599496653	18.3005589696379
Deoxyhexose linking sugar, 209 Da capping structure	P.aeruginosa	538.17771729217	460.308360904467	652.95121457635	636.899609375378	417.667904886532	432.769477534238	556.322479876398	441.59638524852	593.169663010138	518.41654118049	360.419489254837	469.027313050693
Dot/Icm	L.pneumophila	1126.08587118976	1093.59078490491	1246.49212639347	968.924896793202	1069.82946307233	1064.37447933091	1140.15192835256	1100.18153064805	1144.07443526314	1291.77483191688	1024.44229267092	1053.42129553106
ECP	E.coli	369.274161060527	0.170093309773269	580.708471007637	0	0.711134759397061	0.519852501602003	461.032572200998	1.05415528906138	14.5518867925883	112.225925354843	0.545659441315229	6.69701517900437
ESX-1	M.tuberculosis	34.216432087615	78.791255826785	20.6880391346698	60.0591470305004	143.87889767791	73.4303620595859	29.9735734924115	90.7570480873602	86.9400604663063	82.0777917394506	99.0067318033253	103.209491143739
ESX-3	M.tuberculosis	20.0264433411275	69.9441432382029	8.53919763071856	87.913161894144	87.8445632140353	55.3842644946198	17.3436465208097	57.2055921165322	74.9001061401671	67.7624360230987	66.6633424715045	52.6835248419626
ESX-5	M.tuberculosis	0.142227575701292	2.21252661365064	0.0743158163402977	2.00449196430855	0.10216248460818	0.145195032252438	0.148058043115677	0.26015713622711	4.48774271553477	1.08532798518556	0.114770701480157	0.483745926589948
Ebp pili	E.faecalis	34.5147481551517	17.9426874450261	10.8379892572407	17.5488346239538	12.808229483205	8.33718240659472	8.73836881201333	8.19230893256061	12.2626844055043	10.8522350522237	9.11358170587646	40.9684809536111
EfaA	E.faecalis	5.93000465581045	1.23887577357936	1.19930133015795	2.59196012111636	0.237221910207802	0.207366595235026	0.815872134080383	5.29832636124187	3.20416019286718	2.30222640030921	0.321117505862449	6.67146921047571
Enterobactin	E.coli	1846.63489590385	811.048801376271	2348.21336095331	760.264714902021	770.196876684404	754.608872572193	1989.40147007823	763.720994750505	854.231758505337	1070.80540810336	700.741937175552	820.075224929845
EspC	E.coli	0	0	26.4123877149643	0	0	0	11.1944859882536	0	20.6371508227255	0.0241379709503633	0.302844330519726	0.0838086055417827
Esp	E.faecalis	67.0973799716797	53.3537418075279	102.384913660143	16.9738811251594	333.868013930441	166.037871042634	73.9850951958097	218.416411075577	83.647370589156	25.9421233895654	106.288178060013	451.669728466947
EtpA	E.coli	4.303306384072	3.65579410869491	4.93091054563649	3.42516529376017	13.7333327258716	6.30370579023405	0.592869301959198	4.94581977078892	2.07541144995375	2.74890806009056	3.36380955360479	2.03159387711341
ExoU	P.aeruginosa	10.1044238997053	35.5904233269674	3.01957347131174	13.7948403004146	74.6891484670037	43.8094028652805	5.90712105284136	35.4207088183235	23.7665869549009	46.6804343089179	52.8555156932089	24.3170523073337
F1 antigen	Y.pestis	67.9141277275936	7.77928628338715	100.362440806593	5.96006165911949	0.711352817490718	2.09544833087785	81.5810408790189	2.09516743431552	20.3617929881427	32.0297221388147	1.29153452396544	8.49910312616898
F17 pili	E.coli	113.831785607906	0.0437005981743209	180.029548455241	0.0113798277814922	0.188214912755468	0.21367358516102	156.813958411971	0.252720631381827	5.79222005104098	35.2212219665403	0.0512030873475322	2.35363850602815
F1C fimbriae	E.coli	325.218568055044	0.031089673661893	501.685067927107	0	0.518337274827436	0.699013840153203	408.185087787382	0.360465971336386	6.37328560035617	100.262487393499	0.337084722269652	6.31362379535612
FBPs	S.pyogenes	13.7548069328227	23.670048243643	7.666472039157	30.9596341057422	12.2917208222941	10.6009215279395	7.93493435426405	13.4153143918851	47.1622057314037	12.6555207835883	8.1354007095975	33.4518295030791
FHA	B.pertussis	82.6700400128017	0.0582324792834624	121.989217394799	0.0293791391528431	0.0735918647041634	0.117947014187313	97.8757150716941	0.117612251218837	1.99840878442903	23.2347436502852	0.0370753209557833	1.40869235051753
FadD33	M.tuberculosis	0.655015771046128	0.623512701459198	0.392250746072707	0.805272461626179	0.105358334421901	0.123126872197091	0.352416601649836	0.766234810501731	1.88743892311039	0.613078918251878	0.0442326299671107	1.78678147931883
FarAB	N.meningitidis	658.32682470759	44.72447042512	804.000027761688	47.2108947307804	85.8569582367377	56.4399701362111	724.033235921542	85.2965857908888	32.8325025138635	223.186911439319	32.6640562234886	55.5537574359168
FbpABC	N.meningitidis	1330.75926721397	891.484550315493	1655.0285791936	1124.32837013143	479.722351627859	549.862877925895	1475.6259931026	508.228813443213	1302.92972421447	1122.1048447283	514.760371020479	990.515901091875
FbpA	L.monocytogenes	14.8756495119693	36.8965666096509	13.5528210692432	53.3090700200428	6.87539565399411	12.5508611781154	24.8282465029359	35.982654785807	69.6068664026309	27.7139252984003	9.7906688666935	44.7523416213078
FdeC	E.coli	186.472211226159	0.0067832015262312	294.604755137853	0	0.312879583444317	0.214097275690309	225.742183234225	0.379665220968993	6.45586603285335	53.1996153285048	0.285168911485813	4.0876922164375
FeoAB	L.pneumophila	339.029171141022	421.642689368969	351.386677850054	448.859285188766	306.702344312371	334.639254271489	350.071488763241	329.204973035494	472.625971884602	396.775860870167	319.413535788857	434.86383763212
Fibrinogen binding protein	E.faecalis	105.309582902901	87.2523555264131	14.3855367618502	89.6951484055189	11.4224447412006	29.507993615384	42.9539722256761	23.9499780090082	166.072527495494	94.2454800628693	14.1018725593202	53.6264231895079
Fibronectin-binding proteins	S.pyogenes	0.227731201576292	0.0526943621388017	0.326544935926211	4.82220596031175	0	0.40288597438246	0.127345684231113	0.139134896947291	0.477043550111783	0.118893089724124	0.596432449274036	0.73502216877927
Fimbriae	B.pertussis	21.2849389277729	0	42.5932774615066	0	0.0419092041367117	0.0419804002348178	43.3349930601625	0	1.82266908600204	7.98162239425346	0.0351895145071681	0.422223266697028
Flagella	B.pseudomallei	307.675174303603	824.117131224428	295.702247890699	939.076501611132	275.538496613437	295.323925920683	258.617383058333	223.022727015486	1112.49266483864	533.756206404369	271.747342502429	495.88560565515
Flagella	C.jejuni	368.005370382231	641.944988801803	378.312341327809	869.274535984723	253.419959336049	240.437148301956	350.65020821243	271.566934953123	791.76279767879	442.676071819381	201.24700327158	415.680470273823
Flagella	H.pylori	6.01728009694011	38.2254642841961	6.00804349993622	34.034810733097	5.83628289356397	10.3627099867105	5.95822666563149	7.14166042675698	51.3669305444295	14.813597316056	4.71594875193403	12.4628132414148
Flagella	L.pneumophila	135.379684865251	556.379169190017	103.224463129903	750.298897114495	77.7917669518921	139.407982207527	84.1655645983659	119.189722063365	774.798639086026	280.609640201466	80.1743430202144	305.946366842706
Flagella	P.aeruginosa	561.095576525461	881.58930292441	675.958254486076	958.693166722725	645.846502582105	676.259217713346	543.086786847914	597.301539744342	1110.53412863478	723.78329011888	581.49499884857	683.455367743116
Flagella	Y.enterocolitica	2236.4916930059	305.904719056546	3399.63750982952	355.525843019338	120.578087307677	170.698557391835	2667.00273060817	161.88210796156	509.637948044302	846.448885430003	157.641183279792	281.385134979743
Fsr	E.faecalis	35.1282077988877	39.9527308037618	6.35010320389206	39.0677623740447	8.80861892526763	10.906215483215	20.1076757974132	11.7428880552359	52.6137568499395	37.5490525550167	8.15702465204217	29.3862137838764
Gelatinase	E.faecalis	4.686018844177	0	0.180206794385893	0	0	0	0.0882199064927869	0	0.137019894537407	1.71815746255945	0	0.18591044032648
GtcA	L.monocytogenes	16.3486632037483	18.9033176526463	11.4396563036384	51.1361255593914	2.3188674679834	9.09937429471479	23.4798360814129	11.7596460904629	41.6105912513904	31.0454729195443	5.68796284908375	33.3265085101664
HP-NAP	H.pylori	0.221076718413348	0	0.469824856791793	0	0.61230980069871	0.0613350003430779	0	0.279592760473227	0.259803955876122	0.194357688171756	0.102826503430037	2.00487508942988
HSI-1	P.aeruginosa	53.8989363730734	0	79.1049137789137	0	0.103748335424011	0.103924584933381	59.4846131352401	0.118433852694344	2.41561239031869	15.9534873039174	0.0748966018226889	1.25153534339188
HSI-I	P.aeruginosa	817.956331570261	924.215775144417	914.585911909688	945.106229116451	678.372158562916	691.607887056472	883.088037580712	728.661418580651	1079.62643341628	923.838752378033	691.066530217671	917.075356213494
Haemagglutinating pili	H.influenzae	68.7348700336584	0.0377607372411656	113.981437832037	0	0.229058403176359	0.152965021098526	95.3507916858527	0.0871604961799128	2.57411964927749	21.621669376193	0.0730578155858161	1.40094393226946
Hemolysin	E.coli	1508.32709714167	1708.26646863876	1293.36309196592	2046.89835412429	1714.23118826207	1719.07328538987	1446.10631857789	1738.67692722317	1995.63500984586	1826.78747029189	2027.00001519013	1887.35950132452
Hgp	H.influenzae	0	0.0523983263964488	0	0.528714470522139	0	0	0	0	0.44954841803284	0	0	0.533709185431637
HitABC	H.influenzae	1022.8841282396	672.688068468469	1208.14255707714	783.931999358609	434.591105683694	434.449851555804	1077.67642796447	397.41776409435	1021.62434892507	918.323610835688	379.573835296005	827.040054081579
Hpt	L.monocytogenes	57.2684653239132	2.54559744077245	90.856631235801	1.05791292967781	15.7029885374379	8.17308042323299	70.114710437657	10.0639893761501	4.90973840110826	16.7276653857811	4.71031828031648	24.489084459647
Hsp60	L.pneumophila	265.395500700469	237.187973619667	248.724409846519	244.731928711326	171.680165534359	175.285021221245	255.923101768163	217.082872565463	268.557788641307	238.462528876962	189.927893339674	266.654534225795
HspX	M.tuberculosis	0.339578409544266	0.312600280381226	0.422088641395835	4.32825120152099	0	0.253607623336365	0.30259427927026	0.576063220916572	2.5060316745197	2.97477231669053	0.190249193405064	0.448011022070895
HxuABC	H.influenzae	0.0202653658545569	0.899379845219047	0.425979774077141	1.79589565362814	0.0168385195192145	0.219272626226504	0.120750997012002	1.3671808245988	1.72495838205207	0.605748128135307	0.171380405142621	1.18132387783448
Hyaluronate lyase	S.agalactiae	0	0.802066834255277	0	0.61060453444386	0	0	0	0.0485608478716657	0.624447158116937	0	0	0
Hyaluronate lyase	S.aureus	0.0686407553138219	0.335537496892102	0.0696212237382999	0.255297242511176	0.0142584237864316	0.0838562891941922	0.119290299467502	0.111840448834493	0.526057590234421	0.425101080863846	0.0838056734104684	0.395036259479011
Hyaluronate lyase	S.pneumoniae	0	0.150030596759805	0	0	0.227523159187242	0	0	0	0.321794712103937	0	0	0.573057717869626
Hyaluronic acid capsule	S.pyogenes	249.056194738852	358.139164923807	149.387440077144	260.67949725312	620.922648405306	466.828700713656	226.810222941879	394.950617039652	304.717185470883	312.048811321697	416.035369351764	310.785401328927
Hyaluronidase	E.faecalis	13.7276705294878	33.3368840667312	11.1690449549026	48.8820120223444	8.58798300948208	26.2231757555885	20.2281585834521	39.5243290587954	35.9011774914597	27.2925795674303	18.6475802119756	64.2189811646132
Hyaluronidase	S.pyogenes	0.0245110256556196	0.207264491079287	0.401842879973311	0.339845912441175	0.0785797577563344	0.157426500880567	0.219073083131926	0.0598017848789957	1.19473735820255	0.3294550160335	0.329901698504701	1.47319328914031
Ibes	E.coli	210.951002341724	38.4712545122229	344.641285404485	30.829355506404	49.8261133885338	36.0728293319314	266.893880019132	34.7502959002658	39.0306597281663	112.168248289195	42.6228856452824	72.7405458986074
IcsA	S.flexneri	68.4785135285347	0	108.016177972142	0	0.0535771075611371	0.0536681253001932	77.8169546195123	0.075068308185843	2.68755695860968	20.5209325761346	0.0306885300934606	1.07954812507763
IcsP	S.flexneri	53.6739048344089	0.0293298808131066	91.0514662715868	0	0	0.148515566868459	77.8628755994793	0.101550200737917	0.471813787793901	18.4480894961519	0.0995929655863248	0.746857193449932
IdeR	M.tuberculosis	1.06169394125842	2.63881349629299	1.74231082916864	3.8823356098246	1.35298678933183	1.77291088587779	0.635523296143819	1.12788469152812	4.2853154002388	2.3130148381856	1.04292877634811	5.9220209304591
IgA1 protease	S.pneumoniae	1.19926090571912	22.4958393842498	5.58691674214588	20.5095472791057	13.8930140969443	8.91223983889793	3.53352170130376	15.42581482981	15.0440751664418	2.16966481960888	6.31598196053665	23.5948743721255
IlpA	V.vulnificus	131.452884672873	68.6742787750212	177.396348507936	96.923889745951	10.3735495298777	18.6304563688133	154.200936027572	21.9963980272311	120.732118539825	85.5675614241114	23.6750373537923	71.8289922207064
InhA	B.anthracis	10.6003573737246	14.7779219444623	3.71153218141983	13.8302165772487	14.8338600266073	22.6028574019207	8.94648633571163	35.1936682467228	6.92608798904336	4.97168033400156	16.6650417411785	9.11436647671388
InlA	L.monocytogenes	12.3671715574344	35.8286442838508	9.29126617290507	27.5902541790993	2.84408466163113	9.68794772594405	10.0571031358777	8.11402487309331	58.3165263527316	17.6112735301131	8.58578320872528	20.4080032123182
InlB	L.monocytogenes	2.23026056793638	25.5723380595214	4.55090111069168	36.88886991216	13.0135720014752	12.7362345792287	3.60065936044662	13.0536040629344	21.8741100586585	15.5404111319493	25.4649106330943	14.0059227367316
InlC	L.monocytogenes	0.0788097561010547	0	0	0.0326774915808822	0	0	0.0391322675501859	0	0.659884005983969	0.0346424583083917	0	0
InlF	L.monocytogenes	4.2864653978543	14.0697222427079	3.04639788385172	74.1160126371553	1.52720453763728	8.53455116538037	5.99696275007721	14.839133872756	53.9191557712489	8.48925808314653	5.31000189227281	25.1644300079495
InlJ	L.monocytogenes	175.998632546084	325.6097338544	112.214782652502	268.844293240319	331.193001123619	331.255589657568	158.830940532246	310.499778053185	201.620274672486	190.61878375899	346.543005914646	205.076690266553
Intercellular adhesion proteins	S.aureus	112.603424293717	88.4021676254897	132.636574187074	85.0541049435223	62.9266860171734	69.6292312368583	125.200902757738	80.1055490124624	111.965964370747	67.9669204369502	68.5120730774403	75.4874352593199
Intimin	E.coli	0.0463839436453074	0	0	0	0	0.0386059538944169	0	0	0.449701533979037	0.0815560871347424	0	0.0970710848162446
IraAB	L.pneumophila	25.5143660588645	3.99984105591606	35.0358730588406	2.21977627019607	17.7569750388291	8.43432130223819	26.9407442606235	5.75339978950554	2.55198269463848	8.0703370081347	4.75485848856978	2.04950649446811
IroN	E.coli	183.636517357851	159.509182366633	257.588258929129	114.542039842912	222.408307859555	142.854469023759	217.963237225372	150.419426960794	111.030106207688	147.318421066761	191.78990841798	113.63475011912
Isd	S.aureus	52.1312619622597	70.069543123351	15.1390347923612	81.1050713563954	52.8009513914138	46.6959821151593	49.3609161349959	70.093992130658	75.8408478147801	54.051675283597	26.921594548791	84.4582244188637
Isocitrate lyase	M.tuberculosis	89.163925148077	0.0211975047694725	122.970249562659	0	0.214308430244548	0.0858690004803091	100.739263598104	0.171250565789851	1.75042915271537	25.5523453415539	0.143957104802051	1.24148034383927
K1 capsule	E.coli	239.147982974902	43.1640055038449	335.864306837547	62.9171968457377	46.7462230850285	34.7931938140176	262.582208544566	47.3326945650066	92.8624923208408	124.489192790059	30.1950313264595	74.4219317416378
KatAB	L.pneumophila	87.4821057882529	0.0513172054941837	133.34343072384	0	0.167821286221176	0.0779553511925777	108.253079327613	0.266516895471728	6.74999531299763	25.1682220182738	0.185056602623881	1.01423170139725
KatA	N.meningitidis	68.1694103372336	73.9898348402665	85.3638981271618	44.9537397634607	91.8054256870978	113.674370623505	75.2725308389636	105.162752018012	55.4001528085252	109.997253659687	100.230493981044	78.4718755870594
LEE encoded T3SS	E.coli	119.270398668127	0.38838908720144	233.966683217022	0.335795744470587	0.133398402569334	0.300709724056712	169.022545224933	0.409434722658567	25.9821962533715	37.9997466252844	0.465490613483363	2.6529907768541
LLO	L.monocytogenes	0	0.220472151351018	0.107534844606296	0.0485109153365674	0	0.466720775946937	0.0921261012625629	0.110972384311538	0.0515590324805706	0	0	0.582426508897467
LLS	L.innocua	49.5836310307888	79.8572771466331	28.1105727784734	135.328112747675	36.4260676490036	50.3776888446037	43.7071944068981	65.8555428647627	86.8282259957841	51.7948043818777	34.6560939297423	85.0366513093829
LOS	C.jejuni	340.659835774573	496.851511693485	373.68533180457	532.861911051779	470.593258912556	518.262873861467	386.061170638574	572.140725874757	457.594203385361	425.513617523928	542.350880705727	493.948808973282
LOS	H.influenzae	3975.55333940898	4197.73292540894	4481.93844417063	4696.89477866667	3452.39748778429	3728.86416366733	4219.29676814426	3857.98718764529	4643.00974675479	4097.45721617268	3773.50511131961	4311.22747102025
LPS	B.melitensis	1340.63145810194	1968.23613528311	1102.90360208568	1656.86688092753	2317.10807540598	2377.56577388942	1186.91679951244	2232.60841765687	1749.89570285397	1770.68422586955	2338.83165048024	1659.43684283933
LPS	B.pertussis	669.997734294269	896.302333454746	571.540326639593	809.21037353018	817.168083198507	802.828162377746	644.177951898769	852.811002368324	913.898253922608	751.381143374972	731.264587693807	741.863618997619
LPS	H.pylori	351.622948110079	327.97135321471	404.987995947415	281.568821791174	243.275664249736	298.407220337523	353.957594474881	286.178136617414	324.796605450642	378.331856126811	281.62541141634	333.965497307422
LPS	P.aeruginosa	366.254233359734	3.7051005600303	555.441772305178	4.30902129674685	3.97331915453337	4.81061809642553	435.243653485651	9.71494189662386	24.3317683175041	134.078784539777	3.98728412987687	42.2323562779263
LPS	S.flexneri	309.806445366527	405.712935932149	212.726929835287	509.001136290178	326.919596513951	360.55875016051	266.176185984003	381.268745247566	392.41834066336	349.950407695542	339.279998509255	339.275408877777
LapB	L.monocytogenes	0.432202295901627	0.366977483011822	0.844597821076511	4.15471858281627	0.145070322011694	0.207408848831169	1.00055265588912	0.705431118653216	9.84206653686629	0.40258561691731	1.77799306970471	2.44013267841374
Lap	L.monocytogenes	546.536709025567	243.683278215586	583.686107320614	283.490218917172	141.214607707945	148.128056823154	571.494355583974	157.798691892303	362.657112836866	381.395568694401	158.172743100288	300.663230128683
LasA	P.aeruginosa	0	0.194310460386831	0.308322562269614	0.140810281903074	0	0.190521844815686	0.0586984013252788	0.363907452303435	0.559796336176832	0.0519636874625876	1.00395085067681	1.1897519961793
Lbp	N.meningitidis	4.1267654103825	0.808766335819873	13.5690675423084	1.56632586218181	3.12560602879741	2.98559909362306	6.43104610659726	2.10769927125971	0.713461632675196	6.32111004300143	1.39527655423527	5.91260203888671
Legiobactin	L.pneumophila	186.328209186731	0.887672012009145	279.071736944896	0.604170511006533	2.4581843054173	1.64488795971452	213.62125646567	1.93699596821914	6.26841729666752	52.5127099463494	0.992677210252816	7.60392386051184
Lewis antigen	H.pylori	8.90861285504768	11.8086088238242	37.8882234655304	25.1317468072617	4.83937840538876	10.5086239745999	16.9892113966925	21.0519147853352	10.0947653504629	36.7152433334443	9.8663972368469	10.2840547620492
LipF	M.tuberculosis	3.82885750035582	31.7306922574267	1.24333990628315	51.2937479763522	2.4213448909188	5.42962859888994	5.46623846305579	5.20872627101599	27.3842320430519	13.5668231436785	3.19095193472008	11.827430907757
Lipopolysaccharide Lewis antigens	H.pylori	2.66142396587117	6.95050311409594	1.24738251419473	34.0492057799359	1.07949683094798	3.00949400463615	1.60779570267204	4.54552541199578	18.5243901899543	3.08370217919171	1.85368273787586	8.24273169150351
Lmb	S.agalactiae	21.1647840141868	0.661247888287706	2.10053400978599	2.98546380920619	0.240384862717079	0.458729378477206	1.08412673964627	0.111281723486419	3.33196292726169	5.89562716773513	0.0763759559239179	4.63984384459253
LpeA	L.monocytogenes	0	0.139802590979616	0.03986392724294	0.396203975843008	0	0	1.17857182268795	0.384440045650687	0.676295571929768	0	0.166664624309518	0.431819250031052
Lpf	S.enterica	85.2352664282727	0	151.489570319461	0	0.198373450127886	0.160776000899302	113.091463763677	0.374460963614648	21.2928110722631	24.7023695902681	0.524136842212194	1.34875424745096
LplA1	L.monocytogenes	120.087206250777	103.795945716612	128.439026434656	77.4362101106836	98.3605732525327	138.546009176803	121.539486310414	131.161937091747	134.365049929129	94.4901891364305	107.83154380483	145.472636233418
Lsp	L.monocytogenes	16.2001811404315	14.9459926824703	22.8714535451442	14.4516976374422	14.8383860809259	18.1641218740069	14.2648726494752	14.995845714969	30.4199978376885	17.4069140717313	8.63471179598226	37.5912078910994
MAM7	V.parahaemolyticus	55.079422086699	0.176869192766774	80.2685089991124	0	0.554262289725392	0.178984215602919	65.6382565482729	0.036696549812111	0.988878807053489	15.7214729976455	0.0359892762005128	0.73780495122246
MgtBC	S.enterica	563.061289452009	661.231014821252	508.866040248598	723.97437995917	651.928867888773	692.738551410981	548.945346868702	740.946759797937	686.12109911013	689.374286107139	711.024166049347	729.220185666196
MgtC	M.tuberculosis	45.7052395780769	4.99750193135378	1.45421708333125	6.1617297787731	2.67645054616453	4.1437764063153	22.9115901133542	5.6986239801399	9.91541172030167	20.7497914964771	2.25369324584127	6.86324619066091
Mip	L.pneumophila	256.404267818022	434.677917909931	223.577419487199	295.562245536013	550.071331378178	563.126261015621	212.873769716522	478.164320731652	288.053204135522	335.521858967397	584.059922717363	340.5244311298
MisL	S.enterica	0.00628035687800326	0	2.38058460917856	0	0.227523159187242	0	0.586269367525529	0.179109633426203	1.47794950992175	0.0110426430468365	0.0394348460857861	0.0394300920061558
MntABC	N.meningitidis	115.468579198565	130.932214260037	111.689097841856	193.375508666036	104.782389697659	117.348120891394	127.655901679922	138.837483604441	157.708386890333	105.248789182721	102.415481056381	156.99218156184
MsrAB	N.meningitidis	140.487285322002	134.812559872534	176.884544807558	75.8236313068711	255.366788654646	200.328193878384	146.99132715297	195.169697690873	136.731980450943	168.769595637584	195.550336054606	196.270315405487
MtrCDE	N.meningitidis	1955.9427182568	1447.34704464304	2146.98457161442	1049.11201017416	1788.45905771032	1801.17645899465	1941.98488172994	1744.89946008767	1047.37587032836	1616.64934048573	1778.25866850693	1314.8304145473
Mycobactin	M.tuberculosis	288.935604258279	132.850826732789	405.745835885846	128.646503582383	165.953276635853	131.599250150824	341.218133769356	132.399203547058	139.037891525304	173.456137620422	145.115902749597	133.008035440199
Myf/pH6 antigen	Y.pestis	0.101326829272785	2.39116676102687	1.24250308849174	1.2146855688403	0.126288896394109	1.54836594543304	3.02812766175928	0.401719255900007	3.45929951813313	2.97802225703513	0.176107449043755	2.31429626790372
Neuraminidase	S.pneumoniae	11.2619465296704	17.8760097837123	6.7818228975556	15.667008530427	25.9455362034842	22.3712997398229	7.55604587988755	13.6427020924134	22.8054988900002	38.9127299125511	30.4809340881849	43.3112062001848
O-antigen	Y.enterocolitica	674.020678889598	883.277035416946	779.133806029341	958.299959353736	918.593667409187	879.09950614089	694.686353813247	833.806454121713	801.337901861386	758.760355476137	825.4378839718	681.677269048304
OatA	L.monocytogenes	17.0907135186485	20.2245166591447	40.9963929730219	16.4854937057629	26.6851986626683	18.1750640337128	17.322900591394	22.4913434696518	47.5444499816374	48.9407676579565	25.4625110123868	70.9476972903943
OmpA	E.coli	268.633472117712	336.038301995881	270.089978137667	259.208613992009	497.585603101499	507.1707757946	280.688347595129	511.095800795318	268.88956178692	296.495054273849	504.100501496804	371.236584311038
P fimbriae	E.coli	191.034507006281	0.16091332728168	321.6486679627	0.173210892987716	0.69214199740392	0.391612829012017	248.26173444552	0.165860597503679	15.59753503049	57.4123246426224	0.327386404818776	5.72754358778048
P5 protein	H.influenzae	102.84084146836	37.8842658001162	138.795152279507	28.6484546676713	80.1587759497605	79.9672629184631	122.112195895356	70.7650059037544	32.8807282456817	51.0106738479147	66.2094935675752	39.2028669014481
PEB1	C.jejuni	13.9509699320593	13.6702673512405	8.73953023270696	9.94015523108309	3.57382472233974	2.26197047004597	8.84149219764308	5.93015904844374	29.3817181584761	16.4540393401255	2.34253637099552	16.8130225026762
PI-1	S.agalactiae	11.9252822021769	2.09062843485522	2.18255021869752	9.25521453785575	0.609565013569237	3.73978505670283	2.23835195016754	4.97005348431735	15.3974226117816	6.12763380471473	1.28707794980059	8.0849304136094
PI-1	S.pneumoniae	25.6812661039176	8.22923787368734	13.1082767598005	40.7060078201464	0.980844650096064	4.91689439380384	27.3474342179665	8.15325382028637	33.6289897513279	8.37669783722713	42.3886234169675	21.0651875196654
PI-2	S.pneumoniae	50.9795305221702	96.5466184446558	27.7118292216094	115.693126477665	23.0978140674296	27.5550321528649	52.5762018442212	22.9433363995551	165.431339634462	71.7775395099376	35.3138667234693	88.303486841839
PI-2a	S.agalactiae	15.5562312067384	15.9137452989326	21.3380826941736	18.0289565380344	3.33454422640084	8.12059831955409	20.0831883444304	6.96917703511247	81.3167673088263	18.4652387719653	9.92298547592826	55.6895571840592
PavA	S.agalactiae	40.6683309025009	32.7740449955086	6.70615657766739	63.9811866271487	3.29557289878886	7.75143222632741	20.9211188382697	8.96056400874531	54.1068005264246	30.5338450726362	5.21691923348091	34.1602113069982
Pef	S.enterica	50.7569470941826	0	97.5806946559951	0	0	0.207595385776571	61.7508429342459	0.0460013729838429	4.69510854181024	20.5022443368873	0.0402933372219482	2.21962959020379
Pertactin	B.pertussis	0.437222780306464	0.250180558409428	9.19481536322604	0.826296731001551	0.953902194504636	1.69805654016863	5.95617077840872	2.65423930689919	1.86176489844039	2.08503292837585	1.01687358034431	22.0925103479872
PfbA	S.pneumoniae	37.987131926284	21.4727650336458	14.0443602819104	28.0147846489108	23.0611627240277	14.3650219598899	26.757078619403	11.3586902456033	25.5331520880151	24.1322867700246	34.4127506660786	18.5821728653396
PgdA	L.monocytogenes	62.6757874344626	149.985278387772	54.7690982345067	202.563726923563	82.9031668372583	75.6857544790274	57.0975589148787	98.5655838106634	164.657345681058	76.6555889877044	84.3558769037175	122.553396001947
Phenazines biosynthesis	P.aeruginosa	100.586195975318	67.6346803261558	113.404599188789	133.547289664041	44.5301584248158	46.5159970483418	134.604921227762	65.1424161999453	125.958163705371	66.8842720911471	38.0345576011013	145.349943048906
PhoP/R	M.tuberculosis	1315.81864423323	1416.54257557389	1480.94698586959	1604.18992121214	1393.73088024266	1333.93691382033	1450.36753346	1351.03932841209	1683.36973642946	1416.10169292211	1304.16680663135	1530.46805414515
PhoP	M.tuberculosis	1038.19124367687	1264.41947124095	842.98950473593	1382.61859664029	883.329434611838	870.174462338712	951.873501018357	885.309757954604	1410.08510322866	1158.90934375456	813.847064172404	1167.74151666332
Pic	E.coli	61.1931333028621	0.0611823023958535	106.804243625434	0.0137188302846852	0.109965841758136	0.158344439661211	76.8336822196417	0.107471495241586	12.0703024035395	17.7659531956125	0.326652812548353	1.19181424150094
Pili	C.diphtheriae	5.68672024892256	31.6612090007106	3.9302273820086	23.0858753138336	2.243060574968	6.08149436422141	4.52375229620188	3.74033566077371	35.4477682838655	10.0595690938159	15.4580640285978	16.3480925712233
Pla	Y.pestis	0	0	0	0	0	0	1.01141860745096	0	0	0	0	0
PlcA	L.monocytogenes	0.41422917627239	2.68807255588163	0.152597022437729	1.15932512752298	1.69126513661544	2.21356080963089	0.835384256057876	3.04650602213752	3.17013930751045	0.726169387418418	1.23068450331673	1.37557733776814
Porin	N.meningitidis	0.539510149424562	0.210188741113028	5.41423753681581	0.555751005946567	0.954455101552617	0.824016777783303	3.00554484034596	1.69944883305899	1.15675704441263	1.43152262601224	0.535795404108758	10.9541734192882
PrsA2	L.monocytogenes	108.88751972752	36.2007406545788	169.066918860986	35.5115943491803	60.4128671796221	72.5654290150017	135.454448674043	70.0384954283532	42.3627547906702	81.7117901773099	72.3933615551715	92.7254565682198
PsaA	S.pneumoniae	114.456415336034	5.31811996247046	109.757015341695	4.51360467140697	14.4542064762939	6.7337998779615	106.559135993766	9.01261105604547	4.06034953263049	46.2049675501782	6.15704455949686	3.93727027164022
Pse5Ac7Ac, Pse5Ac7Am, Pse8OAc, Pse5Am7AcGlnAc	C.jejuni	816.693717807208	1024.23661452362	947.018110173647	1256.17458428668	669.634603548556	698.4290267538	837.067252698809	684.688620396867	1221.64225130773	871.359483304972	550.935897201393	777.738967303158
Pse5Ac7Ac	H.pylori	780.131934276428	1439.76648124405	727.846374064438	1635.55404100033	781.875262436705	934.861162261388	718.733472475931	919.621381577434	1437.25779137047	976.088686902694	893.806280575127	917.023067311943
PspA	S.pneumoniae	5.28485021186849	13.9509271175728	4.58161311395281	19.3018152094299	1.82202780754477	4.3812804896249	8.22958347598851	2.86200162058236	34.702343842995	21.8508750978311	2.96603679542175	18.5192903556138
Ptx	B.pertussis	8.10237775156014	37.4668860205269	10.4527326611811	53.073046063341	5.70604314346842	8.9105678462481	11.2588095387283	6.53434136139148	45.5555165764273	16.7726290130348	3.81092367594633	26.3009682620098
Pyochelin	P.aeruginosa	721.454399719495	562.242390237413	705.972846821486	633.185924317235	526.015965002883	481.295011333593	701.756790459288	460.246253408763	666.181981187578	580.202601958829	466.778366590505	566.201729975206
Pyocyanin	P.aeruginosa	0	0.358379709344993	0.203429319435622	0	0.287195053728735	0.0730329127796444	0.0871398947509293	0.0819618371438013	0.0761608043240916	0	0	0.180838010799806
Pyoverdine	P.aeruginosa	361.840050359018	211.272609209109	461.317366752788	290.316185309476	72.3118469238435	101.424485817366	417.493868371588	98.0763173004179	236.491718598365	236.103597140262	107.510224042828	187.662925855256
Quorum-sensing	B.pseudomallei	105.118121300363	5.44637372821136	178.853398676216	11.6691297779994	6.37552698783967	9.08207769379252	137.431356270641	12.4961283670126	8.17751246366011	36.2282389819979	15.4769722038911	10.8737279195774
RTX toxin	V.cholerae	291.88181522744	400.735239107507	291.04045974729	497.720702875879	162.481214192074	166.425872883231	311.075759410397	196.918611841471	588.654387931393	327.91828559152	156.104878310306	474.924689231287
RatB	S.enterica	58.3708980433714	0.00695000156376147	83.4961392475948	0.00350637763610062	0.0702650590965733	0.0950189759413257	66.8311479339353	0.16042207568136	0.368942912750312	15.8911306517481	0.0206495847052123	0.920270532853061
Rck	S.enterica	15.4908456592233	0	33.5667207907855	0	0.0471478546538007	0	20.2102189542607	0.239451228433856	6.46510545806842	3.89104091719856	0.0824754246261753	0
RecN	N.meningitidis	201.016865614016	329.855547186939	180.595537643966	317.888703072811	323.531298522344	325.079030904499	195.031810620573	335.694084682299	323.500193407121	284.789909157102	314.190657326284	327.906017735301
RelA	M.tuberculosis	395.254869130924	672.511766602201	270.836475482141	605.91402109925	709.044090534606	735.592256473975	341.10540105887	720.921432438964	550.905413023812	483.475213916656	735.508445310943	590.040711371795
Rhamnolipid biosynthesis	P.aeruginosa	0	0.0668595132513828	0.0235754408425989	0.674632084250471	0	0	0	0.0385817966961263	0	0	0.0283786407315872	0
Rhamnolipid	P.aeruginosa	0	0	0	0	0	0	0	0	0.409936569722569	0	0.12979738957562	0
RicA	B.melitensis	369.732813149227	302.951087861435	417.59863575345	229.378782476868	356.26282147856	341.974537651453	382.827781605746	331.609747326949	266.332128605393	322.176482186289	352.989364804831	248.250604632926
S fimbriae	E.coli	570.267351166521	0.101402167570775	866.156480801316	0.102294756253196	0.734837264882122	0.775411549326209	697.011030634946	0.643844900802562	7.71153484310488	176.74605849589	0.270176676827398	11.4556452568818
SDr	S.aureus	0.586899033580917	5.67814152517912	1.59994086852667	22.5482667797024	0.799976525849677	2.02933859868285	9.00116974557759	9.80206105806495	9.22713607083702	6.16406060126163	4.27951108340967	9.34128459679287
SLO	S.pyogenes	0	0	0.0991590150012829	0	0	0.0711979149711106	0	0	0.150790738209508	0.0752037285890715	0	0.716082173418327
SPI-1 encoded T3SS	S.enterica	0.0983983081955366	0	2.78654742648925	0.0543995235566131	0.190771666229251	0	0.721730097083231	0	2.23309966877757	0.273935739687167	0.0390031564734622	0.116995363308906
SPI-2 encoded T3SS	S.enterica	0.917748326707664	3.68882459909813	1.51272145643643	0.230375816716534	1.00251254914983	1.13835379783344	1.12982668577803	0.972616706255316	9.59150216200374	5.59261360681397	1.01881547433867	5.15693819598236
Salmochelin	E.coli	538.165709819667	333.735364666411	732.314589018818	474.01143050699	172.257234156401	192.92845359568	626.843014801404	188.963679651084	467.109853649435	322.621031884258	192.345212555146	323.955833646457
ShdA	S.enterica	0.790110383857922	0.450082579167139	13.6655343905746	0.010400301839102	0.041682779163478	0.19485008949854	0.352882334096961	0.194297056470804	0.051584356170394	24.6975545598216	0.667905108662268	0.139980699911834
Shu	S.dysenteriae	365.476245200673	168.809616659171	413.232703300141	142.549494504668	148.19150727112	169.123605494117	387.888390706713	155.712070331102	173.09955767185	204.500401981052	157.717269506741	139.252016546239
SinH	S.enterica	119.729042088655	0.0385409177626773	176.276883432131	0	0.222394750290921	0.246275315160534	143.230863376705	0.179740155352119	2.27870671993557	33.591632763125	0.123974789179479	2.03161881759478
SodB	L.pneumophila	319.967000911897	268.518313357264	377.257742657222	230.854925840924	300.863931108202	308.521710431718	327.470371588703	296.336543029144	204.258564910177	261.800640623888	319.960604617396	252.140991585106
SodCI	S.enterica	29.8063932729782	2.79308298138932	51.7546061840039	2.37045033200942	0.100851025997435	1.61635765609994	40.4756977937386	2.70977182340321	3.87457461444194	11.8516763153726	0.299545632203052	4.86417086241875
SodC	L.pneumophila	0	0.582931381160493	0.149489727161025	0.374305812653741	0.37503975292796	0.268340626500966	0.192103858882731	0.122321832707037	0.852481730218525	0	0.0899731905012821	0.134943515634704
SpA	S.aureus	0.0734330771610495	1.05955111760559	0.01993196362147	2.25924382159201	0.514340232586916	0.715575004002576	0	0.391429864662518	0.402239289789553	0.340750038620391	0.0959714032013676	0.431819250031052
SpaA-type pili	C.diphtheriae	1.78335219520101	0.166551823188712	1.55042202741292	0.100833402592436	0	0.877090504906014	1.08675897310802	0	3.96525787655931	0.213793456988932	0.735209499524762	3.901795366352
SpaD-type pili	C.diphtheriae	1.91690849448258	0.673291190430434	2.26582316370143	1.25288163556441	0.612731814545391	1.71237084642189	3.89053191475008	1.25276321897491	8.63875347213213	3.53878095698458	14.2941116834535	8.27569577095601
SpaH-type pili	C.diphtheriae	8.93919642117439	21.1800792611054	11.3215781359385	24.3469583150077	2.8304930715158	12.5370802344934	10.2060176648903	9.97881726639784	66.2696046423644	5.55504740968352	27.2492351134106	30.0359465998641
SpeB	S.pyogenes	132.305271753565	203.870706556675	58.7424748523592	162.114856079285	313.097814952395	332.974199036784	100.918257610261	318.43071559456	187.497502572223	176.183956410231	388.635120887252	186.455333001006
SprE	E.faecalis	8.56583832916308	0.0672512214909146	0.514487549153149	0.0328294799138165	0	0	0.0814924233313626	0.0400657119536696	0.960678998555029	1.92518783729201	0.0865599309112571	0.525332151484165
Spv	S.enterica	0.18423059867779	0.498604931963833	0.149489727161025	0.129595355502847	0	0	0.119245473062798	0	1.42571505525426	2.04714464634888	0	0.525943088908713
T2SS	S.dysenteriae	1076.45647193342	15.6445006350628	1606.52364477893	59.2196971150955	4.51602031869934	10.2869366456806	1273.47986805652	11.8830555522462	68.6687692924789	355.032287434424	7.37236470319315	55.0226249848352
T3SS1	V.parahaemolyticus	120.073416592199	27.6867023978354	127.691949609077	43.7016440496927	5.80870988858206	13.6523620798928	119.77763947562	14.820137029103	43.436991857468	45.640439840361	5.8746909609461	34.9780825636403
T6SS-1	B.pseudomallei	143.698721278245	28.5487334687536	138.985157572466	13.6133856110004	6.76363384735516	9.71389747788374	132.862562373997	3.16306591784445	39.0602483348755	49.8116815363743	11.2410437779973	14.7635718789888
T6SS	V.cholerae	401.866563658186	25.6760674427932	600.456506180676	21.0304190536083	19.1158517292016	16.7250475767381	491.193052950289	20.946682097804	48.7252689210062	142.239812620476	7.39259026822775	65.9673961425886
TCP	V.cholerae	12.2907035361053	16.3632099482115	23.3289873092576	40.3955980060949	3.29196483183164	8.57192963671014	20.8548311526958	15.9529148093404	37.3589418566596	23.8923096339395	3.34786695360408	22.0880696863675
TTSS(SPI-1 encode)	S.enterica	6.3370710867499	18.0705397516576	21.8878515816209	13.9255169476796	8.92203662661525	11.6904904722088	12.3575223940258	8.83465505169148	18.1886768912465	5.39618797573412	24.3148206596354	11.7018872377436
TTSS(SPI-2 encode)	S.enterica	223.480294200231	172.977652696301	188.456463527383	116.606797195616	246.333901969202	215.637022346436	193.045105242062	197.100806216824	144.112050046767	175.712713286751	214.975456291744	132.506591424657
TTSS	B.pertussis	6.0563422052677	14.7389194843936	8.46412033227353	23.9765179787661	2.57048196055192	4.07157370540842	5.53461014014701	3.45705953903748	31.3840620600806	15.1516795939369	1.59063830242648	18.4341188947026
TTSS	C.trachomatis	74.6952405206217	122.758860352605	42.4423433388244	113.850226152165	66.2726568758442	65.7387364047674	59.5637162517168	49.7865736108172	156.840581275665	86.1577110468403	88.3921627151932	90.8880250346899
TTSS	E.coli	11.0318135823466	28.3199453120116	20.5953967223696	32.2345021446218	2.95733492014996	8.47050726547962	5.58312485604951	4.30922550390943	43.4626662481249	55.8179766782107	2.83809432527174	15.2760009573134
TTSS	P.aeruginosa	39.46968119974	49.7993257806141	8.66251771467267	119.582108379174	18.3204128371273	19.3154498800056	23.7980192584721	21.1704989116816	52.3704030564479	32.8114847795458	14.8164976682126	48.8687972017773
TTSS	S.flexneri	13.3409201500782	24.3326361281838	10.0683340357648	26.4578670851127	20.1518797713106	44.3704774769237	18.7902380804379	48.1040698727038	30.0667090394609	12.2707414996875	36.504094940661	30.9284739362412
TTSS	Y.pestis	4.18287532945453	18.3857908407202	22.64054310287	17.6049639922593	1.43311203527345	5.13875716563956	8.17005808871408	6.26344543861565	18.7635679797133	31.4423312471906	3.05743678761956	10.5989651438214
Tbp	H.influenzae	0.0992589347978299	0.09517247039355	3.74901059195084	0.370408417686501	0.49484628791161	0.647146840354516	2.80930891007515	1.17685728260414	0.320778353683783	1.14895803415821	0.450128265015161	9.55541722371919
TcdA	C.difficile	5.86916006110787	16.7241967955484	15.6572311169716	15.9674514393823	1.93865377743253	4.98823858914184	15.1528151620352	3.43479780603199	27.3233673427259	15.5305843681413	3.76207103015788	29.767241896062
TcdB	C.difficile	1.64865342029808	1.12878593152476	1.54464324588022	0.835278900219773	0.220636933381938	0.193024854020863	3.79352944530942	0.280649572230272	2.80860755665136	1.70076368990365	0.0158988770363711	0.325584919172974
TcpC	E.coli	0.0986835206830599	0.41917853249037	0.114392139044958	0.27278601667519	0.136660448271886	0.0547570437845449	0.0326669363897204	0	1.17466357043593	0	0.0458993667484801	0.344203750024751
Trw type IV secretion system	B.henselae	62.0354026293918	0.11210218868471	89.8625958167343	0.944788447744928	0.245126232482457	0.153726813476071	89.8138589397715	0.236315769238046	2.42848213541766	18.3416721551363	0.153840170287166	1.66705040579281
Tsh	E.coli	80.8198503438667	0.016406160243743	120.128689752895	0	0.181819704516556	0.0664597365195005	94.8646762257468	0.0990444390947658	0.699054832687783	23.7162258460014	0.0208908727285299	1.72091896215465
Type 1 fimbriae	E.coli	1058.91769153854	86.1664725457892	1632.27766162976	73.9850593775918	62.4848387529396	96.9966386671773	1303.87782345398	95.740610125902	124.269541310121	437.512776837981	125.291930081257	117.05095623974
Type 1 fimbriae	S.enterica	142.10792145594	0.118062051880606	236.018752855102	0.0578313591054763	0.192038382687585	0.471206488516906	187.541496747089	0.305880015549528	9.64009755898984	50.5193499388953	0.0979806567166672	3.18556046061125
Type IV pili	B.pseudomallei	84.2566288962303	8.30847659395802	126.741306631869	48.0530662304665	2.22049452156303	7.02179609695703	99.3300934260891	8.50046178713324	38.3730282558912	30.1752945423924	3.83811166452377	23.3043066739817
Type IV pili	L.pneumophila	119.466555538092	27.4225989940923	182.233464615182	54.3315606924483	4.11975256770609	9.26905151764421	146.827980034936	18.7033921711018	20.5818665200707	36.9861603904924	10.7224640875881	24.6723146939082
Type IV pili	N.meningitidis	43.1473698165591	78.4328392522253	102.179665729744	130.997859553359	22.9556576978249	34.4162549456496	49.5402948044381	41.7282476881557	78.6924874312526	138.581085678519	33.7072189213119	58.1235916776253
Type IV pili	P.aeruginosa	2007.53004660242	1543.68423663092	2717.77041025984	1881.37717411879	1839.52648596817	1552.78170039524	2336.84946709089	1548.00100978737	1877.86747963317	1824.77891675317	1435.44086433429	1654.31511843124
Type IV pili	Y.enterocolitica	420.135598523935	2.3473617894405	584.556586358583	4.89589647816565	5.72723020197917	5.01348495389781	504.027145479969	6.66656985618554	12.1175232404973	131.899538195971	2.57627471730517	8.94859542097379
Type IV secretion system	C.jejuni	3.58189046732619	8.71694041712718	11.0980951811729	11.4299323488551	1.99189883018736	2.31880292612824	2.27456646134404	2.54639607260551	25.5092794602811	10.3750348391569	1.81649352693223	10.3108289955316
Type IV secretion system	H.pylori	8.2475895526695	37.4910290182567	11.5808340310656	38.8101451074901	3.75168202477529	6.14745590189772	7.63582922360226	3.76571374600392	44.781619368058	27.8050697573415	4.64943304151964	35.2364091101531
Type VII secretion system	S.aureus	102.326498678207	224.822153151925	102.707113623615	243.104838755856	279.173125845334	232.968532542253	122.05957159801	242.915308785632	211.317547793533	154.935980441716	229.78794395814	253.714490674528
Urease	H.pylori	156.604784643942	338.324791989328	151.853733883004	239.350297393375	534.092464510544	482.296068944957	175.221069121648	435.630088433889	265.675054985755	233.73214048355	478.056344504835	426.195444619849
VAS	V.cholerae	52.0709528653541	9.13029446533413	79.9211737557168	4.89417582237536	0.36687745510257	2.9495211248841	61.2827263165526	8.52947418531556	4.74731975945107	17.5427914776879	0.413139891101705	7.62878479540037
Vi antigen	S.enterica	138.999870475518	209.515178794409	149.909095649126	265.092141080236	203.383293952832	185.91024983637	132.208071910595	187.449515961078	262.138527485724	252.580984992846	192.884259377847	249.987150786471
VirB type IV secretion system	B.melitensis	257.410255544086	10.0681110781863	400.233934385878	40.7793913532607	4.80901724244752	9.1600826717941	305.917348593963	12.3421681694033	22.7604912047229	84.6178839914184	4.42779340206792	73.4306247233037
VirB/VirD4 type IV secretion system	B.henselae	5.52146883218443	22.1801948613087	4.3477059025242	22.9665458733704	3.57695714758175	6.26029441757487	8.59276162617536	6.46683252639232	29.1546133703524	6.36927319682869	18.6661695033705	12.0429115461592
YapC	Y.pestis	1.40263655802327	0.0116440725325442	4.5349498724751	0.129241315016523	0.235444967060178	0.165091461597598	2.13907700945243	0.604737150461755	3.06698097697037	3.22603027483091	0.199094674023987	1.49840122280961
YapK	Y.pestis	49.3002310265758	0.00777241841547325	72.1995518260508	0.00784259797941173	0.102153685083235	0.110198550616397	59.5248748159387	0.0448513386592468	0.600147138073842	14.1923223197819	0.0263921358803761	0.752085193804081
Yersiniabactin	Y.pestis	1513.33836617232	668.599962806098	1958.55243639889	834.583319275953	488.85825834033	533.728353989706	1674.87520705387	531.628680738723	704.133456604505	766.958184835983	548.366457184719	669.962188515573
alpha-toxin	C.novyi	3.74679047618843	3.13545737932726	1.5553923580366	1.52880534036918	0.345220519780705	0.739330023852555	4.96402889608853	0.699094069914632	2.71912928557462	5.32882696112955	0.0688096226400502	8.38010011216257
beta-C protein	S.agalactiae	2.16686032930205	5.75617849013252	0.87591940470098	1.09767014366117	0.853788304046249	1.21500528054521	0.598649263018593	1.25256163410354	22.6853376444633	2.6843950015813	2.65650242579634	7.04200380251265
coli surface antigen CS4	E.coli	9.8535790861678	0	16.3060171854205	0	0	0	13.4296318433309	0	2.63537665421647	2.92739144699416	0.189644090158391	0
curli fibers/thin aggregative fimbriae	S.enterica	149.031229129097	17.4808778327828	242.394579372741	52.6989478030398	12.2895608842713	13.3440222027251	197.72996906843	14.9141607243159	23.6457558822605	58.8285289048647	10.1376600530025	28.7864048162968
enh loci	L.pneumophila	14.3468566518289	9.31402530877469	9.99974165740129	5.31673574352472	3.69627631210957	2.6230021179646	24.2769211705442	4.74770859285445	5.31494464818688	19.0323035225289	1.45039788066498	1.70839683415616
enterobactin	E.coli	94.3591462151604	0.507974390981974	144.444919115311	0.304198080903643	0.579940792880227	0.254586999934951	115.402082806685	0.435815380622899	4.11871312845727	26.6286773907565	0.058476628235642	1.53879042249744
kappa-toxin	C.perfringens	0	0.00204926807497464	0	0	0	0	0.730484279565796	0	0	3.68713074935943	0	0.0208730558825614
lsp T2SS	L.pneumophila	11.1784244574008	30.6827874565734	14.4318458477031	38.8940526175336	5.52169265026251	12.0085582056172	12.1784633758795	12.4318769166154	41.0723870727187	21.2109913467926	8.46634016230722	28.9868279074216
mu-toxin	C.perfringens	142.905668384413	100.472941577192	157.557361067898	126.605410265671	121.171612487658	120.435909482045	166.420432938846	104.556061921316	101.21991071559	250.288817471916	149.26108332908	145.403047552087
mycobactin	M.tuberculosis	405.599232987362	307.471044365289	481.202213442815	344.808056720499	114.135671107878	169.117448401469	411.141712458538	135.828922500598	472.836334510573	388.407899908962	206.026953122441	283.329586505282
p60	L.monocytogenes	22.2038431761786	66.8393805121588	24.2665161137627	164.54851372751	54.8083855424833	44.3907098298289	31.2385257841766	65.3291009635256	91.7099202978399	33.6649336178454	44.1763607071397	104.218753630319
peritrichous flagella	Y.enterocolitica	980.217019012284	598.762220082723	1262.29543410224	798.944431961984	112.015062100245	169.538022827574	1055.90574534621	155.407332345343	864.064232088902	564.262392789896	104.992851937208	322.257044411311
pilus	S.pyogenes	2.50528056440433	1.49888890275474	2.58881430065251	2.59934496652142	0.362654808232154	1.74403592865124	2.95327114409494	1.25607683214372	17.4284417665438	1.78203124472839	4.06303937268991	8.56726514959933
polar flagella	L.pneumophila	935.626022892219	848.8121732679	1115.54759408321	792.581594189775	928.026019178166	963.924869921447	1000.57482465874	912.333933564206	1027.58526864296	1067.96870038117	969.11701245698	992.291179480628
pyoverdine	P.aeruginosa	1289.51878805331	554.080970860788	1830.58924062661	515.163519038574	710.414235028884	625.503224847903	1535.41110780605	568.919355898661	579.55193635767	731.819628160478	564.246623276758	606.948695599492
sialidase	C.perfringens	10.0909708937458	7.95310028860082	27.9187499988286	15.9072670662343	10.8828916888228	7.90413172151428	10.647027413872	7.8436614171522	10.9781223595917	38.2988438688012	12.6293439901621	14.1816974588362
theta-toxin/PFO	C.perfringens	0.281370368889716	0.202240485991781	0	0.263863109587684	1.37870783780041	0.0973772170395258	0.326842471277629	0	0.680920114908693	0.13845249067007	0	1.20337055233802
type IV pili	L.pneumophila	86.8309157132094	45.3302426908584	138.800504917181	55.0691471719359	6.02689688182176	14.2055275504793	114.048207238754	18.3302425231572	58.377129757441	66.6218941126735	10.5288327562488	37.8826798261583
xcp secretion system	P.aeruginosa	219.159660178277	37.9349544376838	333.967276544152	31.3545248089521	23.7390446199963	26.567445496713	253.817861653503	32.0135496808599	62.8450810680794	155.984369356552	18.1884499089231	60.0020344467245
