# Supplementary material for: Bile acid-gut microbiota imbalance in cholestasis and its long-term effect in mice
Source: mSystems. 2024 Jun 27;9(7):e00127-24. doi: 10.1128/msystems.00127-24 (PMC11265269; doi:10.1128/msystems.00127-24)
Supplement: Table S3 — Disease-related coding gene information annotated in the draft genome. [file msystems.00127-24-s0007.xls]

Gene ID	Location	Sample Name	PHI ID	Protein ID	Hit Gene Name	NCBI Tax ID	Pathogen Species	Phenotype	Host Descripton	Host NCBI ID	Host Species	Gene Function	Identity(%)	Evalue	Disease	Coverage(%)	Score
gene0006	Scaffold1	Escherichia	PHI:8884	Q8XW15	aroG1	305	Ralstonia solanacearum	loss of pathogenicity	Eudicots	4081;4097	Nicotiana tabacum (related: common tobacco);Solanum lycopersicum (related: tomato)	Phospho-2-dehydro-3-deoxyheptonate aldolase	63.9	3.90E-131	Bacterial wilt	99.7	1191
gene0009	Scaffold1	Escherichia	PHI:6269	P0A6T3	galK	562	Escherichia coli	reduced virulence	Rodents	10090	Mus musculus (related: house mouse)	Galactokinase	99.5	1.40E-219	Urinary tract infections	100	1954
gene0011	Scaffold1	Escherichia	PHI:9264	P24325	galE	727	Haemophilus influenzae	unaffected pathogenicity;reduced virulence	Rodents	10090	Mus musculus (related: house mouse)	UDP-glucose 4-epimerase	57.7	2.70E-113	Nosocomial infections	100	1037
gene0012	Scaffold1	Escherichia	PHI:1018;PHI:2042	Q3Y5V5	ABC3	318829	Magnaporthe oryzae	loss of pathogenicity	Monocots	4513;4530	Oryza sativa (related: rice);Hordeum vulgare (related: barley)	MDR Transporter;multidrug resistance;protection from oxidative stress	26.4	1.10E-11	Rice blast	46.7	162
gene0015	Scaffold1	Escherichia	PHI:5422	P45323	modA10	727	Haemophilus influenzae	increased virulence (hypervirulence)	Rodents	10114	Rattus (related: rat)	Phase-variable DNA methyltransferase	51.2	3.60E-62	Nosocomial infections	95.3	595
gene0017	Scaffold1	Escherichia	PHI:6319	Q8DPC2	potA	1313	Streptococcus pneumoniae	reduced virulence	Rodents	10090	Mus musculus (related: house mouse)	ABC transporter ATP-binding protein - spermidine/putrescine transport	29.6	2.60E-26	Pneumococcal pneumonia	64.5	287
gene0020	Scaffold1	Escherichia	PHI:3684	Q97R98	SP_0927	1313	Streptococcus pneumoniae	reduced virulence	Rodents	10090	Mus musculus (related: house mouse)	Transcription facot	24.5	1.90E-12	Pneumonia;otitis media;septicaemia;meningitis	74.4	167
gene0027	Scaffold1	Escherichia	PHI:3126;PHI:9305	D4I307	argD	552	Erwinia amylovora	unaffected pathogenicity;reduced virulence;loss of pathogenicity	Eudicots	3750;4097;23211	Pyrus communis (related: pear);Nicotiana tabacum (related: common tobacco);Malus domestica (related: apple)	Acetylornithine/succinyldiaminopimelate aminotransferase;argDgene encodes a predicted N-acetylornithine aminotransferase enzyme	33.7	6.80E-37	Fire blight	73.4	379
gene0029	Scaffold1	Escherichia	PHI:8508	A0A1S7DPR5	AS87_RS09170 (bioF)	34085	Riemerella anatipestifer	reduced virulence;increased virulence (hypervirulence)	Birds	8839	Anas platyrhynchos (related: mallard)	8-Amino-7-oxononanoate synthase	34	1.10E-49	Chronic septicemia	95.8	489
gene0036	Scaffold1	Escherichia	PHI:7748	P9WJR9	rv3111	1773	Mycobacterium tuberculosis	unaffected pathogenicity;reduced virulence	Rodents	10090	Mus musculus (related: house mouse)	Involved in hypoxia-responsive molybdenum cofactor biosynthesis	58.2	1.20E-39	Tuberculosis	98.1	399
gene0047	Scaffold1	Escherichia	PHI:1017;PHI:2067	G4NDE1	ABC4	318829	Magnaporthe oryzae	reduced virulence;loss of pathogenicity	Monocots	4513	Hordeum vulgare (related: barley)	multidrug resistance;ABC Transporter	35	3.40E-31	Rice blast	37.7	331
gene0050	Scaffold1	Escherichia	PHI:8011	B9XXL6	rhpa	210	Helicobacter pylori	reduced virulence	Rodents	10090	Mus musculus (related: house mouse)	DEAD-box RNA helicase	41.9	1.50E-82	Gastric infections	84.3	773
gene0057	Scaffold1	Escherichia	PHI:6373	Q9I648	fiuA	287	Pseudomonas aeruginosa	reduced virulence	Rodents	10090	Mus musculus (related: house mouse)	ferrichrome receptor	27.3	4.10E-45	Infections	93.6	452
gene0061	Scaffold1	Escherichia	PHI:8623	Q9K033	cab (NMB0789)	487	Neisseria meningitidis	unaffected pathogenicity	Primates	9606	Homo sapiens (related: human)	Cysteine ATP binding protein	52	8.70E-66	Septicemia	99.6	626
gene0063	Scaffold1	Escherichia	PHI:7201	Q2YKP4	bab2_0612	235	Brucella abortus	reduced virulence	Rodents	10090	Mus musculus (related: house mouse)	putative glutamate-binding protein	34.1	1.90E-28	Ovine brucellosis	88.3	304
gene0066	Scaffold1	Escherichia	PHI:6250	P0A917	OmpX	562	Escherichia coli	reduced virulence	Rodents	10090	Mus musculus (related: house mouse)	Outer membrane protein	100	2.20E-95	Infections	100	880
gene0067	Scaffold1	Escherichia	PHI:4911	Q7VNV7	PtdA	730	Haemophilus ducreyi	unaffected pathogenicity	Primates	9606	Homo sapiens (related: human)	PEA transferases	31.6	2.70E-67	Chancroid	96.6	642
gene0069	Scaffold1	Escherichia	PHI:9035	Q99VY1	mntR	1280	Staphylococcus aureus	unaffected pathogenicity;reduced virulence	Rodents	10090	Mus musculus (related: house mouse)	Transcriptional repressor	34.4	1.50E-07	Skin infections;respiratory diseases;food poisoning	58.1	122
gene0072	Scaffold1	Escherichia	PHI:9461	Q8Z4H3	iroC	28901	Salmonella enterica	reduced virulence	Primates;Rodents	10090;9606	Homo sapiens (related: human);Mus musculus (related: house mouse)	Putative ABC transporter protein	23.2	6.30E-08	Salmonellosis	38.1	130
gene0080	Scaffold1	Escherichia	PHI:7821	H7C7L2	oppF (bb0335)	139	Borreliella burgdorferi	reduced virulence	Rodents	10090	Mus musculus (related: house mouse)	Oligopepeptide (Opp) transporter that drives transport by hydrolyzing ATP	49.7	2.10E-71	Lyme disease	44.9	678
gene0081	Scaffold1	Escherichia	PHI:9397	A0A0H2ZNJ1	AliB (SPD_1357)	1313	Streptococcus pneumoniae	reduced virulence	Rodents	10090	Mus musculus (related: house mouse)	Oligopeptide ABC transporter	21.8	3.50E-08	Pneumococcal meningitis	56.3	132
gene0082	Scaffold1	Escherichia	PHI:4612	A0A031WAR9	App	1496	Clostridioides difficile	increased virulence (hypervirulence)	Rodents	10036	Mesocricetus auratus (related: golden hamster)	Oligopeptide Permeases	37.7	3.60E-56	Pseudomembranous colitis	99.3	544
gene0084	Scaffold1	Escherichia	PHI:8824	B4E6H5	bcal2449	95486	Burkholderia cenocepacia	reduced virulence	Moths	7137	Galleria mellonella (related: greater wax moth)	Putative cyclic-di-GMP signaling protein	27.6	4.80E-41	Cystic fibrosis-like conditions	52.4	417
gene0085	Scaffold1	Escherichia	PHI:7691	Q6D0E8	ECA3851	29471	Pectobacterium atrosepticum	reduced virulence	Eudicots	4113	Solanum tuberosum (related: potato)	Cyclic-di-GMP signalling protein	29.9	4.40E-15	Soft rot of potato tubers and blackleg disease in potato stems	34.8	191
gene0105	Scaffold1	Escherichia	PHI:6322	A0A0B7MDN1	potD	1313	Streptococcus pneumoniae	reduced virulence	Rodents	10090	Mus musculus (related: house mouse)	ABC transporter ATP-binding protein - spermidine/putrescine transport	30	1.50E-45	Pneumococcal pneumonia	93.8	453
gene0106	Scaffold1	Escherichia	PHI:6319	Q8DPC2	potA	1313	Streptococcus pneumoniae	reduced virulence	Rodents	10090	Mus musculus (related: house mouse)	ABC transporter ATP-binding protein - spermidine/putrescine transport	43.5	1.10E-63	Pneumococcal pneumonia	86.6	609
gene0108	Scaffold1	Escherichia	PHI:6321	Q8DPC4	potC	1313	Streptococcus pneumoniae	reduced virulence	Rodents	10090	Mus musculus (related: house mouse)	ABC transporter ATP-binding protein - spermidine/putrescine transport	32.2	2.90E-28	Pneumococcal pneumonia	91.1	303
gene0111	Scaffold1	Escherichia	PHI:7201	Q2YKP4	bab2_0612	235	Brucella abortus	reduced virulence	Rodents	10090	Mus musculus (related: house mouse)	putative glutamate-binding protein	33.7	2.30E-34	Ovine brucellosis	97.1	355
gene0114	Scaffold1	Escherichia	PHI:7201	Q2YKP4	bab2_0612	235	Brucella abortus	reduced virulence	Rodents	10090	Mus musculus (related: house mouse)	putative glutamate-binding protein	36.1	1.00E-37	Ovine brucellosis	97.1	384
gene0115	Scaffold1	Escherichia	PHI:8623	Q9K033	cab (NMB0789)	487	Neisseria meningitidis	unaffected pathogenicity	Primates	9606	Homo sapiens (related: human)	Cysteine ATP binding protein	46.5	3.40E-54	Septicemia	98.8	526
gene0121	Scaffold1	Escherichia	PHI:469	Q9UW18	TOXG	5017	Bipolaris zeicola	reduced virulence	Monocots	4577	Zea mays (related: maize)	Alanine racemase	33.7	3.50E-41	Leaf spot	83.5	415
gene0128	Scaffold1	Escherichia	PHI:9384	A0A0H2YXK5	ybjX	562	Escherichia coli	unaffected pathogenicity;reduced virulence	Birds	9031	Gallus gallus (related: chicken)	Conserved hypothetical protein	99.7	5.90E-190	Avian colibacillosis	100	1698
gene0129	Scaffold1	Escherichia	PHI:3929	E8XCP9	MacA	28901	Salmonella enterica	reduced virulence	Rodents	10090	Mus musculus (related: house mouse)	ABC-Type E	83.9	5.50E-168	Food poisoning;enteritis	98.9	1509
gene0130	Scaffold1	Escherichia	PHI:3928	Q8ZQE4	MacB	28901	Salmonella enterica	reduced virulence	Rodents	10090	Mus musculus (related: house mouse)	ABC-Type E	83.3	9.20E-304	Food poisoning;enteritis	100	2682
gene0131	Scaffold1	Escherichia	PHI:8639	A0A0K0GLJ4	CspD ( WP_003488188.1)	347	Xanthomonas oryzae	unaffected pathogenicity	Monocots	4530	Oryza sativa (related: rice)	Uncharacterized protein	63.2	3.40E-21	Bacterial leaf blight	91.9	237
gene0132	Scaffold1	Escherichia	PHI:8568	E0SMW8	clpS	204038	Dickeya dadantii	reduced virulence	Eudicots	13427	Cichorium intybus (related: chicory)	ATP-dependent Clp protease adapter protein	77.4	1.70E-42	Soft rot disease	100	422
gene0133	Scaffold1	Escherichia	PHI:8569	E0SMW9	clpA (Dda3937_02363)	204038	Dickeya dadantii	reduced virulence	Eudicots	13427	Cichorium intybus (related: chicory)	ATP-dependent Clp protease ATP-binding subunit	90.2	0	Soft rot disease	99.9	3444
gene0144	Scaffold1	Escherichia	PHI:6913	A0A0E0V727	ybtQ	562	Escherichia coli	reduced virulence	Rodents	10090	Mus musculus (related: house mouse)	ATP Binding Cassette Protein	29.5	8.70E-40	Urinary tract infection	84.3	405
gene0145	Scaffold1	Escherichia	PHI:6913	A0A0E0V727	ybtQ	562	Escherichia coli	reduced virulence	Rodents	10090	Mus musculus (related: house mouse)	ATP Binding Cassette Protein	28.5	1.40E-37	Urinary tract infection	82.1	386
gene0146	Scaffold1	Escherichia	PHI:6470	J5K974	Trr1	176275	Beauveria bassiana	unaffected pathogenicity	Moths	7137	Galleria mellonella (related: greater wax moth)	Thioredoxin reductase	47.4	3.40E-74	White muscardine disease	87.6	700
gene0147	Scaffold1	Escherichia	PHI:6497;PHI:7128	D3VBH2	lrp	628	Xenorhabdus nematophila	reduced virulence;increased virulence (hypervirulence)	Moths;Flies	7130;7227	Manduca sexta (related: tobacco hornworm);Drosophila melanogaster (related: fruit fly)	Global Transcription Factor;Transcription factor	97.6	4.20E-88	-	100	817
gene0148	Scaffold1	Escherichia	PHI:7805	Q8YAQ5	essC (lmo0061)	1639	Listeria monocytogenes	increased virulence (hypervirulence)	Rodents	10090	Mus musculus (related: house mouse)	Integral membrane protein essential for the secretion machinery	23.8	2.70E-10	Listeriosis	20.6	154
gene0150	Scaffold1	Escherichia	PHI:6447	A0A164J6A6	rarA	573	Klebsiella pneumoniae	reduced virulence	Nematodes	6239	Caenorhabditis elegans (related: roundworm)	Holliday junction DNA helicase	96	3.80E-248	Pneumonia	100	2201
gene0153	Scaffold1	Escherichia	PHI:604	Q9Z4S8	ttrB	28901	Salmonella enterica	unaffected pathogenicity	Rodents	10090	Mus musculus (related: house mouse)	tetrathionate reductase	35.9	4.00E-27	Gastroenteritis	86.8	292
gene0163	Scaffold1	Escherichia	PHI:9459	P19786	aroA	28901	Salmonella enterica	reduced virulence	Primates;Rodents	10090;9606	Homo sapiens (related: human);Mus musculus (related: house mouse)	3-Phosphoshikimate 1-carboxyvinyltransferase	89.2	8.90E-223	Salmonellosis	99.8	1982
gene0166	Scaffold1	Escherichia	PHI:3878	Q8ZLT3	pnp	28901	Salmonella enterica	reduced virulence	Even-toed ungulates	9823	Sus scrofa (related: pig)	polynucleotide phosphorylase, an exoribonuclease involved in RNA processing and degradation	29.6	1.50E-07	Food poisoning	20.5	127
gene0167	Scaffold1	Escherichia	PHI:2673	P64394	himD	28901	Salmonella enterica	reduced virulence	Rodents	10090	Mus musculus (related: house mouse)	Regulators of systemic infection	98.9	3.80E-49	Food poisoning	100	479
gene0169	Scaffold1	Escherichia	PHI:1018;PHI:2042	Q3Y5V5	ABC3	318829	Magnaporthe oryzae	loss of pathogenicity	Monocots	4513;4530	Oryza sativa (related: rice);Hordeum vulgare (related: barley)	MDR Transporter;multidrug resistance;protection from oxidative stress	30	5.00E-59	Rice blast	82.3	571
gene0183	Scaffold1	Escherichia	PHI:6261	G4YQK3	PsAAT3	67593	Phytophthora sojae	reduced virulence	Eudicots	3847	Glycine max (related: soybean)	Aspartate aminotransferase	41	3.00E-87	Soybean stem and root rot	99	813
gene0184	Scaffold1	Escherichia	PHI:7023	P02931	ompF	562	Escherichia coli	reduced virulence	Birds;Rodents	10090;8839	Mus musculus (related: house mouse);Anas platyrhynchos (related: mallard)	Outer membrane porin	98.9	1.40E-208	Meningitis	100	1859
gene0185	Scaffold1	Escherichia	PHI:1605	I1S216	GzOB046	5518	Fusarium graminearum	unaffected pathogenicity	Monocots	4564	Triticum (related: wheat)	transcription factor	38.3	8.60E-78	Fusarium ear blight	94.6	732
gene0188	Scaffold1	Escherichia	PHI:6319	Q8DPC2	potA	1313	Streptococcus pneumoniae	reduced virulence	Rodents	10090	Mus musculus (related: house mouse)	ABC transporter ATP-binding protein - spermidine/putrescine transport	37.9	5.30E-29	Pneumococcal pneumonia	72.9	309
gene0197	Scaffold1	Escherichia	PHI:1141	B2SRG1	raxB	347	Xanthomonas oryzae	increased virulence (hypervirulence)	Monocots	4530	Oryza sativa (related: rice)	ATP-binding transporter protein required for Ax21 activity	29.1	3.70E-15	Bacterial blight	27.4	193
gene0201	Scaffold1	Escherichia	PHI:3676;PHI:3682	D4I0C5	rmf3	552	Erwinia amylovora	unaffected pathogenicity	Eudicots	3750;23211	Pyrus communis (related: pear);Malus domestica (related: apple)	-	78.2	1.60E-20	Fire blight disease	100	230
gene0203	Scaffold1	Escherichia	PHI:5467	A3N3I4	LonC	715	Actinobacillus pleuropneumoniae	unaffected pathogenicity	Rodents	10090	Mus musculus (related: house mouse)	Lon proteases	41	1.60E-84	Lung infections	77.5	791
gene0205	Scaffold1	Escherichia	PHI:4160	B5XY48	OmpA2	573	Klebsiella pneumoniae	reduced virulence	Moths	7137	Galleria mellonella (related: greater wax moth)	outer membrane proteins	84.9	2.70E-177	Pneumonia	100	1589
gene0229	Scaffold1	Escherichia	PHI:7263	A0A0F6AYC2	cspE	28901	Salmonella enterica	unaffected pathogenicity;reduced virulence;loss of pathogenicity	Primates;Rodents	10090;9606	Homo sapiens (related: human);Mus musculus (related: house mouse)	Cold shock protein	67.6	5.90E-23	Salmonellosis	97.1	252
gene0232	Scaffold1	Escherichia	PHI:7059;PHI:8361;PHI:8453	P0C0F7	rpfC;rpfC (XC_2333);RpfC	339	Xanthomonas campestris	unaffected pathogenicity;reduced virulence	Eudicots	3702;4072;3712	Arabidopsis thaliana (related: thale cress);Capsicum annuum (no common name found);Brassica oleracea (no common name found)	Sensory/regulatory protein;Histidine kinase sensor in the two component regulatory system;Receptor histidine kinase	30	7.70E-51	Black rot disease	50.3	502
gene0234	Scaffold1	Escherichia	PHI:6532	P0A9Q1	arcA	562	Escherichia coli	reduced virulence	Birds	8839	Anas platyrhynchos (related: mallard)	Aerobic respiration control protein	42.5	2.10E-48	Meningitis	98.3	476
gene0239	Scaffold1	Escherichia	PHI:4733	Q5NEU6	dnaJ	263	Francisella tularensis	unaffected pathogenicity	Rodents	10090	Mus musculus (related: house mouse)	-	35.5	3.00E-47	Tularemia	97.4	467
gene0242	Scaffold1	Escherichia	PHI:9134	Q2YQ23	bab1_1070	235	Brucella abortus	unaffected pathogenicity	Rodents	10090	Mus musculus (related: house mouse)	NADPH dehydrogenase	57	1.30E-54	Brucellosis	100	529
gene0252	Scaffold1	Escherichia	PHI:7999	Q9I5F6	putA	287	Pseudomonas aeruginosa	reduced virulence	Rodents	10090	Mus musculus (related: house mouse)	Bifunctional enzyme which converts proline to glutamate	48.5	2.10E-262	Pneumonia	77.4	2328
gene0260	Scaffold1	Escherichia	PHI:3448	B5Y383	pgaC	573	Klebsiella pneumoniae	reduced virulence	Rodents	10090	Mus musculus (related: house mouse)	Production of poly-b-linkedN-acetylglucosamine	66.7	3.30E-172	Pneumonia	99.1	1546
gene0263	Scaffold1	Escherichia	PHI:8827	B4EBK3	bcal1975	95486	Burkholderia cenocepacia	increased virulence (hypervirulence)	Moths	7137	Galleria mellonella (related: greater wax moth)	Putative diguanylate cyclase	40.2	3.40E-16	Cystic fibrosis-like conditions	24	200
gene0278	Scaffold2	Escherichia	PHI:8783	P60317	ProQ	28901	Salmonella enterica	unaffected pathogenicity;reduced virulence	Primates;Rodents	10090;9606	Homo sapiens (related: human);Mus musculus (related: house mouse)	RNA chaperone	92.2	2.50E-110	Salmonellosis	100	1010
gene0279	Scaffold2	Escherichia	PHI:3894	B2SN05	Prc	347	Xanthomonas oryzae	reduced virulence	Monocots	4530	Oryza sativa (related: rice)	PDZ domain-containing proteases	41.5	6.80E-132	Bacterial leaf blight	97.4	1200
gene0282	Scaffold2	Escherichia	PHI:4175	U6ZHA8	kdgR	1089444	Dickeya solani	unaffected pathogenicity	Eudicots	4113	Solanum tuberosum (related: potato)	virulence negative regulators	89	4.60E-129	Soft rot	100	1172
gene0283	Scaffold2	Escherichia	PHI:9521	A0A0H3NC74	yobH (SL1344_1770)	28901	Salmonella enterica	reduced virulence	Primates;Rodents	10090;9606	Homo sapiens (related: human);Mus musculus (related: house mouse)	Invasion factor	73.4	4.80E-29	Gastroenteritis	100	305
gene0285	Scaffold2	Escherichia	PHI:7262	P0A9Y9	cspC	28901	Salmonella enterica	unaffected pathogenicity;reduced virulence;loss of pathogenicity	Primates;Rodents	10090;9606	Homo sapiens (related: human);Mus musculus (related: house mouse)	Cold shock protein	100	7.80E-36	Salmonellosis	100	363
gene0287	Scaffold2	Escherichia	PHI:7899	G1BJ13	yebN	347	Xanthomonas oryzae	reduced virulence	Monocots	4530	Oryza sativa (related: rice)	Leader RNA that functions as a sensor for Mn2+	51.9	4.10E-47	Bacterial leaf blight	98.4	464
gene0292	Scaffold2	Escherichia	PHI:3118	Q882D7	PSPTO_2691	317	Pseudomonas syringae	unaffected pathogenicity	Eudicots	4081;4097	Nicotiana tabacum (related: common tobacco);Solanum lycopersicum (related: tomato)	Membrane protein, TerC family	52.3	3.00E-63	Bacterial speck of tomato	45	607
gene0293	Scaffold2	Escherichia	PHI:8643	D4I3P5	pdeB	552	Erwinia amylovora	unaffected pathogenicity;reduced virulence	Eudicots	3750;23211	Pyrus communis (related: pear);Malus domestica (related: apple)	Phosphodiesterase	33.9	3.30E-57	Fire blight	81.4	555
gene0295	Scaffold2	Escherichia	PHI:9496	A0A0H3NC59	yeaB	28901	Salmonella enterica	reduced virulence	Rodents	10090	Mus musculus (related: house mouse)	RNA methyltransferase	87.5	7.90E-94	Infection	100	867
gene0296	Scaffold2	Escherichia	PHI:7653	Q4WLR6	trpA	746128	Aspergillus fumigatus	reduced virulence	Rodents	10090	Mus musculus (related: house mouse)	Anthranilate synthase component I	31.9	7.60E-55	Invasive pulmonary aspergillosis	86.8	534
gene0301	Scaffold2	Escherichia	PHI:6870	A0A165G9C3	yeaZ	669	Vibrio harveyi	reduced virulence	Bony fishes	7955	Danio rerio (related: zebrafish)	Resuscitation-promoting factor	56.3	1.50E-67	Luminous vibriosis	99.6	641
gene0302	Scaffold2	Escherichia	PHI:9256	P37194	slp	562	Escherichia coli	reduced virulence	Primates	9606	Homo sapiens (related: human)	Carbon starvation-inducible lipoprotein	40.2	9.50E-31	Urinary tract infections	92.2	323
gene0303	Scaffold2	Escherichia	PHI:4108	A5F6S0	fadD	666	Vibrio cholerae	unaffected pathogenicity;reduced virulence	Rabbits & hares	9986	Oryctolagus cuniculus (related: rabbit)	encoding a long-chain fatty acyl coenzyme A (acyl-CoA) ligase	71.5	5.40E-239	Cholera	96.2	2123
gene0309	Scaffold2	Escherichia	PHI:8831	B4EJP6	bcam1554	95486	Burkholderia cenocepacia	increased virulence (hypervirulence)	Moths	7137	Galleria mellonella (related: greater wax moth)	Putative diguanylate cyclase	34.8	1.70E-19	Cystic fibrosis-like conditions	50.1	228
gene0316	Scaffold2	Escherichia	PHI:8826	B4E8Q7	bcal1635	95486	Burkholderia cenocepacia	increased virulence (hypervirulence)	Moths	7137	Galleria mellonella (related: greater wax moth)	Putative cyclic-di-GMP signaling protein	31.2	1.80E-12	Cystic fibrosis-like conditions	29.2	169
gene0317	Scaffold2	Escherichia	PHI:8831	B4EJP6	bcam1554	95486	Burkholderia cenocepacia	increased virulence (hypervirulence)	Moths	7137	Galleria mellonella (related: greater wax moth)	Putative diguanylate cyclase	31.4	8.30E-15	Cystic fibrosis-like conditions	31.8	189
gene0323	Scaffold2	Escherichia	PHI:6904	P0A038	GAPDH	1280	Staphylococcus aureus	reduced virulence	Moths	7137	Galleria mellonella (related: greater wax moth)	Glyceraldehyde-3-phosphate dehydrogenase	47.2	1.60E-81	White muscardine disease	100	763
gene0328	Scaffold2	Escherichia	PHI:5034	G4NHC2	MoADH1	318829	Magnaporthe oryzae	unaffected pathogenicity	Monocots	4530	Oryza sativa (related: rice)	alcohol dehydrogenase	28.8	3.60E-20	Rice blast	72.9	234
gene0332	Scaffold2	Escherichia	PHI:612	H9L428	orf408	28901	Salmonella enterica	reduced virulence	Rodents	10090	Mus musculus (related: house mouse)	-	40	3.90E-08	Gastroenteritis	26.2	129
gene0345	Scaffold2	Escherichia	PHI:6319	Q8DPC2	potA	1313	Streptococcus pneumoniae	reduced virulence	Rodents	10090	Mus musculus (related: house mouse)	ABC transporter ATP-binding protein - spermidine/putrescine transport	34.8	3.90E-25	Pneumococcal pneumonia	94.5	275
gene0353	Scaffold2	Escherichia	PHI:3126;PHI:9305	D4I307	argD	552	Erwinia amylovora	unaffected pathogenicity;reduced virulence;loss of pathogenicity	Eudicots	3750;4097;23211	Pyrus communis (related: pear);Nicotiana tabacum (related: common tobacco);Malus domestica (related: apple)	Acetylornithine/succinyldiaminopimelate aminotransferase;argDgene encodes a predicted N-acetylornithine aminotransferase enzyme	63.2	4.80E-149	Fire blight	97	1346
gene0355	Scaffold2	Escherichia	PHI:7787	Q88BC5	AldA (PSPTO_0092)	317	Pseudomonas syringae	reduced virulence	Eudicots	3702	Arabidopsis thaliana (related: thale cress)	Indole-3-acetaldehyde dehydrogenase	31	6.10E-50	Bacterial speck of tomato	89.4	492
gene0364	Scaffold2	Escherichia	PHI:6529	O50980	chbC	139	Borreliella burgdorferi	unaffected pathogenicity	Rodents	10090	Mus musculus (related: house mouse)	PTS chitobiose transporter subunit IIA	31.7	2.80E-49	Lyme disease	95.8	486
gene0369	Scaffold2	Escherichia	PHI:6090	A0A0R1BRS8	katE	106654	Acinetobacter nosocomialis	increased virulence (hypervirulence)	Moths	7137	Galleria mellonella (related: greater wax moth)	Hydroperoxidase	59.4	4.30E-236	Bacteremia	91.8	2099
gene0387	Scaffold2	Escherichia	PHI:3074	D0Z9U0	hupA	636	Edwardsiella tarda	reduced virulence	Bony fishes	7955	Danio rerio (related: zebrafish)	Nucleoid-associated protein, is a basic DNA-binding protein involved in gene regulation	38.9	3.00E-12	Hemorrhagic septicemia	90.9	161
gene0388	Scaffold2	Escherichia	PHI:7908	Q66FJ9	hmuU	633	Yersinia pseudotuberculosis	unaffected pathogenicity	Even-toed ungulates	9940	Ovis aries (related: sheep)	Hemin import ATP-binding protein	39.4	2.10E-46	Zoonotic infection	97.5	460
gene0389	Scaffold2	Escherichia	PHI:4936	Q59WW7	gpx31	5476	Candida albicans	unaffected pathogenicity	Birds	9031	Gallus gallus (related: chicken)	Glutathione peroxidase	47.2	3.20E-36	Disseminated candidiasis	86.9	370
gene0395	Scaffold2	Escherichia	PHI:8884	Q8XW15	aroG1	305	Ralstonia solanacearum	loss of pathogenicity	Eudicots	4081;4097	Nicotiana tabacum (related: common tobacco);Solanum lycopersicum (related: tomato)	Phospho-2-dehydro-3-deoxyheptonate aldolase	54.8	4.40E-111	Bacterial wilt	98.9	1018
gene0398	Scaffold2	Escherichia	PHI:9092	Q8ZPS2	ydiD	28901	Salmonella enterica	reduced virulence	Rodents	10090	Mus musculus (related: house mouse)	Plant pathogenicity factor-like protein	82.8	6.40E-274	Salmonellosis	98.9	2424
gene0401	Scaffold2	Escherichia	PHI:3957	Q4UQL6	XC_3615	339	Xanthomonas campestris	reduced virulence	Eudicots	3726	Raphanus sativus (related: radish)	Electron transfer flavoprotein alpha subunit	42.6	3.10E-23	Black rot disease	41.3	260
gene0407	Scaffold2	Escherichia	PHI:7062	A0A0U1GNF3	aroD	28901	Salmonella enterica	unaffected pathogenicity	Rodents	10090	Mus musculus (related: house mouse)	3-Dehydroquinate dehydratase	80.2	1.30E-109	Salmonellosis	100	1004
gene0414	Scaffold2	Escherichia	PHI:6270	Q8XBU9	ybdB	562	Escherichia coli	lethal	Rodents	10090	Mus musculus (related: house mouse)	Proofreading thioesterase	59.6	1.10E-44	Urinary tract infections	100	442
gene0417	Scaffold2	Escherichia	PHI:6893	A0A0F6B0W4	sufB	28901	Salmonella enterica	unaffected pathogenicity	Rodents	10090	Mus musculus (related: house mouse)	Sulfur mobilization	95.8	2.10E-284	Salmonellosis	100	2514
gene0418	Scaffold2	Escherichia	PHI:6894	A0A0M2J080	sufC	28901	Salmonella enterica	unaffected pathogenicity	Rodents	10090	Mus musculus (related: house mouse)	Sulfur mobilization	92.3	7.90E-131	Salmonellosis	100	1187
gene0420	Scaffold2	Escherichia	PHI:4210	A5IXL1	nifS	2110	Mycoplasma agalactiae	loss of pathogenicity	Even-toed ungulates	9940	Ovis aries (related: sheep)	Nitrogen fixation protein	27.2	5.60E-41	Agalactia syndrome	96.8	414
gene0424	Scaffold2	Escherichia	PHI:3134	Q66A26	pykF	633	Yersinia pseudotuberculosis	reduced virulence	Rodents	10090	Mus musculus (related: house mouse)	Part of the pyruvate - tricarboxylic acid cycle node	86.6	2.40E-229	Gut-associated diseases;enteritis;diarrhoea;colitis	100	2039
gene0425	Scaffold2	Escherichia	PHI:603	P0A1T4	orf70	28901	Salmonella enterica	unaffected pathogenicity	Rodents	10090	Mus musculus (related: house mouse)	-	87	2.30E-27	Gastroenteritis	100	290
gene0429	Scaffold2	Escherichia	PHI:604	Q9Z4S8	ttrB	28901	Salmonella enterica	unaffected pathogenicity	Rodents	10090	Mus musculus (related: house mouse)	tetrathionate reductase	39.3	1.90E-30	Gastroenteritis	67.1	321
gene0439	Scaffold2	Escherichia	PHI:2643	A4HTK3	CFAS	5671	Leishmania infantum	reduced virulence	Rodents	10090	Mus musculus (related: house mouse)	Cyclopropane fatty acid synthetase	49.4	3.20E-107	Leishmaniasis	97.1	985
gene0441	Scaffold2	Escherichia	PHI:9508	Q8X6J9	ovrB (Z0346)	562	Escherichia coli	reduced virulence	Primates;Rodents	10090;9606	Mus musculus (related: house mouse);Homo sapiens (related: human)	LysR-type transcriptional regulator	25.2	3.90E-10	Mild watery diarrhea;hemorrhagic colitis;hemolytic uremic syndrome	89	147
gene0445	Scaffold2	Escherichia	PHI:9094	O02616	Fe-SODB	5693	Trypanosoma cruzi	increased virulence (hypervirulence)	Rodents	10090	Mus musculus (related: house mouse)	Iron superoxide dismutase B	52.3	4.70E-54	Chagas disease	99	524
gene0447	Scaffold2	Escherichia	PHI:8615	J9VHR2	Grx4 (CNAG_02950)	5207	Cryptococcus neoformans	loss of pathogenicity	Rodents	10090	Mus musculus (related: house mouse)	Monothiol glutaredoxin	49.4	9.10E-21	Meningoencephalitis	75.7	235
gene0449	Scaffold2	Escherichia	PHI:414	Q696X2	GOX1	13684	Parastagonospora nodorum	unaffected pathogenicity	Monocots	4565	Triticum aestivum (related: bread wheat)	Glyoxalase	34.2	9.30E-17	Glume blotch	93.3	201
gene0450	Scaffold2	Escherichia	PHI:7917	A0A0H3KBS1	NWMN_0826	1280	Staphylococcus aureus	reduced virulence	Moths	7137	Galleria mellonella (related: greater wax moth)	NADH-dependent flavin oxidoreductase	24.9	8.60E-25	Reduced virulence	95.6	274
gene0457	Scaffold2	Escherichia	PHI:2678	P40676	slyA	28901	Salmonella enterica	reduced virulence	Rodents	10090	Mus musculus (related: house mouse)	Regulators of systemic infection	90.1	2.30E-66	Food poisoning	98.6	629
gene0460	Scaffold2	Escherichia	PHI:2646	E0IWR8	MliC	562	Escherichia coli	unaffected pathogenicity;reduced virulence	Birds	9031	Gallus gallus (related: chicken)	Lysozyme inhibitor	97.2	1.60E-56	cellulitis;Colibacillosis;swollen head syndrome	100	543
gene0461	Scaffold2	Escherichia	PHI:7298	A0A0H2ZGB1	PhzG1	287	Pseudomonas aeruginosa	reduced virulence	Nematodes	6239	Caenorhabditis elegans (related: roundworm)	Phenazine biosynthesis genes	32.5	2.50E-27	Opportunistic infections	87.6	294
gene0467	Scaffold2	Escherichia	PHI:8942	Q9HZK9	nqrD (PA2996)	287	Pseudomonas aeruginosa	unaffected pathogenicity	Moths;Eudicots	4236;7137	Lactuca sativa (related: garden lettuce);Galleria mellonella (related: greater wax moth)	Na(+)-translocating NADH-quinone reductase	39.3	6.20E-29	Nosocomial infections	85.3	308
gene0469	Scaffold2	Escherichia	PHI:8944	Q9HZK7	nqrB (PA2998)	287	Pseudomonas aeruginosa	unaffected pathogenicity	Moths;Eudicots	4236;7137	Lactuca sativa (related: garden lettuce);Galleria mellonella (related: greater wax moth)	Na(+)-translocating NADH-quinone reductase	29.3	6.80E-27	Nosocomial infections	80.7	292
gene0472	Scaffold2	Escherichia	PHI:8941	Q9HZL0	nqrE (PA2995)	287	Pseudomonas aeruginosa	unaffected pathogenicity	Moths;Eudicots	4236;7137	Lactuca sativa (related: garden lettuce);Galleria mellonella (related: greater wax moth)	Na(+)-translocating NADH-quinone reductase	42	4.30E-31	Nosocomial infections	98.4	326
gene0474	Scaffold2	Escherichia	PHI:4179	U6ZHS1	expI	1089444	Dickeya solani	reduced virulence	Eudicots	4113	Solanum tuberosum (related: potato)	synthesis and perception of signaling molecules	72.9	6.20E-28	Soft rot	98.6	295
gene0478	Scaffold2	Escherichia	PHI:4631	P19642	pafP	562	Escherichia coli	reduced virulence	Rodents	10090	Mus musculus (related: house mouse)	Transcription Regulator	99.4	1.60E-301	Urinary tract infections	100	2662
gene0480	Scaffold2	Escherichia	PHI:7696	A7F6T5	THR1	5180	Sclerotinia sclerotiorum	unaffected pathogenicity	Eudicots	3708	Brassica napus (related: rape)	Trihydroxynaphthalene reductase	35.4	4.60E-33	White mold	94.9	344
gene0486	Scaffold2	Escherichia	PHI:220	Q9HFU4	MAN1	5207	Cryptococcus neoformans	reduced virulence	Rabbits & hares;Rodents	9986;10090	Oryctolagus cuniculus (related: rabbit);Mus musculus (related: house mouse)	Phosphomannose isomerase	31.1	2.40E-41	Cryptococcosis	94.9	417
gene0490	Scaffold2	Escherichia	PHI:8513;PHI:8689	D2TU77	cpxA	67825	Citrobacter rodentium	unaffected pathogenicity;reduced virulence;loss of pathogenicity	Rodents	10090	Mus musculus (related: house mouse)	Two-component sensor kinase	31.3	1.20E-33	Colitis	65.6	351
gene0491	Scaffold2	Escherichia	PHI:3466	A1ABF3	RstA	562	Escherichia coli	reduced virulence	Birds	9031	Gallus gallus (related: chicken)	Part of a two component regulatory system	99.6	8.70E-135	Colibacillosis	100	1221
gene0495	Scaffold2	Escherichia	PHI:3780	D0ZX10	sssB	28901	Salmonella enterica	effector (plant avirulence determinant)	Rodents	10090	Mus musculus (related: house mouse)	Secreted effector protein	90.4	2.70E-160	Self-limiting gastroenteritis in humans and a typhoid-like disease in mice	100	1442
gene0499	Scaffold2	Escherichia	PHI:8966	A0A1C1TY69	mdtJ	573	Klebsiella pneumoniae	reduced virulence	Rodents	10090	Mus musculus (related: house mouse)	Multidrug transporter subunit	82.2	7.20E-45	Pneumonia	97.5	443
gene0500	Scaffold2	Escherichia	PHI:8967	B5XR94	mdtI	573	Klebsiella pneumoniae	reduced virulence	Rodents	10090	Mus musculus (related: house mouse)	Multidrug resistance protein	83.5	4.80E-48	Pneumonia	100	470
gene0504	Scaffold2	Escherichia	PHI:8567	E0SLG2	hdfR (Dda3937_04419)	204038	Dickeya dadantii	reduced virulence	Eudicots	13427	Cichorium intybus (related: chicory)	DNA-binding transcriptional regulator	30.2	6.00E-08	Soft rot disease	46.8	128
gene0510	Scaffold2	Escherichia	PHI:604	Q9Z4S8	ttrB	28901	Salmonella enterica	unaffected pathogenicity	Rodents	10090	Mus musculus (related: house mouse)	tetrathionate reductase	36.4	2.30E-27	Gastroenteritis	86.8	294
gene0515	Scaffold2	Escherichia	PHI:7511	A0A076ZHT9	VK055_1961	573	Klebsiella pneumoniae	unaffected pathogenicity	Rodents	10090	Mus musculus (related: house mouse)	Serine 3-dehydrogenase	49.2	9.90E-65	Pneumonia	98.8	617
gene0517	Scaffold2	Escherichia	PHI:8978	A0A0K0GJQ2	PXO_RS08775	347	Xanthomonas oryzae	unaffected pathogenicity	Monocots	4530	Oryza sativa (related: rice)	Response regulator	30.4	2.70E-16	Bacterial leaf blight	52.4	200
gene0523	Scaffold2	Escherichia	PHI:6529	O50980	chbC	139	Borreliella burgdorferi	unaffected pathogenicity	Rodents	10090	Mus musculus (related: house mouse)	PTS chitobiose transporter subunit IIA	30.3	5.50E-50	Lyme disease	97	492
gene0528	Scaffold2	Escherichia	PHI:5369	Q57PB8	MarA	28901	Salmonella enterica	reduced virulence	Rodents	10090	Mus musculus (related: house mouse)	Transcriptional regulator	95.2	6.00E-66	Bacteremia	99.2	625
gene0532	Scaffold2	Escherichia	PHI:9326	D4HUM6	metR	552	Erwinia amylovora	unaffected pathogenicity	Eudicots	3750	Malus domestica (related: apple)	HTH-type transcriptional regulator	23.4	3.40E-16	Fire blight	94.9	199
gene0533	Scaffold2	Escherichia	PHI:2145;PHI:9180	G4MXJ4	MoSSADH (MGG_01230);MoSSADH	318829	Magnaporthe oryzae	unaffected pathogenicity;loss of pathogenicity	Monocots	4513;4530	Oryza sativa (related: rice);Hordeum vulgare (related: barley)	Succinate-semialdehyde dehydrogenase	34.6	5.00E-70	Rice blast	97.8	665
gene0536	Scaffold2	Escherichia	PHI:4663	S0JAX7	DgcP	287	Pseudomonas aeruginosa	reduced virulence	Rodents	10090	Mus musculus (related: house mouse)	Diguanylate cyclase	33.8	4.60E-17	Nosocomial infections	31.4	208
gene0546	Scaffold3	Escherichia	PHI:3683	Q97RW0	SP_0676	1313	Streptococcus pneumoniae	reduced virulence	Rodents	10090	Mus musculus (related: house mouse)	Transcription facot	22.8	6.10E-11	Pneumonia;otitis media;septicaemia;meningitis	84.3	154
gene0547	Scaffold3	Escherichia	PHI:9318	D4HUI1	ilvA	552	Erwinia amylovora	reduced virulence	Eudicots	3750	Malus domestica (related: apple)	Threonine dehydratase	38.1	7.50E-52	Fire blight	87.8	507
gene0588	Scaffold3	Escherichia	PHI:6268	P00722	lacZ	562	Escherichia coli	reduced virulence	Rodents	10090	Mus musculus (related: house mouse)	Beta-galactosidase	34.2	1.20E-159	Urinary tract infections	94.9	1441
gene0589	Scaffold3	Escherichia	PHI:4564	I3U3N8	CcpA	1352	Enterococcus faecium	reduced virulence	Rodents	10114	Rattus (related: rat)	global transcriptional regulator of carbon catabolite repression	22.8	7.00E-18	Endocarditis	99.4	214
gene0591	Scaffold3	Escherichia	PHI:3126;PHI:9305	D4I307	argD	552	Erwinia amylovora	unaffected pathogenicity;reduced virulence;loss of pathogenicity	Eudicots	3750;4097;23211	Pyrus communis (related: pear);Nicotiana tabacum (related: common tobacco);Malus domestica (related: apple)	Acetylornithine/succinyldiaminopimelate aminotransferase;argDgene encodes a predicted N-acetylornithine aminotransferase enzyme	36.4	9.40E-55	Fire blight	82.1	533
gene0592	Scaffold3	Escherichia	PHI:6979	A0A0F6B6Z9	aer	28901	Salmonella enterica	reduced virulence	Primates	9606	Homo sapiens (related: human)	Methyl-accepting chemotaxis protein	83.8	2.80E-231	Salmonellosis	100	2056
gene0594	Scaffold3	Escherichia	PHI:3961	Q4UZ72	XC_0570	339	Xanthomonas campestris	reduced virulence	Eudicots	3726	Raphanus sativus (related: radish)	Iron utilisation protein	39.1	1.70E-40	Black rot disease	96.1	408
gene0597	Scaffold3	Escherichia	PHI:3336	D4HX24	rpoS	552	Erwinia amylovora	unaffected pathogenicity;reduced virulence	Eudicots	32224;23211	Pyrus communis (related: pear);Eriobotrya japonica (related: loquat)	regulation of stress and starvation response	42.1	8.20E-52	Fire blight	40.3	509
gene0600	Scaffold3	Escherichia	PHI:6870	A0A165G9C3	yeaZ	669	Vibrio harveyi	reduced virulence	Bony fishes	7955	Danio rerio (related: zebrafish)	Resuscitation-promoting factor	44.6	3.80E-11	Luminous vibriosis	19.3	156
gene0604	Scaffold3	Escherichia	PHI:5548;PHI:6597	Q9XC54	aphB;AphB	666	Vibrio cholerae	reduced virulence	Rodents	10090	Mus musculus (related: house mouse)	AphB and OhrR monitor redox-potential changes and respond with different kinetics;-	27.8	3.80E-29	Cholera	92.3	311
gene0612	Scaffold3	Escherichia	PHI:3147	B8F4X8	rfaE	738	Glaesserella parasuis	reduced virulence	Even-toed ungulates	9823	Sus scrofa (related: pig)	Part of cluster invloved in lipooligosaccharide synthesis	70.4	2.50E-189	Glasser disease	97.9	1694
gene0616	Scaffold3	Escherichia	PHI:6697	A0A0U1J4N7	yqiC	28901	Salmonella enterica	reduced virulence	Primates	9606	Homo sapiens (related: human)	Membrane fusogenic activity	88.5	9.80E-40	Salmonellosis	97	398
gene0626	Scaffold3	Escherichia	PHI:6553	Q54001	MdsABC	28901	Salmonella enterica	reduced virulence	Rodents	10090	Mus musculus (related: house mouse)	Multidrug transporter of Salmonella	88.8	5.10E-238	Salmonellosis	100	2114
gene0641	Scaffold3	Escherichia	PHI:7541	W9B5Y9	FepC (VK055_1930)	573	Klebsiella pneumoniae	reduced virulence	Rodents	10090	Mus musculus (related: house mouse)	Ferric vibriobactin ABC transporter, ATP-binding protein	42.4	2.60E-58	Pneumonia	92.9	562
gene0642	Scaffold3	Escherichia	PHI:8009	P15029	fecD	562	Escherichia coli	reduced virulence	Even-toed ungulates	9913	Bos taurus (related: cattle)	Fe(3+) dicitrate transport system permease protein	39.6	1.30E-43	Bovine mastitis	97.9	436
gene0643	Scaffold3	Escherichia	PHI:7542	W9B576	FepG (VK055_1929)	573	Klebsiella pneumoniae	reduced virulence	Rodents	10090	Mus musculus (related: house mouse)	Ferric enterobactin transport system permease	35	2.80E-33	Pneumonia	93.1	347
gene0651	Scaffold3	Escherichia	PHI:6890	P40719	QseC	562	Escherichia coli	reduced virulence	Rodents	10090	Mus musculus (related: house mouse)	sensory histidine kinase in two-component regulatory system	98.7	5.30E-250	Infections	100	2217
gene0652	Scaffold3	Escherichia	PHI:6882	P66796	QseB	28901	Salmonella enterica	increased virulence (hypervirulence)	Primates	9606	Homo sapiens (related: human)	Two-component system response regulator	88.1	3.60E-111	Salmonellosis	99.5	1017
gene0655	Scaffold3	Escherichia	PHI:9130	Q2YKG0	bab2_0700	235	Brucella abortus	reduced virulence	Rodents	10090	Mus musculus (related: house mouse)	ABC transporter periplasmic binding protein	34.4	1.40E-79	Brucellosis	91.8	748
gene0656	Scaffold3	Escherichia	PHI:824;PHI:6838	Q75WC5	gyrA;GyrA	337	Burkholderia glumae	chemistry target: resistance to chemical;chemistry target: sensitivity to chemical;reduced virulence;loss of pathogenicity	Monocots	4530	Oryza sativa (related: rice)	DNA gyrase;DNA gyrase (bacterial topoisomerase II)	47.7	3.00E-96	Bacterial grain rot	53.1	893
gene0657	Scaffold3	Escherichia	PHI:6380	E9F1A7	mrLPAAT1	568076	Metarhizium robertsii	reduced virulence	Moths;Beetles	7067;7091	Bombyx mori (related: domestic silkworm);Tenebrio molitor (related: yellow mealworm)	Lysophosphatidate acyltransferase	33.9	5.40E-23	-	71.8	257
gene0664	Scaffold3	Escherichia	PHI:6517	A5IYL7	adhT	2110	Mycoplasma agalactiae	reduced virulence	Even-toed ungulates	9940	Ovis aries (related: sheep)	Alcohol dehydrogenase	29.1	2.70E-28	Contagious agalactia	76.9	304
gene0666	Scaffold3	Escherichia	PHI:3135	Q66EI1	pdhR	633	Yersinia pseudotuberculosis	reduced virulence	Rodents	10090	Mus musculus (related: house mouse)	Part of the pyruvate - tricarboxylic acid cycle node	30.3	1.00E-16	Gut-associated diseases;enteritis;diarrhoea;colitis	88.4	203
gene0670	Scaffold3	Escherichia	PHI:9444	J4VZT4	Bbakr1 (XP_008600433.1)	176275	Beauveria bassiana	unaffected pathogenicity	Moths	7137	Galleria mellonella (related: greater wax moth)	Aldo/keto reductase	42.7	1.20E-55	White muscardine disease	92.7	539
gene0674	Scaffold3	Escherichia	PHI:8570	E0SGC8	metB (Dda3937_03888)	204038	Dickeya dadantii	reduced virulence	Eudicots	13427	Cichorium intybus (related: chicory)	Cystathionine gamma-synthase	34	2.50E-46	Soft rot disease	85.1	460
gene0677	Scaffold3	Escherichia	PHI:7485	W9BF24	EntA (VK055_1922)	573	Klebsiella pneumoniae	unaffected pathogenicity;reduced virulence	Rodents	10090	Mus musculus (related: house mouse)	2,3-Dihydro-2,3-dihydroxybenzoate dehydrogenase	28.7	6.30E-18	Pneumonia	82	214
gene0692	Scaffold3	Escherichia	PHI:9451	A0A2S6D5Q7	PitA	1280	Staphylococcus aureus	unaffected pathogenicity;reduced virulence	Rodents	10090	Mus musculus (related: house mouse)	Inorganic phosphate transporter	36.2	2.10E-29	Skin infections;respiratory diseases;food poisoning	46.5	315
gene0701	Scaffold3	Escherichia	PHI:5347	Q9AI28	wcbT	28450	Burkholderia pseudomallei	reduced virulence	Rodents	10090	Mus musculus (related: house mouse)	Capsule	32.5	8.60E-47	Melioidosis	96.4	464
gene0704	Scaffold3	Escherichia	PHI:6991	Q9I157	pvdL	287	Pseudomonas aeruginosa	loss of pathogenicity	Rodents	10090	Mus musculus (related: house mouse)	Iron siderophore	36.9	5.60E-79	Opportunistic infections	89.5	743
gene0711	Scaffold3	Escherichia	PHI:7586	P9WK17	Rv1837c (glcB)	1773	Mycobacterium tuberculosis	increased virulence (hypervirulence)	Primates	9606	Homo sapiens (related: human)	Malate synthase G	58	2.20E-245	Tuberculosis	99	2179
gene0713	Scaffold3	Escherichia	PHI:7003	E3PJ90	YghJ	562	Escherichia coli	unaffected pathogenicity	Rodents	10090	Mus musculus (related: house mouse)	Secreted metalloprotease and surface associated lipoprotein	88.4	0	Urinary tract infections	100	7056
gene0714	Scaffold3	Escherichia	PHI:702	O68839	VcpD	666	Vibrio cholerae	reduced virulence	Rodents	10090	Mus musculus (related: house mouse)	Required for philus assembly and CT secretion	45.7	7.40E-58	Cholera	95.2	558
gene0717	Scaffold3	Escherichia	PHI:3827	Q70M91	PilQ	487	Neisseria meningitidis	reduced virulence	Rodents	10090	Mus musculus (related: house mouse)	The ligands for TNF-a and IL-8 in a glycan-dependent manner, and their del-etion results in decreased virulence and increased survival in a mouse model	28.1	1.90E-25	No data found	49.9	282
gene0718	Scaffold3	Escherichia	PHI:6363	A0A0U1YU79	pilT	553	Pantoea ananatis	reduced virulence	Monocots	4679	Allium cepa (related: onion)	Twitching motility	43.6	1.10E-27	-	32.8	300
gene0728	Scaffold3	Escherichia	PHI:8050	Q44135	cpxA	715	Actinobacillus pleuropneumoniae	reduced virulence	Rodents	10090	Mus musculus (related: house mouse)	Sensor histidine kinase	46.8	5.00E-52	Porcine pleuropneumonia	100	507
gene0729	Scaffold3	Escherichia	PHI:6958	A0A0J9WX01	gigX6	347	Xanthomonas oryzae	increased virulence (hypervirulence)	Monocots	4530	Oryza sativa (related: rice)	Acetyltransferase	24.9	3.00E-14	Bacterial leaf blight	97.1	181
gene0730	Scaffold3	Escherichia	PHI:8517	A0A3Q0L2L4	nab2 (VV1_0808)	672	Vibrio vulnificus	reduced virulence	Crustaceans	6661	Artemia franciscana (no common name found)	N-acetylneuraminate synthase	44.6	6.00E-76	Vibriosis	96	715
gene0731	Scaffold3	Escherichia	PHI:8516	A0A3Q0L2P3	nab1 (VV1_0803)	672	Vibrio vulnificus	reduced virulence	Crustaceans	6661	Artemia franciscana (no common name found)	N-Acetylneuraminate cytidylyltransferase	38.2	3.90E-29	Vibriosis	51.9	312
gene0735	Scaffold3	Escherichia	PHI:7833	P42218	kpsS	562	Escherichia coli	reduced virulence	Moths	7137	Galleria mellonella (related: greater wax moth)	Capsule biosynthesis	97.9	7.80E-237	Mastitis	97	2103
gene0736	Scaffold3	Escherichia	PHI:7832	P42217	kpsC	562	Escherichia coli	increased virulence (hypervirulence)	Rodents	10090	Mus musculus (related: house mouse)	Capsule biosynthesis	96.6	0	Mastitis	100	3408
gene0740	Scaffold3	Escherichia	PHI:7067	Q5NGP7	KdsD	263	Francisella tularensis	reduced virulence	Rodents	10090	Mus musculus (related: house mouse)	D-arabinose 5-phosphate isomerase	41.4	2.60E-65	Tularemia	94.5	623
gene0746	Scaffold4	Escherichia	PHI:1599	I1RZ39	GzOB039	5518	Fusarium graminearum	unaffected pathogenicity	Monocots	4564	Triticum (related: wheat)	transcription factor	58.4	5.90E-34	Fusarium ear blight	98.4	349
gene0751	Scaffold4	Escherichia	PHI:4583	C9Y236	FkpA	413502	Cronobacter turicensis	reduced virulence	Primates	9606	Homo sapiens (related: human)	virulence factor	83.5	1.20E-116	bacteremia;Meningitis	99.6	1065
gene0757	Scaffold4	Escherichia	PHI:8050	Q44135	cpxA	715	Actinobacillus pleuropneumoniae	reduced virulence	Rodents	10090	Mus musculus (related: house mouse)	Sensor histidine kinase	27.5	4.10E-14	Porcine pleuropneumonia	32.2	184
gene0762	Scaffold4	Escherichia	PHI:2684	P0A2T6	crp	28901	Salmonella enterica	reduced virulence	Rodents	10090	Mus musculus (related: house mouse)	Regulators of systemic infection	99.5	2.90E-118	Food poisoning	100	1078
gene0764	Scaffold4	Escherichia	PHI:8863	B5F8I0	ArgD	28901	Salmonella enterica	reduced virulence	Rodents	10090	Mus musculus (related: house mouse)	Acetylornithine/succinyldiaminopimelate aminotransferase	91.1	3.60E-221	Infections	99.5	1968
gene0765	Scaffold4	Escherichia	PHI:3941	Q4UZG1	XC_0481	339	Xanthomonas campestris	reduced virulence	Eudicots	3726	Raphanus sativus (related: radish)	Anthranilate synthase component II	60.9	3.30E-65	Black rot disease	100	620
gene0768	Scaffold4	Escherichia	PHI:7633	Q9I2U9	ppiB	287	Pseudomonas aeruginosa	reduced virulence	Eudicots;Rodents	4236;10090	Lactuca sativa (related: garden lettuce);Mus musculus (related: house mouse)	Peptidyl-prolyl cis-trans isomerase	54.9	4.00E-42	Infections	83.7	421
gene0772	Scaffold4	Escherichia	PHI:3597	P0AC26	NirC	562	Escherichia coli	reduced virulence	Birds	9031	Gallus gallus (related: chicken)	Nitrite transporter	99.3	5.20E-152	Colibacillosis	100	1370
gene0787	Scaffold4	Escherichia	PHI:6729	P11557	damX	562	Escherichia coli	reduced virulence	Rodents	10090	Mus musculus (related: house mouse)	Cell division protein	98.6	1.40E-220	Cystitis;urinary tract infections	100	1963
gene0788	Scaffold4	Escherichia	PHI:4250	C5A9K4	aroB	337	Burkholderia glumae	reduced virulence	Monocots	4530	Oryza sativa (related: rice)	3-dehydroquinate synthase	58.3	1.20E-106	Panicle blight	95.3	980
gene0790	Scaffold4	Escherichia	PHI:3827	Q70M91	PilQ	487	Neisseria meningitidis	reduced virulence	Rodents	10090	Mus musculus (related: house mouse)	The ligands for TNF-a and IL-8 in a glycan-dependent manner, and their del-etion results in decreased virulence and increased survival in a mouse model	33.2	3.40E-54	No data found	97	528
gene0802	Scaffold4	Escherichia	PHI:424	F5HAA8	PCK1	5207	Cryptococcus neoformans	reduced virulence	Rodents	10090	Mus musculus (related: house mouse)	Phosphoenolpyruvate carboxykinase	46.7	1.40E-119	Cryptococcosis	91.5	1093
gene0803	Scaffold4	Escherichia	PHI:2686	P08982	envZ	28901	Salmonella enterica	reduced virulence	Rodents	10090	Mus musculus (related: house mouse)	Regulators of systemic infection	95.8	2.20E-248	Food poisoning	99.8	2203
gene0804	Scaffold4	Escherichia	PHI:2685	P0AA19	ompR	28901	Salmonella enterica	reduced virulence	Rodents	10090	Mus musculus (related: house mouse)	Regulators of systemic infection	100	3.90E-135	Food poisoning	100	1224
gene0805	Scaffold4	Escherichia	PHI:7131	Q8ZLJ2	greB	28901	Salmonella enterica	loss of pathogenicity	Rodents	10090	Mus musculus (related: house mouse)	Transcription elongation factor	94.9	1.20E-84	Salmonellosis	99.4	787
gene0806	Scaffold4	Escherichia	PHI:3878	Q8ZLT3	pnp	28901	Salmonella enterica	reduced virulence	Even-toed ungulates	9823	Sus scrofa (related: pig)	polynucleotide phosphorylase, an exoribonuclease involved in RNA processing and degradation	35.1	1.40E-08	Food poisoning	14.7	137
gene0808	Scaffold4	Escherichia	PHI:6941	A0A0F6UGK4	feoB	287	Pseudomonas aeruginosa	increased virulence (hypervirulence);loss of pathogenicity	Rodents	10090	Mus musculus (related: house mouse)	Ferrous iron transport protein	67.3	9.00E-282	Pneumonia	96.1	2493
gene0817	Scaffold4	Escherichia	PHI:2062;PHI:3815	G4MW66	Gph1;GPH1	318829	Magnaporthe oryzae	unaffected pathogenicity;reduced virulence;loss of pathogenicity	Monocots	4513;4530	Hordeum vulgare (related: barley);Oryza sativa (related: rice)	-;Phosphorylase	46.4	2.60E-191	Rice blast	92.3	1713
gene0818	Scaffold4	Escherichia	PHI:3620	P9WGM5	narL	1773	Mycobacterium tuberculosis	unaffected pathogenicity	Rodents	10090	Mus musculus (related: house mouse)	Two-Component Regulatory Systems	50.9	1.40E-07	Tuberculosis	6.3	129
gene0821	Scaffold4	Escherichia	PHI:3219	Q5GZM8	fleQ	347	Xanthomonas oryzae	unaffected pathogenicity	Monocots	4530	Oryza sativa (related: rice)	Flagellar motility	34	7.90E-35	Bacterial leaf blight	53.6	362
gene0822	Scaffold4	Escherichia	PHI:6545	Q9L7R1	yihW	28901	Salmonella enterica	unaffected pathogenicity	Rodents	10090	Mus musculus (related: house mouse)	O-Antigen Capsule	43	1.80E-58	Salmonellosis	96.8	563
gene0825	Scaffold4	Escherichia	PHI:3272	Q8CWG4	glpD	632	Yersinia pestis	unaffected pathogenicity	Rodents	10090	Mus musculus (related: house mouse)	Glycerol-3-phosphate dehydrogenase involved in glycerol fermentation	77.8	5.40E-235	Pneumonic plague	100	2088
gene0837	Scaffold4	Escherichia	PHI:2062;PHI:3815	G4MW66	Gph1;GPH1	318829	Magnaporthe oryzae	unaffected pathogenicity;reduced virulence;loss of pathogenicity	Monocots	4513;4530	Hordeum vulgare (related: barley);Oryza sativa (related: rice)	-;Phosphorylase	48.3	2.00E-223	Rice blast	99.1	1990
gene0839	Scaffold4	Escherichia	PHI:6731	P9WN43	glgC	1773	Mycobacterium tuberculosis	reduced virulence	Rodents	10090	Mus musculus (related: house mouse)	Glucose-1-phosphate adenylyltransferase	40.7	1.10E-87	Tuberculosis	92.1	817
gene0845	Scaffold4	Escherichia	PHI:6701	A0A0H6FRN3	gntK	666	Vibrio cholerae	reduced virulence	Rabbits & hares;Rodents	9986;10090	Oryctolagus cuniculus (related: rabbit);Mus musculus (related: house mouse)	Thermo-resistant gluconate kinase	45.6	3.80E-18	Cholera	51.4	214
gene0850	Scaffold4	Escherichia	PHI:8554	A0A0G3K3H0	hcp2	562	Escherichia coli	reduced virulence	Birds	9031	Gallus gallus (related: chicken)	Hemolysin co-regulation protein	30.9	1.60E-08	Avian colibacillosis	25.8	134
gene0853	Scaffold4	Escherichia	PHI:7689	D6XQY8	gGT	210	Helicobacter pylori	reduced virulence	Rodents	10090	Mus musculus (related: house mouse)	γ-Glutamyl transferase	49.7	5.20E-157	Gastric infections	98.3	1416
gene0856	Scaffold4	Escherichia	PHI:6319	Q8DPC2	potA	1313	Streptococcus pneumoniae	reduced virulence	Rodents	10090	Mus musculus (related: house mouse)	ABC transporter ATP-binding protein - spermidine/putrescine transport	38.9	5.00E-62	Pneumococcal pneumonia	93.8	595
gene0860	Scaffold4	Escherichia	PHI:9450	Q2FYQ0	PstB	1280	Staphylococcus aureus	unaffected pathogenicity	Rodents	10090	Mus musculus (related: house mouse)	Phosphate import ATP-binding protein	28.2	5.40E-20	Skin infections;respiratory diseases;food poisoning	98.7	231
gene0861	Scaffold4	Escherichia	PHI:6319	Q8DPC2	potA	1313	Streptococcus pneumoniae	reduced virulence	Rodents	10090	Mus musculus (related: house mouse)	ABC transporter ATP-binding protein - spermidine/putrescine transport	26.6	7.40E-23	Pneumococcal pneumonia	100	256
gene0864	Scaffold4	Escherichia	PHI:9132	Q2YK50	bab2_0830	235	Brucella abortus	unaffected pathogenicity	Rodents	10090	Mus musculus (related: house mouse)	ABC transporter periplasmic binding protein	25.7	2.50E-27	Brucellosis	95.4	296
gene0873	Scaffold4	Escherichia	PHI:3336	D4HX24	rpoS	552	Erwinia amylovora	unaffected pathogenicity;reduced virulence	Eudicots	32224;23211	Pyrus communis (related: pear);Eriobotrya japonica (related: loquat)	regulation of stress and starvation response	28.1	8.50E-20	Fire blight	90.5	230
gene0875	Scaffold4	Escherichia	PHI:3928	Q8ZQE4	MacB	28901	Salmonella enterica	reduced virulence	Rodents	10090	Mus musculus (related: house mouse)	ABC-Type Ef�_x Pump	37.4	1.90E-35	Food poisoning;enteritis	94.6	364
gene0881	Scaffold4	Escherichia	PHI:7386	Q60048	CadA	1639	Listeria monocytogenes	unaffected pathogenicity;reduced virulence	Rodents	10090	Mus musculus (related: house mouse)	Cadmium-dependent efflux pump regulator	35.3	4.00E-114	Listeriosis	93	1047
gene0891	Scaffold4	Escherichia	PHI:7820	H7C7Q3	oppD (bb0334)	139	Borreliella burgdorferi	reduced virulence	Rodents	10090	Mus musculus (related: house mouse)	Oligopepeptide (Opp) transporter that drives transport by hydrolyzing ATP	39.1	5.10E-40	Lyme disease	95.7	404
gene0892	Scaffold4	Escherichia	PHI:7821	H7C7L2	oppF (bb0335)	139	Borreliella burgdorferi	reduced virulence	Rodents	10090	Mus musculus (related: house mouse)	Oligopepeptide (Opp) transporter that drives transport by hydrolyzing ATP	39.9	1.30E-41	Lyme disease	85.8	418
gene0893	Scaffold4	Escherichia	PHI:9061	Q2YJ35	nikR (bab2_0432)	235	Brucella abortus	unaffected pathogenicity	Rodents	10090	Mus musculus (related: house mouse)	Nickel-responsive regulator	50.4	1.70E-34	Ovine brucellosis	97.7	354
gene0894	Scaffold4	Escherichia	PHI:5300	A4VTH4	agaR2	1307	Streptococcus suis	reduced virulence	Even-toed ungulates;Rodents	10090;9823	Sus scrofa (related: pig);Mus musculus (related: house mouse)	Regulators of N- acetyl- galactosamine utilization pathway	26.2	2.60E-17	Streptococcal toxic shock syndrome	89.9	208
gene0900	Scaffold4	Escherichia	PHI:6903	P99075	FbaA	1280	Staphylococcus aureus	reduced virulence	Moths	7137	Galleria mellonella (related: greater wax moth)	Fructose-bisphosphate aldolase	34.2	7.90E-42	White muscardine disease	98.9	420
gene0902	Scaffold4	Escherichia	PHI:6319	Q8DPC2	potA	1313	Streptococcus pneumoniae	reduced virulence	Rodents	10090	Mus musculus (related: house mouse)	ABC transporter ATP-binding protein - spermidine/putrescine transport	34	1.60E-24	Pneumococcal pneumonia	22.3	275
gene0906	Scaffold4	Escherichia	PHI:9451	A0A2S6D5Q7	PitA	1280	Staphylococcus aureus	unaffected pathogenicity;reduced virulence	Rodents	10090	Mus musculus (related: house mouse)	Inorganic phosphate transporter	37.6	1.30E-26	Skin infections;respiratory diseases;food poisoning	45.9	291
gene0913	Scaffold4	Escherichia	PHI:4904	C4YR40	Glr1	5476	Candida albicans	reduced virulence	Moths;Rodents	10090;7137	Mus musculus (related: house mouse);Galleria mellonella (related: greater wax moth)	Glutathione recycling enzymes/ glutathione reductase	48.2	1.30E-118	Disseminated candidiasis	99.3	1084
gene0917	Scaffold4	Escherichia	PHI:9256	P37194	slp	562	Escherichia coli	reduced virulence	Primates	9606	Homo sapiens (related: human)	Carbon starvation-inducible lipoprotein	99.5	2.60E-110	Urinary tract infections	100	1009
gene0919	Scaffold4	Escherichia	PHI:7906	Q66FJ7	hmuS	633	Yersinia pseudotuberculosis	unaffected pathogenicity	Even-toed ungulates	9940	Ovis aries (related: sheep)	Possible hemin degradation/transport protein	67.1	5.80E-132	Zoonotic infection	99.1	1198
gene0920	Scaffold4	Escherichia	PHI:7905	Q66FJ6	hmuR	633	Yersinia pseudotuberculosis	unaffected pathogenicity	Even-toed ungulates	9940	Ovis aries (related: sheep)	Outer membrane hemin receptor	67.8	3.00E-270	Zoonotic infection	100	2393
gene0921	Scaffold4	Escherichia	PHI:7907	Q66FJ8	hmuT	633	Yersinia pseudotuberculosis	unaffected pathogenicity	Even-toed ungulates	9940	Ovis aries (related: sheep)	ABC transporter, periplasmic hemin-binding protein	34.3	2.80E-37	Zoonotic infection	88.2	381
gene0925	Scaffold4	Escherichia	PHI:7908	Q66FJ9	hmuU	633	Yersinia pseudotuberculosis	unaffected pathogenicity	Even-toed ungulates	9940	Ovis aries (related: sheep)	Hemin import ATP-binding protein	67.8	1.10E-111	Zoonotic infection	98.4	1023
gene0926	Scaffold4	Escherichia	PHI:7909	Q66FK0	hmuV	633	Yersinia pseudotuberculosis	unaffected pathogenicity	Even-toed ungulates	9940	Ovis aries (related: sheep)	ABC hemin transporter, permease subunit	59.6	6.40E-83	Zoonotic infection	99.2	774
gene0927	Scaffold4	Escherichia	PHI:3668;PHI:4693;PHI:4698;PHI:9435	D0ZLQ7	MgtC;mgtC	28901	Salmonella enterica	effector (plant avirulence determinant);reduced virulence;increased virulence (hypervirulence)	Rodents	10090	Mus musculus (related: house mouse)	Required for intramacrophage survival and growth in low Mg2+.;Virulence protein;cellulose synthesis regulation	31	1.00E-13	Salmonellosis;Food poisoning;Gastroenteritis	71.7	176
gene0933	Scaffold4	Escherichia	PHI:6386	Q2FD95	adeI	470	Acinetobacter baumannii	unaffected pathogenicity	Rodents	10090	Mus musculus (related: house mouse)	Multidrug efflux protein	42.8	4.40E-80	bloodstream infections;Pneumonia	97.9	751
gene0934	Scaffold4	Escherichia	PHI:7307	A0A0H3N916	AcrB	28901	Salmonella enterica	reduced virulence	Moths;Primates;Rodents	10090;7137;9606	Mus musculus (related: house mouse);Homo sapiens (related: human);Galleria mellonella (related: greater wax moth)	Efflux pump membrane transporter	70.9	0	Salmonellosis	99.6	3692
gene0936	Scaffold4	Escherichia	PHI:5244	D2TIS0	RegA	67825	Citrobacter rodentium	reduced virulence	Rodents	10090	Mus musculus (related: house mouse)	Transcriptional regulator of virulence	27.8	6.30E-16	No data found	88.4	196
gene0937	Scaffold4	Escherichia	PHI:635;PHI:7270;PHI:9084;PHI:9231;PHI:9522	P0CL08	hilD	28901	Salmonella enterica	unaffected pathogenicity;reduced virulence;increased virulence (hypervirulence)	Primates;Rodents	10090;9606	Homo sapiens (related: human);Mus musculus (related: house mouse)	Regulatory protein;-;AraC-like transcriptional regulator;Invasion regulator;Master SPI-1 regulator	34.6	1.30E-17	Salmonellosis;Gastroenteritis	55.8	211
gene0957	Scaffold5	Escherichia	PHI:8799	Q5ZS33	DotA	446	Legionella pneumophila	reduced virulence	Rodents;Eukaryotes	10090;5755	Mus musculus (related: house mouse);Acanthamoeba castellanii (no common name found)	Conjugal transfer/type IV secretion protein	38.4	6.10E-24	Legionnaires_ disease	17.3	270
gene0959	Scaffold5	Escherichia	PHI:6369	P0ACF8	hns	562	Escherichia coli	increased virulence (hypervirulence)	Rodents	10090	Mus musculus (related: house mouse)	Global DNA-binding transcriptional dual regulator	61	1.10E-38	Urinary tract infections	100	390
gene0975	Scaffold5	Escherichia	PHI:6517	A5IYL7	adhT	2110	Mycoplasma agalactiae	reduced virulence	Even-toed ungulates	9940	Ovis aries (related: sheep)	Alcohol dehydrogenase	29.4	4.70E-41	Contagious agalactia	97.9	414
gene0976	Scaffold5	Escherichia	PHI:6701	A0A0H6FRN3	gntK	666	Vibrio cholerae	reduced virulence	Rabbits & hares;Rodents	9986;10090	Oryctolagus cuniculus (related: rabbit);Mus musculus (related: house mouse)	Thermo-resistant gluconate kinase	48.3	1.70E-16	Cholera	46.5	200
gene0977	Scaffold5	Escherichia	PHI:2256	Q0UA24	Xdh1	13684	Parastagonospora nodorum	unaffected pathogenicity	Monocots	4564	Triticum (related: wheat)	xylitol dehydrogenase	34.7	1.10E-42	Glume blotch	84.3	428
gene0978	Scaffold5	Escherichia	PHI:4077	B9J010	entA	1396	Bacillus cereus	reduced virulence	Moths	7137	Galleria mellonella (related: greater wax moth)	Bacillibactin siderophore	32.7	1.40E-34	vomitting;Diarrhea	96.9	357
gene0990	Scaffold5	Escherichia	PHI:2634	A0A0H2XHH2	argF	1280	Staphylococcus aureus	unaffected pathogenicity	Rodents	10090	Mus musculus (related: house mouse)	Ornithine carbamoyltransferase	58.1	4.40E-108	Community-associated and nosocomial infections	100	992
gene0992	Scaffold5	Escherichia	PHI:8635	P0C0B3	arcA/sagp	1314	Streptococcus pyogenes	reduced virulence	Rodents	10090	Mus musculus (related: house mouse)	Arginine deiminase	37.9	5.70E-70	Streptococcal sepsis	99	664
gene0993	Scaffold5	Escherichia	PHI:3475	Q97NA2	arcC	1313	Streptococcus pneumoniae	reduced virulence	Rodents	10090	Mus musculus (related: house mouse)	Part of the arginine deiminase system	38	4.70E-48	Pneumococcal pneumonia	95.2	474
gene0994	Scaffold5	Escherichia	PHI:2634	A0A0H2XHH2	argF	1280	Staphylococcus aureus	unaffected pathogenicity	Rodents	10090	Mus musculus (related: house mouse)	Ornithine carbamoyltransferase	58.6	5.30E-114	Community-associated and nosocomial infections	99.1	1043
gene0995	Scaffold5	Escherichia	PHI:3140	Q4R0Z0	ArcD	1307	Streptococcus suis	reduced virulence	Primates	9606	Homo sapiens (related: human)	arginine-ornithine antiporter	42.8	2.40E-96	Streptococcal toxic shock syndrome	98.7	892
gene1001	Scaffold5	Escherichia	PHI:7573	Q7CIZ1	MgtB	632	Yersinia pestis	reduced virulence	Rodents	10090	Mus musculus (related: house mouse)	Magnesium ion transporter	52	3.70E-255	Pneumonic plague	94.3	2264
gene1004	Scaffold5	Escherichia	PHI:6732	P9WQ19	treS	1773	Mycobacterium tuberculosis	unaffected pathogenicity;reduced virulence	Rodents	10090	Mus musculus (related: house mouse)	Trehalose synthase	28.9	3.80E-56	Tuberculosis	92	546
gene1012	Scaffold5	Escherichia	PHI:7533	A0A076ZPI5	VK055_1939	573	Klebsiella pneumoniae	unaffected pathogenicity	Rodents	10090	Mus musculus (related: house mouse)	Branched-chain amino acid transport system/permease component family protein	31.2	4.70E-30	Pneumonia	91.8	319
gene1013	Scaffold5	Escherichia	PHI:7533	A0A076ZPI5	VK055_1939	573	Klebsiella pneumoniae	unaffected pathogenicity	Rodents	10090	Mus musculus (related: house mouse)	Branched-chain amino acid transport system/permease component family protein	32.1	2.20E-30	Pneumonia	88.5	322
gene1014	Scaffold5	Escherichia	PHI:6319	Q8DPC2	potA	1313	Streptococcus pneumoniae	reduced virulence	Rodents	10090	Mus musculus (related: house mouse)	ABC transporter ATP-binding protein - spermidine/putrescine transport	31.1	7.70E-24	Pneumococcal pneumonia	43.2	267
gene1015	Scaffold5	Escherichia	PHI:9129	Q2YJE8	bab2_1109	235	Brucella abortus	reduced virulence	Rodents	10090	Mus musculus (related: house mouse)	ABC transporter periplasmic binding protein	28.5	8.10E-11	Brucellosis	80.5	153
gene1026	Scaffold5	Escherichia	PHI:7020	P08331	cpdB	562	Escherichia coli	reduced virulence	Birds	9031	Gallus gallus (related: chicken)	Cyclic phosphodiesterase	100	0	Colibacillosis	100	3376
gene1037	Scaffold5	Escherichia	PHI:7696	A7F6T5	THR1	5180	Sclerotinia sclerotiorum	unaffected pathogenicity	Eudicots	3708	Brassica napus (related: rape)	Trihydroxynaphthalene reductase	31.4	2.20E-22	White mold	95.4	252
gene1057	Scaffold5	Escherichia	PHI:6503	Q1J773	fruR	1314	Streptococcus pyogenes	unaffected pathogenicity	Rodents	10090	Mus musculus (related: house mouse)	Fructose metabolism	23.9	8.90E-13	Infections	91.2	169
gene1069	Scaffold5	Escherichia	PHI:9183	B0XQR1	ssdA (AFUB_010850)	746128	Aspergillus fumigatus	reduced virulence;increased virulence (hypervirulence)	Rodents	10090	Mus musculus (related: house mouse)	Cell wall biogenesis protein phosphatase	23.6	2.00E-29	Pulmonary aspergillosis	59.9	317
gene1071	Scaffold5	Escherichia	PHI:2625;PHI:9416	P65882	purA	28901	Salmonella enterica	reduced virulence;loss of pathogenicity	Rodents;Bony fishes	7955;10090	Danio rerio (related: zebrafish);Mus musculus (related: house mouse)	Pathogenicity island;Adenylosuccinate synthetase	99.5	1.90E-252	Food poisoning;Gastroenteritis	100	2238
gene1076	Scaffold5	Escherichia	PHI:2687	P0A1R0	hfq	28901	Salmonella enterica	reduced virulence	Rodents	10090	Mus musculus (related: house mouse)	Regulators of systemic infection	94.1	1.00E-47	Food poisoning	100	467
gene1077	Scaffold5	Escherichia	PHI:6266	M1W4B7	cptRNA-ipt	5111	Claviceps purpurea	reduced virulence;loss of pathogenicity	Monocots	4550	Secale cereale (related: rye)	tRNA dimethylallyltransferase	28.9	1.30E-26	Ergot	90.4	289
gene1078	Scaffold5	Escherichia	PHI:7208	J9VQQ5	mlh1	5207	Cryptococcus neoformans	unaffected pathogenicity	Rodents	10090	Mus musculus (related: house mouse)	DNA mismatch repair protein	34.8	8.50E-49	Fungal meningitis	53.7	483
gene1079	Scaffold5	Escherichia	PHI:7778	A0A0H2X6Q9	AmiC1 (XC_1816)	339	Xanthomonas campestris	reduced virulence	Eudicots	3726	Raphanus sativus (related: radish)	Amidase	37.8	2.00E-47	Black rot disease	71	470
gene1084	Scaffold5	Escherichia	PHI:6274	P57665	Orn	287	Pseudomonas aeruginosa	reduced virulence	Rodents	10090	Mus musculus (related: house mouse)	Oligoribonuclease	67.4	3.10E-68	Opportunistic infections	98.3	646
gene1091	Scaffold5	Escherichia	PHI:2960	C5BDL7	frdA	67780	Edwardsiella ictaluri	reduced virulence	Bony fishes	7998	Ictalurus punctatus (related: channel catfish)	Fumarate reductase	85	0.00E+00	Enteric septicemia	100	2728
gene1092	Scaffold5	Escherichia	PHI:822	O42772	Ip	1047171	Zymoseptoria tritici	chemistry target: resistance to chemical	Monocots	4564	Triticum (related: wheat)	succinate dehydrogenase subunit	35	2.60E-33	Septoria leaf blotch	93.4	346
gene1095	Scaffold5	Escherichia	PHI:6133	Q6PT92	blaCMY-2	28901	Salmonella enterica	reduced virulence	Rodents	10090	Mus musculus (related: house mouse)	Beta-lactamase	76.3	2.70E-175	Salmonellosis	100	1572
gene1100	Scaffold5	Escherichia	PHI:6420	P64036	EF-P	28901	Salmonella enterica	increased virulence (hypervirulence)	Rodents	10090	Mus musculus (related: house mouse)	Elongation factor	98.9	3.00E-106	Salmonellosis	100	974
gene1104	Scaffold5	Escherichia	PHI:3085	P42375	GroEL	837	Porphyromonas gingivalis	increased virulence (hypervirulence)	Rodents	10114	Rattus (related: rat)	folding of newly synthesized proteins, preventing misfolding and aggregation	62.2	1.40E-183	Periodontitis	98.9	1645
gene1114	Scaffold6	Escherichia	PHI:8868	X5FDX7	vgrG1	562	Escherichia coli	reduced virulence	Even-toed ungulates;Primates;Rodents	10090;9823;9606	Sus scrofa (related: pig);Homo sapiens (related: human);Mus musculus (related: house mouse)	Actin cross-linking toxin	60.1	5.60E-135	Infections	92.8	1225
gene1118	Scaffold6	Escherichia	PHI:7091;PHI:7432	D4I223	EAMY _3216;tssM-3	552	Erwinia amylovora	unaffected pathogenicity;reduced virulence;increased virulence (hypervirulence)	Eudicots	3750;23211	Pyrus communis (related: pear);Malus domestica (related: apple)	Type VI secretion system protein;T6SS-3 component	43.3	3.30E-256	Fire blight	98.3	2274
gene1119	Scaffold6	Escherichia	PHI:7078;PHI:7431	D4I222	tssA-2;EAMY _3215	552	Erwinia amylovora	unaffected pathogenicity;reduced virulence;increased virulence (hypervirulence)	Eudicots	3750;23211	Pyrus communis (related: pear);Malus domestica (related: apple)	Type VI secretion system protein;T6SS-3 component	52.9	3.30E-153	Fire blight	96.7	1383
gene1122	Scaffold6	Escherichia	PHI:7083;PHI:7430	D4I221	EAMY _3214;tssF-2	552	Erwinia amylovora	unaffected pathogenicity;reduced virulence;increased virulence (hypervirulence)	Eudicots	3750;23211	Pyrus communis (related: pear);Malus domestica (related: apple)	Type VI secretion system protein;T6SS-3 component	65.9	7.00E-78	Fire blight	96.8	730
gene1123	Scaffold6	Escherichia	PHI:7083;PHI:7430	D4I221	EAMY _3214;tssF-2	552	Erwinia amylovora	unaffected pathogenicity;reduced virulence;increased virulence (hypervirulence)	Eudicots	3750;23211	Pyrus communis (related: pear);Malus domestica (related: apple)	Type VI secretion system protein;T6SS-3 component	70.5	7.50E-157	Fire blight	98.1	1413
gene1124	Scaffold6	Escherichia	PHI:7085;PHI:7429	D4I220	tssG-2;EAMY _3213	552	Erwinia amylovora	unaffected pathogenicity;reduced virulence;increased virulence (hypervirulence)	Eudicots	3750;23211	Pyrus communis (related: pear);Malus domestica (related: apple)	Type VI secretion system protein;T6SS-3 component	59.6	3.50E-111	Fire blight	94.7	1019
gene1125	Scaffold6	Escherichia	PHI:7086;PHI:7428	D4I219	tssJ-2;EAMY _3212	552	Erwinia amylovora	unaffected pathogenicity;reduced virulence;increased virulence (hypervirulence)	Eudicots	3750;23211	Pyrus communis (related: pear);Malus domestica (related: apple)	Type VI secretion system protein;T6SS-3 component	43.3	4.10E-36	Fire blight	96.1	369
gene1126	Scaffold6	Escherichia	PHI:7082;PHI:7418	D4I209	EAMY _3202;tssE-2	552	Erwinia amylovora	unaffected pathogenicity;reduced virulence;increased virulence (hypervirulence)	Eudicots	3750;23211	Pyrus communis (related: pear);Malus domestica (related: apple)	Type VI secretion system protein;T6SS-3 component	58.1	5.70E-41	Fire blight	95.8	410
gene1127	Scaffold6	Escherichia	PHI:7079;PHI:7417	D4I208	tssA-3;EAMY _3201	552	Erwinia amylovora	unaffected pathogenicity;reduced virulence;increased virulence (hypervirulence)	Eudicots	3750;23211	Pyrus communis (related: pear);Malus domestica (related: apple)	Type VI secretion system protein;T6SS-3 component	36	7.40E-66	Fire blight	95	629
gene1129	Scaffold6	Escherichia	PHI:7067	Q5NGP7	KdsD	263	Francisella tularensis	reduced virulence	Rodents	10090	Mus musculus (related: house mouse)	D-arabinose 5-phosphate isomerase	46.2	9.10E-37	Tularemia	86.4	375
gene1131	Scaffold6	Escherichia	PHI:4631	P19642	pafP	562	Escherichia coli	reduced virulence	Rodents	10090	Mus musculus (related: house mouse)	Transcription Regulator	41.7	2.80E-109	Urinary tract infections	98.3	1004
gene1132	Scaffold6	Escherichia	PHI:4630	P11989	PafR	562	Escherichia coli	reduced virulence	Rodents	10090	Mus musculus (related: house mouse)	Transcription Regulator	29.8	5.90E-26	Urinary tract infections	81.4	283
gene1133	Scaffold6	Escherichia	PHI:8729	Q8ZMB9	amiC	28901	Salmonella enterica	reduced virulence	Rodents	10090	Mus musculus (related: house mouse)	N-acetylmuramoyl-L-alanine amidase	94.2	5.80E-219	Typhoid	99.8	1949
gene1145	Scaffold6	Escherichia	PHI:9312	D4HXP6	ptsI	552	Erwinia amylovora	reduced virulence	Eudicots	3750	Malus domestica (related: apple)	Phosphoenolpyruvate-protein phosphotransferase	33.5	3.40E-84	Fire blight	75.9	789
gene1146	Scaffold6	Escherichia	PHI:7474	Q9X4P2	PA0336 (RppH)	287	Pseudomonas aeruginosa	increased virulence (hypervirulence)	Nematodes	6239	Caenorhabditis elegans (related: roundworm)	Nudix-type RNA pyrophosphohydrolase	67.8	1.90E-62	Infections	86.4	596
gene1149	Scaffold6	Escherichia	PHI:3118	Q882D7	PSPTO_2691	317	Pseudomonas syringae	unaffected pathogenicity	Eudicots	4081;4097	Nicotiana tabacum (related: common tobacco);Solanum lycopersicum (related: tomato)	Membrane protein, TerC family	53.7	4.40E-62	Bacterial speck of tomato	95.8	594
gene1151	Scaffold6	Escherichia	PHI:3947	Q4V006	XC_0281	339	Xanthomonas campestris	reduced virulence	Eudicots	3726	Raphanus sativus (related: radish)	Oxidoreductase	32.3	4.20E-37	Black rot disease	94.5	380
gene1153	Scaffold6	Escherichia	PHI:4108	A5F6S0	fadD	666	Vibrio cholerae	unaffected pathogenicity;reduced virulence	Rabbits & hares	9986	Oryctolagus cuniculus (related: rabbit)	encoding a long-chain fatty acyl coenzyme A (acyl-CoA) ligase	26.8	1.80E-34	Cholera	62.3	360
gene1155	Scaffold6	Escherichia	PHI:8581	E0SEI0	lysA (Dda3937_02577)	204038	Dickeya dadantii	reduced virulence	Eudicots	13427	Cichorium intybus (related: chicory)	Diamiopimelate decarboxylase	74.2	2.00E-187	Soft rot disease	99.5	1677
gene1156	Scaffold6	Escherichia	PHI:7882	Q8XY83	PrhO (Rsc1880)	305	Ralstonia solanacearum	reduced virulence	Eudicots	4081;4097	Nicotiana tabacum (related: common tobacco);Solanum lycopersicum (related: tomato)	Putative LysR-type transcriptional regulator	29.4	1.60E-24	Bacterial wilt	93.9	271
gene1158	Scaffold6	Escherichia	PHI:9510	Q83EH4	CBU_0347	777	Coxiella burnetii	unaffected pathogenicity	Moths	7137	Galleria mellonella (related: greater wax moth)	D-xylose-proton symporter	38.3	6.40E-89	Q fever	94.7	828
gene1159	Scaffold6	Escherichia	PHI:5271	Q8Y0J2	fabG1	305	Ralstonia solanacearum	lethal	Eudicots	4081	Solanum lycopersicum (related: tomato)	3-ketoacyl-acyl carrier protein reductase	36.3	5.20E-37	Bacterial wilt	96	378
gene1161	Scaffold6	Escherichia	PHI:2529	Q4WCL5	ERG10	746128	Aspergillus fumigatus	lethal	Lethal pathogen phenotype	Lethal pathogen phenotype	Lethal pathogen phenotype	Acetyl-CoA acetyl-transferase	42.6	2.90E-79	Invasive pulmonary aspergillosis	98.5	744
gene1164	Scaffold6	Escherichia	PHI:9369	Q7CKC8	nlpD	632	Yersinia pestis	reduced virulence	Rodents	10090	Mus musculus (related: house mouse)	Lipoprotein	57.8	1.30E-43	Bubonic plague	62.9	435
gene1168	Scaffold6	Escherichia	PHI:9014	A0A0K0GGF6	PXO_RS02690	347	Xanthomonas oryzae	unaffected pathogenicity	Monocots	4530	Oryza sativa (related: rice)	Response regulator	47	8.40E-70	Bacterial leaf blight	54.1	664
gene1173	Scaffold6	Escherichia	PHI:3475	Q97NA2	arcC	1313	Streptococcus pneumoniae	reduced virulence	Rodents	10090	Mus musculus (related: house mouse)	Part of the arginine deiminase system	50.6	8.80E-79	Pneumococcal pneumonia	99	739
gene1189	Scaffold6	Escherichia	PHI:9409	J5K1T7	Krs (BBA_03037)	176275	Beauveria bassiana	reduced virulence	Moths	7137	Galleria mellonella (related: greater wax moth)	Lysine-tRNA synthetase	38.6	8.10E-98	White muscardine disease	98.6	905
gene1190	Scaffold6	Escherichia	PHI:4652	Q1JLQ2	MntE	1314	Streptococcus pyogenes	unaffected pathogenicity	Rodents	10090	Mus musculus (related: house mouse)	Manganese Homeostasis	37.8	5.10E-44	Infections	96.6	439
gene1200	Scaffold6	Escherichia	PHI:6501	A0A0H2ZQ21	BglA3	1313	Streptococcus pneumoniae	reduced virulence	Rodents	10090	Mus musculus (related: house mouse)	6-Phospho-_-Glucosidase	31.1	9.80E-61	Pneumococcal pneumonia	98.7	585
gene1201	Scaffold6	Escherichia	PHI:2961	C5BAT0	gcvP	67780	Edwardsiella ictaluri	reduced virulence	Bony fishes	7998	Ictalurus punctatus (related: channel catfish)	Glycine dehydrogenase	74.9	0	Enteric septicemia	99.9	3772
gene1204	Scaffold6	Escherichia	PHI:7028	P25535	ubiI	562	Escherichia coli	reduced virulence	Rodents	10090	Mus musculus (related: house mouse)	Aerobic ubiquinone-8 synthase	98	9.20E-230	Urinary tract infections	100	2042
gene1205	Scaffold6	Escherichia	PHI:7028	P25535	ubiI	562	Escherichia coli	reduced virulence	Rodents	10090	Mus musculus (related: house mouse)	Aerobic ubiquinone-8 synthase	30	5.40E-41	Urinary tract infections	99	414
gene1215	Scaffold6	Escherichia	PHI:8567	E0SLG2	hdfR (Dda3937_04419)	204038	Dickeya dadantii	reduced virulence	Eudicots	13427	Cichorium intybus (related: chicory)	DNA-binding transcriptional regulator	26.4	7.10E-09	Soft rot disease	52.3	136
gene1219	Scaffold6	Escherichia	PHI:6903	P99075	FbaA	1280	Staphylococcus aureus	reduced virulence	Moths	7137	Galleria mellonella (related: greater wax moth)	Fructose-bisphosphate aldolase	27	1.30E-20	White muscardine disease	86.6	238
gene1221	Scaffold6	Escherichia	PHI:6904	P0A038	GAPDH	1280	Staphylococcus aureus	reduced virulence	Moths	7137	Galleria mellonella (related: greater wax moth)	Glyceraldehyde-3-phosphate dehydrogenase	39.4	8.20E-62	White muscardine disease	99.4	593
gene1225	Scaffold6	Escherichia	PHI:7821	H7C7L2	oppF (bb0335)	139	Borreliella burgdorferi	reduced virulence	Rodents	10090	Mus musculus (related: house mouse)	Oligopepeptide (Opp) transporter that drives transport by hydrolyzing ATP	31.2	2.40E-09	Lyme disease	80	139
gene1226	Scaffold6	Escherichia	PHI:6319	Q8DPC2	potA	1313	Streptococcus pneumoniae	reduced virulence	Rodents	10090	Mus musculus (related: house mouse)	ABC transporter ATP-binding protein - spermidine/putrescine transport	29.5	9.70E-19	Pneumococcal pneumonia	98.2	220
gene1229	Scaffold6	Escherichia	PHI:6486;PHI:6487	P9WN21	GPM2;GLPX	1773	Mycobacterium tuberculosis	unaffected pathogenicity;loss of pathogenicity	Rodents	10090	Mus musculus (related: house mouse)	Fructose bisphosphatase	56.1	3.00E-10	Tuberculosis	91.9	142
gene1234	Scaffold6	Escherichia	PHI:8028	Q8MPM3	Tkt	5665	Leishmania mexicana	loss of pathogenicity	Primates;Rodents	10090;9606	Mus musculus (related: house mouse);Homo sapiens (related: human)	Transketolase	47.6	7.00E-166	Leishmaniasis	99.8	1493
gene1236	Scaffold6	Escherichia	PHI:9150	P60651	speB	562	Escherichia coli	unaffected pathogenicity;reduced virulence	Birds	9031	Gallus gallus (related: chicken)	Agmatinase	99.3	3.90E-180	Colibacillosis	100	1613
gene1240	Scaffold6	Escherichia	PHI:877	G4NCL5	MGG_00383	318829	Magnaporthe oryzae	reduced virulence	Monocots	4530	Oryza sativa (related: rice)	Hypothetical protein	56.7	3.50E-117	Rice blast	95.3	1071
gene1241	Scaffold6	Escherichia	PHI:9510	Q83EH4	CBU_0347	777	Coxiella burnetii	unaffected pathogenicity	Moths	7137	Galleria mellonella (related: greater wax moth)	D-xylose-proton symporter	39.6	8.20E-89	Q fever	95.7	827
gene1245	Scaffold6	Escherichia	PHI:9281	Q9I697	gshB	287	Pseudomonas aeruginosa	reduced virulence	Rodents	10090	Mus musculus (related: house mouse)	Glutathione synthetase	65.4	2.60E-118	Urinary tract infection	98.7	1080
gene1248	Scaffold6	Escherichia	PHI:6363	A0A0U1YU79	pilT	553	Pantoea ananatis	reduced virulence	Monocots	4679	Allium cepa (related: onion)	Twitching motility	59.8	2.60E-105	-	99.4	968
gene1263	Scaffold6	Escherichia	PHI:9151	P21169	speC	562	Escherichia coli	unaffected pathogenicity;reduced virulence	Birds	9031	Gallus gallus (related: chicken)	Constitutive ornithine decarboxylase	98.5	0	Colibacillosis	100	3739
gene1268	Scaffold7	Escherichia	PHI:6630	Q8PPT1	treA	346	Xanthomonas citri	increased virulence (hypervirulence)	Eudicots	159033	Citrus aurantiifolia (related: lime)	Trehalase	51.1	1.90E-145	Citrus canker	93.3	1316
gene1269	Scaffold7	Escherichia	PHI:3117	Q884G3	PSPTO_2130	317	Pseudomonas syringae	unaffected pathogenicity	Eudicots	4081;4097	Nicotiana tabacum (related: common tobacco);Solanum lycopersicum (related: tomato)	DNA-binding response regulator	30.6	5.60E-10	Bacterial speck of tomato	62	144
gene1270	Scaffold7	Escherichia	PHI:3260	Q4USX3	XC_2801	339	Xanthomonas campestris	reduced virulence	Eudicots	3726	Raphanus sativus (related: radish)	transcription regulator	30.3	2.10E-35	Black rot disease	87.3	365
gene1274	Scaffold7	Escherichia	PHI:4098	B2SHS4	filp	347	Xanthomonas oryzae	reduced virulence	Monocots	4530	Oryza sativa (related: rice)	cyclic di-GMP receptor	26.1	2.60E-12	Bacterial leaf blight	86.7	165
gene1276	Scaffold7	Escherichia	PHI:4189	Q7CG15	ypo3991	632	Yersinia pestis	reduced virulence	Rodents	10090	Mus musculus (related: house mouse)	putative DNA binding protein	60.7	3.50E-178	Bubonic plague	99.8	1598
gene1278	Scaffold7	Escherichia	PHI:8644;PHI:8642	no data found;D4I4B4	pdeC;pdeA	552	Erwinia amylovora	unaffected pathogenicity;reduced virulence	Eudicots	3750;23211	Pyrus communis (related: pear);Malus domestica (related: apple)	Phosphodiesterase	50	3.20E-179	Fire blight	99.4	1608
gene1282	Scaffold7	Escherichia	PHI:4694	D0ZKI3	bcsA	28901	Salmonella enterica	increased virulence (hypervirulence)	Rodents	10090	Mus musculus (related: house mouse)	cellulose synthesis regulation	88.3	0	Salmonellosis	99.9	4152
gene1290	Scaffold7	Escherichia	PHI:7821	H7C7L2	oppF (bb0335)	139	Borreliella burgdorferi	reduced virulence	Rodents	10090	Mus musculus (related: house mouse)	Oligopepeptide (Opp) transporter that drives transport by hydrolyzing ATP	45.8	3.40E-60	Lyme disease	73.4	579
gene1291	Scaffold7	Escherichia	PHI:7820	H7C7Q3	oppD (bb0334)	139	Borreliella burgdorferi	reduced virulence	Rodents	10090	Mus musculus (related: house mouse)	Oligopepeptide (Opp) transporter that drives transport by hydrolyzing ATP	46.4	7.90E-62	Lyme disease	80.7	593
gene1293	Scaffold7	Escherichia	PHI:4612	A0A031WAR9	App	1496	Clostridioides difficile	increased virulence (hypervirulence)	Rodents	10036	Mesocricetus auratus (related: golden hamster)	Oligopeptide Permeases	34.1	1.20E-49	Pseudomembranous colitis	100	488
gene1295	Scaffold7	Escherichia	PHI:9397	A0A0H2ZNJ1	AliB (SPD_1357)	1313	Streptococcus pneumoniae	reduced virulence	Rodents	10090	Mus musculus (related: house mouse)	Oligopeptide ABC transporter	27.2	7.40E-17	Pneumococcal meningitis	64.7	207
gene1297	Scaffold7	Escherichia	PHI:9167	A0A0H2XA38	XC_3129	339	Xanthomonas campestris	reduced virulence	Eudicots	3712	Brassica oleracea (no common name found)	Inner membrane protein	29.4	3.00E-40	Black rot disease	87.9	409
gene1303	Scaffold7	Escherichia	PHI:7287	Q87AV4	MopB	2371	Xylella fastidiosa	reduced virulence	Eudicots	4097	Nicotiana tabacum (related: common tobacco)	Outer membrane protein	40.4	1.20E-13	Pierce disease of grapes and citrus variegated chlorosis (cvc)	47	176
gene1307	Scaffold7	Escherichia	PHI:7263	A0A0F6AYC2	cspE	28901	Salmonella enterica	unaffected pathogenicity;reduced virulence;loss of pathogenicity	Primates;Rodents	10090;9606	Homo sapiens (related: human);Mus musculus (related: house mouse)	Cold shock protein	71.6	7.00E-24	Salmonellosis	95.7	260
gene1317	Scaffold7	Escherichia	PHI:9129	Q2YJE8	bab2_1109	235	Brucella abortus	reduced virulence	Rodents	10090	Mus musculus (related: house mouse)	ABC transporter periplasmic binding protein	61.4	4.90E-104	Brucellosis	91.8	957
gene1318	Scaffold7	Escherichia	PHI:3928	Q8ZQE4	MacB	28901	Salmonella enterica	reduced virulence	Rodents	10090	Mus musculus (related: house mouse)	ABC-Type Ef�_x Pump	30.7	6.40E-18	Food poisoning;enteritis	42.7	216
gene1319	Scaffold7	Escherichia	PHI:7533	A0A076ZPI5	VK055_1939	573	Klebsiella pneumoniae	unaffected pathogenicity	Rodents	10090	Mus musculus (related: house mouse)	Branched-chain amino acid transport system/permease component family protein	33.8	8.10E-29	Pneumonia	87.3	309
gene1375	Scaffold7	Escherichia	PHI:9246	Q8Z2C1	malS	28901	Salmonella enterica	reduced virulence	Primates	9606	Homo sapiens (related: human)	Regulatory non-coding RNA	81.5	0	Salmonellosis	100	3077
gene1389	Scaffold7	Escherichia	PHI:7787	Q88BC5	AldA (PSPTO_0092)	317	Pseudomonas syringae	reduced virulence	Eudicots	3702	Arabidopsis thaliana (related: thale cress)	Indole-3-acetaldehyde dehydrogenase	42.3	5.10E-100	Bacterial speck of tomato	93.8	924
gene1401	Scaffold8	Escherichia	PHI:8567	E0SLG2	hdfR (Dda3937_04419)	204038	Dickeya dadantii	reduced virulence	Eudicots	13427	Cichorium intybus (related: chicory)	DNA-binding transcriptional regulator	63.1	1.30E-94	Soft rot disease	97.1	875
gene1403	Scaffold8	Escherichia	PHI:7572	W9BJ64	yfiB	573	Klebsiella pneumoniae	unaffected pathogenicity	Nematodes	6239	Caenorhabditis elegans (related: roundworm)	Outer membrane lipoprotein which acts as a sensor of YfiBNR system	75.6	5.10E-217	Pneumonia	99.8	1933
gene1404	Scaffold8	Escherichia	PHI:3975	G4MMK2	MoIlv2	318829	Magnaporthe oryzae	loss of pathogenicity	Monocots	4513;4530	Oryza sativa (related: rice);Hordeum vulgare (related: barley)	Acetolactate synthases	43.7	1.90E-121	Rice blast	96.9	1109
gene1407	Scaffold8	Escherichia	PHI:2638	Q4X099	Ilv3A	746128	Aspergillus fumigatus	reduced virulence	Rodents	10090	Mus musculus (related: house mouse)	Dihydroxyacid dehydratase	36.5	1.50E-90	Invasive pulmonary aspergillosis	98.2	843
gene1408	Scaffold8	Escherichia	PHI:9318	D4HUI1	ilvA	552	Erwinia amylovora	reduced virulence	Eudicots	3750	Malus domestica (related: apple)	Threonine dehydratase	85.6	1.40E-259	Fire blight	99.8	2300
gene1409	Scaffold8	Escherichia	PHI:3092	H3RI38	SoxR	66269	Pantoea stewartii	reduced virulence	Monocots	4577	Zea mays (related: maize)	activate gene expression in response to oxidative stress	29.5	4.60E-22	Stewart__ wilt	81.8	250
gene1416	Scaffold8	Escherichia	PHI:6137;PHI:7070	Q71XE6	PrsA2;prsA2	1639	Listeria monocytogenes	unaffected pathogenicity;reduced virulence	Marsupials;Primates;Rodents	10090;9310;9606	Potorous tridactylus (related: long-nosed potoroo);Homo sapiens (related: human);Mus musculus (related: house mouse)	Secreted chaperone;Foldase	39.8	6.90E-11	Listeriosis	87.1	149
gene1419	Scaffold8	Escherichia	PHI:6510;PHI:7620	Q8Y8N0	Lmo0866;CshA	1639	Listeria monocytogenes	unaffected pathogenicity;increased virulence (hypervirulence)	Primates;Rodents	10090;9606	Mus musculus (related: house mouse);Homo sapiens (related: human)	DExD-box RNA-helicase;RNA Helicase	41	4.00E-74	Listeriosis	82.9	700
gene1420	Scaffold8	Escherichia	PHI:2644	P0AA28	thioredoxin 1	28901	Salmonella enterica	reduced virulence	Nematodes	6239	Caenorhabditis elegans (related: roundworm)	Redox activity	100	3.20E-60	Food poisoning	100	575
gene1421	Scaffold8	Escherichia	PHI:8558	T1YC56	Rho	1280	Staphylococcus aureus	increased virulence (hypervirulence)	Rodents	10090	Mus musculus (related: house mouse)	Transcriptional regulator	52	1.60E-120	Nosocomial infections	98.6	1100
gene1423	Scaffold8	Escherichia	PHI:4074	V6A547	wecA	615	Serratia marcescens	reduced virulence	Moths	7091	Bombyx mori (related: domestic silkworm)	virulence factor	77.7	3.70E-161	Hemolymph bleeding	97.5	1450
gene1424	Scaffold8	Escherichia	PHI:3728	Q04866	WzzST	28901	Salmonella enterica	loss of pathogenicity	Moths	7137	Galleria mellonella (related: greater wax moth)	chain length determinant	25.2	2.60E-23	Food poisoning	94.5	261
gene1428	Scaffold8	Escherichia	PHI:7634	Q9HU22	rmlA	287	Pseudomonas aeruginosa	reduced virulence;loss of pathogenicity	Eudicots;Rodents	4236;10090	Lactuca sativa (related: garden lettuce);Mus musculus (related: house mouse)	Glucose-1-phosphate thymidylyltransferase	66	8.80E-113	Infections	97.3	1032
gene1430	Scaffold8	Escherichia	PHI:7949	A6TFA0	arnB	573	Klebsiella pneumoniae	unaffected pathogenicity	Moths	7137	Galleria mellonella (related: greater wax moth)	Putative aminotransferase	32.5	2.00E-40	Pneumonia	98.4	409
gene1441	Scaffold8	Escherichia	PHI:8810	Q8ZM34	STM3122	28901	Salmonella enterica	reduced virulence	Bony fishes	7955	Danio rerio (related: zebrafish)	Putative arylsulfatase	34.1	4.20E-15	Salmonellosis	22	192
gene1446	Scaffold8	Escherichia	PHI:2950	L8AYM6	cyaA	317	Pseudomonas syringae	reduced virulence	Eudicots	3702;4097	Arabidopsis thaliana (related: thale cress);Nicotiana tabacum (related: common tobacco)	Adenylate cyclase gene responsible for cAMP synthesis	34.6	2.80E-127	Wildfire disease	92.6	1161
gene1459	Scaffold8	Escherichia	PHI:2479	E1AP33	corA	554	Pectobacterium carotovorum	reduced virulence	Eudicots	4039;4045	Apium graveolens (no common name found);Daucus carota (related: carrot)	Magnesium/nickel/cobalt transporter	88.6	8.50E-162	Soft rot	100	1455
gene1471	Scaffold8	Escherichia	PHI:9326	D4HUM6	metR	552	Erwinia amylovora	unaffected pathogenicity	Eudicots	3750	Malus domestica (related: apple)	HTH-type transcriptional regulator	83.8	2.60E-150	Fire blight	97.2	1356
gene1472	Scaffold8	Escherichia	PHI:9315	D4HUM7	metE	552	Erwinia amylovora	reduced virulence	Eudicots	3750;4097	Nicotiana tabacum (related: common tobacco);Malus domestica (related: apple)	5-Methyltetrahydropteroyltriglutamate-homocysteine methyltransferase	85.8	0	Fire blight	99.7	3485
gene1475	Scaffold8	Escherichia	PHI:8554	A0A0G3K3H0	hcp2	562	Escherichia coli	reduced virulence	Birds	9031	Gallus gallus (related: chicken)	Hemolysin co-regulation protein	30.4	2.90E-07	Avian colibacillosis	28.1	123
gene1477	Scaffold8	Escherichia	PHI:6309	A8Z3D6	glcB	1280	Staphylococcus aureus	reduced virulence	Rodents	10090	Mus musculus (related: house mouse)	Glucose uptake protein	47.6	5.40E-126	Skin infections;respiratory diseases;food poisoning	97.2	1148
gene1478	Scaffold8	Escherichia	PHI:8028	Q8MPM3	Tkt	5665	Leishmania mexicana	loss of pathogenicity	Primates;Rodents	10090;9606	Mus musculus (related: house mouse);Homo sapiens (related: human)	Transketolase	46.7	2.00E-165	Leishmaniasis	98.8	1489
gene1483	Scaffold8	Escherichia	PHI:3475	Q97NA2	arcC	1313	Streptococcus pneumoniae	reduced virulence	Rodents	10090	Mus musculus (related: house mouse)	Part of the arginine deiminase system	43.9	2.70E-67	Pneumococcal pneumonia	97.5	640
gene1495	Scaffold8	Escherichia	PHI:8757	A0A0U1FZZ2	tatA	28901	Salmonella enterica	reduced virulence	Eukaryotes	44689	Dictyostelium discoideum (related: amoeba)	Sec-independent protein translocase protein	84.3	2.60E-31	Salmonellosis	100	325
gene1496	Scaffold8	Escherichia	PHI:8758	A0A0U1FMH1	tatB	28901	Salmonella enterica	reduced virulence	Eukaryotes	44689	Dictyostelium discoideum (related: amoeba)	Sec-independent protein translocase protein	81.9	3.90E-68	Salmonellosis	100	645
gene1497	Scaffold8	Escherichia	PHI:8759	A0A0U1JBY1	tatC	28901	Salmonella enterica	reduced virulence	Eukaryotes	44689	Dictyostelium discoideum (related: amoeba)	Sec-independent protein translocase protein	89.2	2.30E-125	Salmonellosis	100	1140
gene1498	Scaffold8	Escherichia	PHI:3071	G4Z2B4	PsTatD4	67593	Phytophthora sojae	reduced virulence	Eudicots	3847	Glycine max (related: soybean)	nuclease	40.1	1.80E-29	Stem rot of soybean	64.6	313
gene1502	Scaffold8	Escherichia	PHI:3689	Q5AD21	Pot13p	5476	Candida albicans	unaffected pathogenicity	Birds	9031	Gallus gallus (related: chicken)	3-ketoacyl-CoA thiolases	36.3	1.70E-58	Disseminated candidiasis	98.4	565
gene1524	Scaffold9	Escherichia	PHI:6512	A0A171JTK6	lplA1	1639	Listeria monocytogenes	reduced virulence	Rodents	10090	Mus musculus (related: house mouse)	Lipoate protein ligase	34.2	1.70E-43	Listeriosis	92	435
gene1531	Scaffold9	Escherichia	PHI:9216	Q8Y6E0	virB (lmo1747)	1639	Listeria monocytogenes	unaffected pathogenicity;reduced virulence	Rodents	10090	Mus musculus (related: house mouse)	ABC transporter	27.6	1.00E-13	Listeriosis	38.9	180
gene1536	Scaffold9	Escherichia	PHI:5369	Q57PB8	MarA	28901	Salmonella enterica	reduced virulence	Rodents	10090	Mus musculus (related: house mouse)	Transcriptional regulator	51	5.80E-24	Bacteremia	33.9	266
gene1538	Scaffold9	Escherichia	PHI:3615	O69730	tcrX	1773	Mycobacterium tuberculosis	increased virulence (hypervirulence)	Rodents	10090	Mus musculus (related: house mouse)	Two-Component Regulatory Systems	37.9	9.80E-35	Tuberculosis	98.7	358
gene1539	Scaffold9	Escherichia	PHI:6313	Q48K33	kdpD	317	Pseudomonas syringae	reduced virulence	Nematodes	6239	Caenorhabditis elegans (related: roundworm)	Potassium homeostasis and virulence	27.9	2.10E-15	Bacterial speck	47.3	194
gene1541	Scaffold9	Escherichia	PHI:6532	P0A9Q1	arcA	562	Escherichia coli	reduced virulence	Birds	8839	Anas platyrhynchos (related: mallard)	Aerobic respiration control protein	100	7.10E-137	Meningitis	100	1239
gene1543	Scaffold9	Escherichia	PHI:3389	W7MS01	FVEG_12521	117187	Fusarium verticillioides	unaffected pathogenicity	Monocots	4577	Zea mays (related: maize)	fusaric acid biosynthesis	25.7	1.20E-29	Ear and stalk rot of maize	55.9	319
gene1551	Scaffold9	Escherichia	PHI:9230	P0AC98	satP	562	Escherichia coli	unaffected pathogenicity	Birds;Rodents	9031;10090	Gallus gallus (related: chicken);Mus musculus (related: house mouse)	Succinate-acetate/proton symporter	99.5	1.50E-102	Avian colisepticemia	100	942
gene1555	Scaffold9	Escherichia	PHI:6986	P95830	DnaJ	1313	Streptococcus pneumoniae	reduced virulence	Rodents	10090	Mus musculus (related: house mouse)	Heat shock protein. PI3K and JNK signalling pathway	49.1	8.40E-92	Pneumococcal pneumonia	98.9	852
gene1559	Scaffold9	Escherichia	PHI:8810	Q8ZM34	STM3122	28901	Salmonella enterica	reduced virulence	Bony fishes	7955	Danio rerio (related: zebrafish)	Putative arylsulfatase	26.7	1.50E-35	Salmonellosis	88.5	368
gene1561	Scaffold9	Escherichia	PHI:3266	P13738	nhaA	562	Escherichia coli	reduced virulence	Rodents	10090	Mus musculus (related: house mouse)	Antiporter gene	98.7	1.00E-209	Infections	100	1869
gene1562	Scaffold9	Escherichia	PHI:3267	P0A9G2	nhaR	562	Escherichia coli	reduced virulence	Rodents	10090	Mus musculus (related: house mouse)	Transcriptional activator protein	95.6	1.70E-164	Infections	99.3	1478
gene1572	Scaffold9	Escherichia	PHI:8577	E0SH08	carA (Dda3937_01390)	204038	Dickeya dadantii	reduced virulence	Eudicots	13427	Cichorium intybus (related: chicory)	Carbamoyl-phosphate synthase small subunit	87.4	4.00E-198	Soft rot disease	99.5	1769
gene1577	Scaffold9	Escherichia	PHI:2321	Q4WR83	SidI	746128	Aspergillus fumigatus	reduced virulence	Rodents	10090	Mus musculus (related: house mouse)	Acyl-CoA ligase	27.1	8.70E-31	Aspergillosis	67.3	327
gene1582	Scaffold9	Escherichia	PHI:3957	Q4UQL6	XC_3615	339	Xanthomonas campestris	reduced virulence	Eudicots	3726	Raphanus sativus (related: radish)	Electron transfer flavoprotein alpha subunit	36	2.30E-26	Black rot disease	87.5	287
gene1585	Scaffold9	Escherichia	PHI:3457	J9VMW8	PHO84	5207	Cryptococcus neoformans	reduced virulence	Rodents	10090	Mus musculus (related: house mouse)	Phosphate Acquisition and Storage	24.4	2.60E-23	Cryptococcosis	96.2	262
gene1593	Scaffold9	Escherichia	PHI:2735	D0KML5	RsmA	55208	Pectobacterium wasabiae	increased virulence (hypervirulence)	Eudicots	4097;4113	Nicotiana tabacum (related: common tobacco);Solanum tuberosum (related: potato)	Posttranscriptional regulator	77.6	2.20E-121	Soft rot	99.6	1106
gene1603	Scaffold10	Escherichia	PHI:3135	Q66EI1	pdhR	633	Yersinia pseudotuberculosis	reduced virulence	Rodents	10090	Mus musculus (related: house mouse)	Part of the pyruvate - tricarboxylic acid cycle node	86.2	3.90E-117	Gut-associated diseases;enteritis;diarrhoea;colitis	99.6	1069
gene1606	Scaffold10	Escherichia	PHI:6520	Q5ZVD8	LpdA	446	Legionella pneumophila	effector (plant avirulence determinant)	Rodents	10090	Mus musculus (related: house mouse)	Effector (plant avirulence determinant)	62.7	1.00E-171	Legionellosis or legionnaires_ disease	100	1542
gene1610	Scaffold10	Escherichia	PHI:9152	P0A7F6	speD	562	Escherichia coli	unaffected pathogenicity	Birds	9031	Gallus gallus (related: chicken)	S-adenosylmethionine decarboxylase proenzyme	99.2	1.40E-154	Colibacillosis	100	1392
gene1611	Scaffold10	Escherichia	PHI:9153	P09158	speE	562	Escherichia coli	unaffected pathogenicity	Birds	9031	Gallus gallus (related: chicken)	Polyamine aminopropyltransferase	99.3	1.70E-172	Colibacillosis	100	1547
gene1614	Scaffold10	Escherichia	PHI:9170	A0A0H2X8T1	XC_2659	339	Xanthomonas campestris	unaffected pathogenicity	Eudicots	3712	Brassica oleracea (no common name found)	Quinoprotein glucose dehydrogenase	41	7.60E-175	Black rot disease	96.9	1571
gene1615	Scaffold10	Escherichia	PHI:2936	Q87BR6	XhpT	2371	Xylella fastidiosa	reduced virulence	Eudicots	29760	Vitis vinifera (related: wine grape)	Response regulator involved in surface attachment, cell-cell aggregation, exopolysaccharide production and virulence	26	1.50E-09	Pierce's disease	90.7	140
gene1616	Scaffold10	Escherichia	PHI:673	Q30E79	Can1	5207	Cryptococcus neoformans	unaffected pathogenicity	Rodents	10090	Mus musculus (related: house mouse)	Carbonic Anhydrase	35.5	5.70E-32	Cryptococcosis	87.3	334
gene1617	Scaffold10	Escherichia	PHI:1017;PHI:2067	G4NDE1	ABC4	318829	Magnaporthe oryzae	reduced virulence;loss of pathogenicity	Monocots	4513	Hordeum vulgare (related: barley)	multidrug resistance;ABC Transporter	35.9	8.10E-24	Rice blast	66.6	265
gene1621	Scaffold10	Escherichia	PHI:3968	Q4UTV7	XC_2466	339	Xanthomonas campestris	reduced virulence	Eudicots	3726	Raphanus sativus (related: radish)	Aspartate alpha-decarboxylase	51.2	1.50E-32	Black rot disease	97.6	337
gene1624	Scaffold10	Escherichia	PHI:2257	Q0UHM8	Pbl1	13684	Parastagonospora nodorum	unaffected pathogenicity	Monocots	4564	Triticum (related: wheat)	Pantothenate- beta -alanine ligase	37.8	1.90E-43	Glume blotch	91.2	434
gene1626	Scaffold10	Escherichia	PHI:6567	P31058	yadC	562	Escherichia coli	reduced virulence	Birds	9031	Gallus gallus (related: chicken)	Fimbrial-like adhesin protein	60.1	1.10E-140	Colibacillosis	100	1274
gene1636	Scaffold10	Escherichia	PHI:6508	P0A1G5	DksA	28901	Salmonella enterica	reduced virulence	Rodents	10090	Mus musculus (related: house mouse)	Response Regulator	98.7	4.20E-82	Salmonellosis	100	765
gene1639	Scaffold10	Escherichia	PHI:1579	I1RM25	GzOB019	5518	Fusarium graminearum	unaffected pathogenicity	Monocots	4564	Triticum (related: wheat)	transcription factor	35.6	2.00E-69	Fusarium ear blight	63.5	662
gene1641	Scaffold10	Escherichia	PHI:6373	Q9I648	fiuA	287	Pseudomonas aeruginosa	reduced virulence	Rodents	10090	Mus musculus (related: house mouse)	ferrichrome receptor	36.8	2.00E-124	Infections	94.9	1136
gene1642	Scaffold10	Escherichia	PHI:7541	W9B5Y9	FepC (VK055_1930)	573	Klebsiella pneumoniae	reduced virulence	Rodents	10090	Mus musculus (related: house mouse)	Ferric vibriobactin ABC transporter, ATP-binding protein	44.5	1.10E-56	Pneumonia	89.8	548
gene1644	Scaffold10	Escherichia	PHI:8009	P15029	fecD	562	Escherichia coli	reduced virulence	Even-toed ungulates	9913	Bos taurus (related: cattle)	Fe(3+) dicitrate transport system permease protein	36.5	6.30E-34	Bovine mastitis	40.9	355
gene1645	Scaffold10	Escherichia	PHI:3950	Q4UYA7	XC_0892	339	Xanthomonas campestris	reduced virulence	Eudicots	3726	Raphanus sativus (related: radish)	Glutamate-1-semialdehyde aminotransferase	63.4	1.30E-157	Black rot disease	99.3	1420
gene1646	Scaffold10	Escherichia	PHI:286	Q874K8	CLC-A	5207	Cryptococcus neoformans	reduced virulence	Rodents	10090	Mus musculus (related: house mouse)	Chloride Channel	22	3.50E-18	Cryptococcosis	89.2	218
gene1650	Scaffold10	Escherichia	PHI:8919	O51534	Bgp (BB_0588)	139	Borreliella burgdorferi	reduced virulence	Primates;Rodents	9534;10090;9606	Homo sapiens (related: human);Chlorocebus aethiops (related: grivet);Mus musculus (related: house mouse)	Borrelia glycosaminoglycan binding protein	39.2	6.90E-36	Lyme disease	97	368
gene1652	Scaffold10	Escherichia	PHI:8690	D2TI49	degP (ROD_01651)	67825	Citrobacter rodentium	unaffected pathogenicity;loss of pathogenicity	Rodents	10090	Mus musculus (related: house mouse)	Periplasmic serine endoprotease DegP-like	93.7	7.80E-244	Colitis	100	2164
gene1657	Scaffold10	Escherichia	PHI:9334	D2TI55	map	67825	Citrobacter rodentium	effector (plant avirulence determinant)	Rodents	10090	Mus musculus (related: house mouse)	Effector protein	89.8	1.40E-141	Colitis	100	1280
gene1666	Scaffold10	Escherichia	PHI:3895	B2SR06	PXO_01122	347	Xanthomonas oryzae	reduced virulence	Monocots	4530	Oryza sativa (related: rice)	PDZ domain-containing proteases	40.2	6.60E-83	Bacterial leaf blight	99.1	776
gene1669	Scaffold10	Escherichia	PHI:3784	Q9HXY6	PA3646	287	Pseudomonas aeruginosa	reduced virulence	Beetles	7067	Tenebrio molitor (related: yellow mealworm)	acyltransferases	51.3	4.50E-92	Infections	98.2	854
gene1671	Scaffold10	Escherichia	PHI:3785	Q9X6P4	PA3644	287	Pseudomonas aeruginosa	reduced virulence	Beetles	7067	Tenebrio molitor (related: yellow mealworm)	acyltransferases	54.5	1.40E-77	Infections	98.1	728
gene1676	Scaffold10	Escherichia	PHI:7723	Q8XWV5	speC (RSc2365)	305	Ralstonia solanacearum	loss of pathogenicity	Eudicots	4081	Solanum lycopersicum (related: tomato)	Ornithine decarboxylase	37.1	1.10E-145	Bacterial wilt	95.7	1319
gene1683	Scaffold10	Escherichia	PHI:8514	D2TI83	nlpE	67825	Citrobacter rodentium	unaffected pathogenicity	Rodents	10090	Mus musculus (related: house mouse)	Outer-membrane lipoprotein	79.3	7.40E-110	Colitis	98.3	1006
gene1688	Scaffold10	Escherichia	PHI:2732	Q97T11	metQ	1313	Streptococcus pneumoniae	unaffected pathogenicity;reduced virulence	Rodents	10090	Mus musculus (related: house mouse)	Methionine ABC transporter lipoprotein	35.6	3.90E-38	Pneumonia;otitis media;septicaemia;meningitis	96.7	388
gene1690	Scaffold10	Escherichia	PHI:7821	H7C7L2	oppF (bb0335)	139	Borreliella burgdorferi	reduced virulence	Rodents	10090	Mus musculus (related: house mouse)	Oligopepeptide (Opp) transporter that drives transport by hydrolyzing ATP	38.4	2.80E-41	Lyme disease	74.6	416
gene1707	Scaffold11	Escherichia	PHI:6322	A0A0B7MDN1	potD	1313	Streptococcus pneumoniae	reduced virulence	Rodents	10090	Mus musculus (related: house mouse)	ABC transporter ATP-binding protein - spermidine/putrescine transport	41.8	2.00E-71	Pneumococcal pneumonia	91.1	676
gene1710	Scaffold11	Escherichia	PHI:5572	P0A2F2	cob	28901	Salmonella enterica	unaffected pathogenicity	Rodents	10090	Mus musculus (related: house mouse)	nicotinamide adenine dinucleotide (NAD + )-dependent deacetylase	90.8	1.50E-143	Salmonellosis	100	1297
gene1713	Scaffold11	Escherichia	PHI:3928	Q8ZQE4	MacB	28901	Salmonella enterica	reduced virulence	Rodents	10090	Mus musculus (related: house mouse)	ABC-Type Ef�_x Pump	43.4	1.60E-45	Food poisoning;enteritis	94	451
gene1716	Scaffold11	Escherichia	PHI:6483	Q81J94	Mfd	1396	Bacillus cereus	loss of pathogenicity	Rodents	10090	Mus musculus (related: house mouse)	DNA repair	44.8	1.50E-171	nausea;Diarrhea;vomiting	57.7	1544
gene1721	Scaffold11	Escherichia	PHI:8939	Q9HVN9	ndh (PA4538)	287	Pseudomonas aeruginosa	unaffected pathogenicity;reduced virulence	Moths;Eudicots	4236;7137	Lactuca sativa (related: garden lettuce);Galleria mellonella (related: greater wax moth)	NADH dehydrogenase	57.4	1.50E-137	Nosocomial infections	98.6	1247
gene1723	Scaffold11	Escherichia	PHI:3282	Q4USG7	NagZ	339	Xanthomonas campestris	reduced virulence	Eudicots	3712	Brassica oleracea (no common name found)	b-lactamase induction	45.2	2.00E-63	Black rot disease	81.2	607
gene1729	Scaffold11	Escherichia	PHI:6308	A8Z0F5	glcA	1280	Staphylococcus aureus	reduced virulence	Rodents	10090	Mus musculus (related: house mouse)	Glucose uptake protein	49.6	1.10E-120	Skin infections;respiratory diseases;food poisoning	99	1102
gene1735	Scaffold11	Escherichia	PHI:724;PHI:730	I1RSU2	KSA1;PKS9	5518	Fusarium graminearum	unaffected pathogenicity	Monocots	4564	Triticum (related: wheat)	Polyketide synthase	47.2	3.60E-104	Fusarium ear blight	99	959
gene1736	Scaffold11	Escherichia	PHI:8556	O52658	Acp1 (PA1869)	287	Pseudomonas aeruginosa	increased virulence (hypervirulence)	Rodents	10090	Mus musculus (related: house mouse)	Acyl carrier protein	49.3	9.50E-14	Nosocomial infections	93.6	173
gene1737	Scaffold11	Escherichia	PHI:5271	Q8Y0J2	fabG1	305	Ralstonia solanacearum	lethal	Eudicots	4081	Solanum lycopersicum (related: tomato)	3-ketoacyl-acyl carrier protein reductase	65.1	4.80E-80	Bacterial wilt	97.5	749
gene1738	Scaffold11	Escherichia	PHI:7916	Q99UN8	fabD	1280	Staphylococcus aureus	reduced virulence	Moths	7137	Galleria mellonella (related: greater wax moth)	Malonyl CoA-acyl carrier protein transacylase	40.1	1.00E-55	Reduced virulence	93.2	540
gene1745	Scaffold11	Escherichia	PHI:3723	E8XEV4	RNase E	28901	Salmonella enterica	reduced virulence	Moths	7137	Galleria mellonella (related: greater wax moth)	endoribonucleases	81.9	0	Food poisoning	100	3949
gene1747	Scaffold11	Escherichia	PHI:6360	A0A0U1YUA0	flgK	553	Pantoea ananatis	reduced virulence	Monocots	4679	Allium cepa (related: onion)	Flagellar motility	54.5	5.80E-158	-	99.8	1424
gene1767	Scaffold11	Escherichia	PHI:9307	D4I0W8	pyrC	552	Erwinia amylovora	reduced virulence	Eudicots	3750	Malus domestica (related: apple)	Dihydroorotase	71.8	2.90E-147	Fire blight	99.4	1330
gene1773	Scaffold11	Escherichia	PHI:3166	Q9I690	PA0423	287	Pseudomonas aeruginosa	reduced virulence	Primates	9606	Homo sapiens (related: human)	factor responsible for cytotoxicity in lung epithelial cells	74.7	6.90E-82	Nosocomial infections	99.5	764
gene1774	Scaffold11	Escherichia	PHI:3154	P67331	spr0084	1313	Streptococcus pneumoniae	reduced virulence	Rodents	10090	Mus musculus (related: house mouse)	pathogenitcity related	31.6	4.00E-35	Pneumococcal pneumonia	73.4	363
gene1775	Scaffold11	Escherichia	PHI:7946	W9BFU2	lpxL1 (BN49_2155)	573	Klebsiella pneumoniae	unaffected pathogenicity;reduced virulence	Moths	7137	Galleria mellonella (related: greater wax moth)	Lipid A late acyltransferase	86.6	8.50E-167	Pneumonia	100	1498
gene1779	Scaffold11	Escherichia	PHI:2699	Q8PPR7	HrpM	346	Xanthomonas citri	loss of pathogenicity	Eudicots	37656;2708	Citrus limon (related: lemon);Citrus x paradisi (related: grapefruit)	Synthesis of a cyclic glucan	37.6	1.90E-107	Citrus canker	72.8	990
gene1780	Scaffold11	Escherichia	PHI:5564;PHI:8654	Q9F496	opgG	204038	Dickeya dadantii	reduced virulence	Eudicots	13427;4113	Solanum tuberosum (related: potato);Cichorium intybus (related: chicory)	Glucans biosynthesis protein	76.4	2.30E-238	Soft rot disease	100	2117
gene1782	Scaffold11	Escherichia	PHI:5093	D0CG26	PLD2	470	Acinetobacter baumannii	reduced virulence	Moths	7137	Galleria mellonella (related: greater wax moth)	Phospholipases D	38.5	1.10E-96	Nosocomial infections	94.7	895
gene1788	Scaffold11	Escherichia	PHI:4690	Q6DL91	degU	1639	Listeria monocytogenes	reduced virulence	Rodents	10090	Mus musculus (related: house mouse)	Orphan response regulator	32.5	1.60E-10	Listeriosis	62.5	149
gene1819	Scaffold12	Escherichia	PHI:6653;PHI:7480	W9BHK2	ybtS	573	Klebsiella pneumoniae	unaffected pathogenicity;reduced virulence	Rodents	10090	Mus musculus (related: house mouse)	Isochorismate synthase/isochorismate-pyruvate lyase;Siderophore protein	98.2	4.00E-247	Pneumonia	100	2192
gene1821	Scaffold12	Escherichia	PHI:6913	A0A0E0V727	ybtQ	562	Escherichia coli	reduced virulence	Rodents	10090	Mus musculus (related: house mouse)	ATP Binding Cassette Protein	99.8	0	Urinary tract infection	100	2940
gene1822	Scaffold12	Escherichia	PHI:6912	A0A086VCI7	ybtP	562	Escherichia coli	reduced virulence	Rodents	10090	Mus musculus (related: house mouse)	ATP Binding Cassette Protein	99.6	0	Urinary tract infection	100	2807
gene1824	Scaffold12	Escherichia	PHI:4953	Q7CI41	irp2	632	Yersinia pestis	reduced virulence;loss of pathogenicity	Rodents	10090	Mus musculus (related: house mouse)	Nonribosomal peptide synthetase	99.1	0	Pneumonic plague	100	10705
gene1825	Scaffold12	Escherichia	PHI:7014	Q63KU5	glbC	28450	Burkholderia pseudomallei	increased virulence (hypervirulence)	Rodents	10090	Mus musculus (related: house mouse)	Putative peptide synthase/polyketide synthase;proteasome inhibitor	40.3	4.10E-163	Melioidosis	28.2	1475
gene1828	Scaffold12	Escherichia	PHI:6938;PHI:6989	Q9HWG3	pchD	287	Pseudomonas aeruginosa	loss of pathogenicity;reduced virulence;increased virulence (hypervirulence)	Rodents	10090	Mus musculus (related: house mouse)	Iron siderophore;Pyochelin biosynthesis protein	51.4	3.60E-133	Pneumonia;Opportunistic infections	94.5	1210
gene1829	Scaffold12	Escherichia	PHI:4955	P46359	psn	632	Yersinia pestis	unaffected pathogenicity	Rodents	10090	Mus musculus (related: house mouse)	Iron binding	99.9	0	Pneumonic plague	100	3509
gene1830	Scaffold12	Escherichia	PHI:3781	D0ZEM2	inv	636	Edwardsiella tarda	reduced virulence	Bony fishes	7955	Danio rerio (related: zebrafish)	required to initiate the internalization of a bacterium into the host organism	37.1	2.50E-15	No data found	45.6	191
gene1840	Scaffold12	Escherichia	PHI:8764	G3XCU6	cysB	287	Pseudomonas aeruginosa	reduced virulence	Rodents	10090	Mus musculus (related: house mouse)	LysR-type transcriptional regulator	42.2	3.30E-73	Infections	99.1	691
gene1841	Scaffold12	Escherichia	PHI:3683	Q97RW0	SP_0676	1313	Streptococcus pneumoniae	reduced virulence	Rodents	10090	Mus musculus (related: house mouse)	Transcription facot	38.2	1.10E-09	Pneumonia;otitis media;septicaemia;meningitis	24.9	143
gene1847	Scaffold12	Escherichia	PHI:724;PHI:730	I1RSU2	KSA1;PKS9	5518	Fusarium graminearum	unaffected pathogenicity	Monocots	4564	Triticum (related: wheat)	Polyketide synthase	36.5	6.80E-63	Fusarium ear blight	98.3	603
gene1852	Scaffold12	Escherichia	PHI:4178;PHI:7622	U6ZIC9	expR;ExpR	1089444	Dickeya solani	unaffected pathogenicity;reduced virulence	Eudicots	13427;4113	Solanum tuberosum (related: potato);Cichorium intybus (related: chicory)	synthesis and perception of signaling molecules;Quorum sensing system	30.1	1.80E-19	Soft rot, blackleg disease;Soft rot	99.5	226
gene1857	Scaffold12	Escherichia	PHI:7604	Q2YIT5	virB1	235	Brucella abortus	reduced virulence	Rodents	10090	Mus musculus (related: house mouse)	Type IV secretion system protein	36.7	5.00E-26	Brucellosis	79.2	283
gene1859	Scaffold12	Escherichia	PHI:3143;PHI:7342	Q48252	CagE	210	Helicobacter pylori	reduced virulence	Moths;Primates	7137;9606	Homo sapiens (related: human);Galleria mellonella (related: greater wax moth)	virulence determinants;CAG pathogenicity island protein	26.8	5.40E-60	Gastric infections	71.4	581
gene1866	Scaffold12	Escherichia	PHI:8882	E0WK31	cagY	210	Helicobacter pylori	reduced virulence	rodents	10047	Meriones unguiculatus (related: mongolian gerbil)	Outer membrane protein, T4SS needle core complex component	31.9	4.80E-24	Gastric infections	47.7	268
gene1868	Scaffold12	Escherichia	PHI:9187	Q7WDT5	ptlH	518	Bordetella bronchiseptica	unaffected pathogenicity	Rodents	10117	Rattus rattus (related: black rat)	Putative bacterial secretion system protein	36.8	4.00E-48	Infectious bronchitis	90.9	475
gene1876	Scaffold12	Escherichia	PHI:6506	Q0P7K6	clbP	562	Escherichia coli	reduced virulence	Rodents	10117	Rattus rattus (related: black rat)	Colibactin Genotoxin	100	8.10E-292	Neonatal meningitis	100	2578
gene1877	Scaffold12	Escherichia	PHI:3090	V9W6M6	pamA	1464	Paenibacillus larvae	reduced virulence	Bees	7460	Apis mellifera (related: honey bee)	encodes paenilamicin, a secondary metabolite antibiotic	35.8	4.20E-88	American foulbrood	74.4	823
gene1878	Scaffold12	Escherichia	PHI:4837	A0A024CHY4	cipA	36746	Pseudomonas cichorii	reduced virulence	Eudicots	4236	Lactuca sativa (related: garden lettuce)	Phytotoxic Cyclic Lipodepsipeptides	27.2	1.30E-84	Bacterial midrib rot disease of lettuce	66.4	795
gene1880	Scaffold12	Escherichia	PHI:5068	I1S2C4	MCC	5518	Fusarium graminearum	reduced virulence	Monocots	4565	Triticum aestivum (related: bread wheat)	Encoding methylcrotonyl-CoA-carboxylase	37	2.20E-20	Fusarium head blight	27.7	237
gene1881	Scaffold12	Escherichia	PHI:6991	Q9I157	pvdL	287	Pseudomonas aeruginosa	loss of pathogenicity	Rodents	10090	Mus musculus (related: house mouse)	Iron siderophore	27.1	1.40E-17	Opportunistic infections	62.8	213
gene1889	Scaffold13	Escherichia	PHI:1579	I1RM25	GzOB019	5518	Fusarium graminearum	unaffected pathogenicity	Monocots	4564	Triticum (related: wheat)	transcription factor	36.7	1.50E-111	Fusarium ear blight	48.2	1027
gene1891	Scaffold13	Escherichia	PHI:7788	Q882F5	AldB (PSPTO_2673)	317	Pseudomonas syringae	reduced virulence	Eudicots	3702	Arabidopsis thaliana (related: thale cress)	Indole-3-acetaldehyde dehydrogenase	35.3	4.70E-79	Bacterial speck of tomato	97.9	743
gene1892	Scaffold13	Escherichia	PHI:6904	P0A038	GAPDH	1280	Staphylococcus aureus	reduced virulence	Moths	7137	Galleria mellonella (related: greater wax moth)	Glyceraldehyde-3-phosphate dehydrogenase	58.4	1.60E-105	White muscardine disease	99.4	970
gene1895	Scaffold13	Escherichia	PHI:6982	A0A0F6B1Q1	trg	28901	Salmonella enterica	reduced virulence	Primates	9606	Homo sapiens (related: human)	Methyl-accepting chemotaxis protein	76.8	2.60E-44	Salmonellosis	91.4	439
gene1896	Scaffold13	Escherichia	PHI:3683	Q97RW0	SP_0676	1313	Streptococcus pneumoniae	reduced virulence	Rodents	10090	Mus musculus (related: house mouse)	Transcription facot	31.2	3.60E-08	Pneumonia;otitis media;septicaemia;meningitis	25.1	130
gene1898	Scaffold13	Escherichia	PHI:5564;PHI:8654	Q9F496	opgG	204038	Dickeya dadantii	reduced virulence	Eudicots	13427;4113	Solanum tuberosum (related: potato);Cichorium intybus (related: chicory)	Glucans biosynthesis protein	38.6	1.70E-85	Soft rot disease	90.7	799
gene1907	Scaffold13	Escherichia	PHI:6964	P56113	hp0169	210	Helicobacter pylori	reduced virulence	Primates	9606	Homo sapiens (related: human)	Putative collagenase	32.5	9.20E-33	Gastric infections	38.7	345
gene1909	Scaffold13	Escherichia	PHI:7225	A0A0F6B1M0	ydcR	28901	Salmonella enterica	reduced virulence	Rodents	10090	Mus musculus (related: house mouse)	Putative transcriptional regulator	87.2	1.00E-235	Salmonellosis	100	2094
gene1911	Scaffold13	Escherichia	PHI:6319	Q8DPC2	potA	1313	Streptococcus pneumoniae	reduced virulence	Rodents	10090	Mus musculus (related: house mouse)	ABC transporter ATP-binding protein - spermidine/putrescine transport	44.1	2.40E-66	Pneumococcal pneumonia	83.1	632
gene1912	Scaffold13	Escherichia	PHI:6320	A0A0B7LYL4	potB	1313	Streptococcus pneumoniae	reduced virulence	Rodents	10090	Mus musculus (related: house mouse)	ABC transporter ATP-binding protein - spermidine/putrescine transport	24	1.80E-15	Pneumococcal pneumonia	86.6	193
gene1914	Scaffold13	Escherichia	PHI:7788	Q882F5	AldB (PSPTO_2673)	317	Pseudomonas syringae	reduced virulence	Eudicots	3702	Arabidopsis thaliana (related: thale cress)	Indole-3-acetaldehyde dehydrogenase	38.7	1.30E-86	Bacterial speck of tomato	98.9	808
gene1920	Scaffold13	Escherichia	PHI:6373	Q9I648	fiuA	287	Pseudomonas aeruginosa	reduced virulence	Rodents	10090	Mus musculus (related: house mouse)	ferrichrome receptor	24.5	1.60E-06	Infections	29	119
gene1926	Scaffold13	Escherichia	PHI:4560	D3QWN3	VgrG	562	Escherichia coli	effector (plant avirulence determinant)	Birds	8839	Anas platyrhynchos (related: mallard)	Type VI secretion systems (T6SSs) effectors	55.8	3.70E-206	Meningitis	82.1	1841
gene1946	Scaffold13	Escherichia	PHI:6517	A5IYL7	adhT	2110	Mycoplasma agalactiae	reduced virulence	Even-toed ungulates	9940	Ovis aries (related: sheep)	Alcohol dehydrogenase	37.9	9.30E-58	Contagious agalactia	99.7	558
gene1950	Scaffold13	Escherichia	PHI:3951	Q4UWY6	XC_1368	339	Xanthomonas campestris	reduced virulence	Eudicots	3726	Raphanus sativus (related: radish)	Osmotically inducible protein, oxidative stress resistance	51.7	1.50E-33	Black rot disease	100	346
gene1951	Scaffold13	Escherichia	PHI:4684	Q9HVI8	MorA	287	Pseudomonas aeruginosa	increased virulence (hypervirulence)	Primates	9606	Homo sapiens (related: human)	Global/motility Regulator	33.7	9.50E-77	Infections	59.6	725
gene1956	Scaffold14	Escherichia	PHI:7028	P25535	ubiI	562	Escherichia coli	reduced virulence	Rodents	10090	Mus musculus (related: house mouse)	Aerobic ubiquinone-8 synthase	38.3	1.20E-64	Urinary tract infections	99.2	618
gene1959	Scaffold14	Escherichia	PHI:7671	A1JQ74	ybeY	630	Yersinia enterocolitica	reduced virulence	Primates	9606	Homo sapiens (related: human)	Endoribonuclease	80	4.10E-69	Yersiniosis	100	653
gene1961	Scaffold14	Escherichia	PHI:3782	Q9ZI86	PA3984	287	Pseudomonas aeruginosa	reduced virulence	Beetles	7067	Tenebrio molitor (related: yellow mealworm)	acyltransferases	39.6	1.50E-83	Infections	97.3	782
gene1966	Scaffold14	Escherichia	PHI:8623	Q9K033	cab (NMB0789)	487	Neisseria meningitidis	unaffected pathogenicity	Primates	9606	Homo sapiens (related: human)	Cysteine ATP binding protein	48.8	1.80E-58	Septicemia	99.2	563
gene1976	Scaffold14	Escherichia	PHI:6884	O54286	MecA	1280	Staphylococcus aureus	unaffected pathogenicity	Rodents	10090	Mus musculus (related: house mouse)	Penicillin-binding protein	27.9	1.20E-37	Pneumonia	79.5	387
gene1982	Scaffold14	Escherichia	PHI:6492	V5VBJ6	lipA	470	Acinetobacter baumannii	reduced virulence	Rodents	10090	Mus musculus (related: house mouse)	Lipase	58.1	5.10E-106	Nosocomial infections	99.7	974
gene1983	Scaffold14	Escherichia	PHI:8757	A0A0U1FZZ2	tatA	28901	Salmonella enterica	reduced virulence	Eukaryotes	44689	Dictyostelium discoideum (related: amoeba)	Sec-independent protein translocase protein	60.3	4.80E-14	Salmonellosis	100	175
gene1986	Scaffold14	Escherichia	PHI:7263	A0A0F6AYC2	cspE	28901	Salmonella enterica	unaffected pathogenicity;reduced virulence;loss of pathogenicity	Primates;Rodents	10090;9606	Homo sapiens (related: human);Mus musculus (related: house mouse)	Cold shock protein	98.6	8.60E-35	Salmonellosis	100	354
gene1987	Scaffold14	Escherichia	PHI:9385	A0A0H2YXJ2	pagP	562	Escherichia coli	unaffected pathogenicity;reduced virulence	Birds	9031	Gallus gallus (related: chicken)	Conserved hypothetical protein	98.9	3.30E-113	Avian colibacillosis	100	1034
gene1990	Scaffold14	Escherichia	PHI:3616	O69729	tcrY	1773	Mycobacterium tuberculosis	increased virulence (hypervirulence)	Rodents	10090	Mus musculus (related: house mouse)	Two-Component Regulatory Systems	30.5	7.70E-09	Tuberculosis	27.4	138
gene2002	Scaffold14	Escherichia	PHI:2846	Q5RZ66	TRR1	5207	Cryptococcus neoformans	lethal	Lethal pathogen phenotype	Lethal pathogen phenotype	Lethal pathogen phenotype	Thioredoxin reductase	32.6	2.40E-39	No data found	55.9	401
gene2003	Scaffold14	Escherichia	PHI:3523	B0LFQ7	Bx-Prx	6326	Bursaphelenchus xylophilus	loss of pathogenicity	Seed plants	3350	Pinus thunbergii (related: japanese black pine)	Reproduction and pathogenicity	37.9	1.50E-33	Pine wilt disease	91.4	347
gene2011	Scaffold14	Escherichia	PHI:7577	Q8ZR28	cstA	28901	Salmonella enterica	reduced virulence	Nematodes	6239	Caenorhabditis elegans (related: roundworm)	Peptide-utilizing carbon starvation protein	97.4	0	Salmonellosis	100	3427
gene2012	Scaffold14	Escherichia	PHI:6270	Q8XBU9	ybdB	562	Escherichia coli	lethal	Rodents	10090	Mus musculus (related: house mouse)	Proofreading thioesterase	99.3	1.10E-78	Urinary tract infections	100	735
gene2013	Scaffold14	Escherichia	PHI:9460	Q8Z8K9	entA	28901	Salmonella enterica	reduced virulence	Primates;Rodents	10090;9606	Homo sapiens (related: human);Mus musculus (related: house mouse)	2,3-Dihydro-2,3-dihydroxybenzoate dehydrogenase	90.3	1.80E-122	Salmonellosis	99.6	1115
gene2014	Scaffold14	Escherichia	PHI:6565;PHI:6652;PHI:7479	W9BNM8	entB;entB (VK055_1923)	573	Klebsiella pneumoniae	unaffected pathogenicity;reduced virulence	Rodents	10090	Mus musculus (related: house mouse)	Enterobactin and salmochelin;Isochorismatase	87	5.30E-147	Pneumonia	99.6	1327
gene2015	Scaffold14	Escherichia	PHI:7486	W9B580	entE (VK055_1924)	573	Klebsiella pneumoniae	unaffected pathogenicity;reduced virulence	Rodents	10090	Mus musculus (related: house mouse)	(2,3-dihydroxybenzoyl)adenylate synthase	81.3	4.50E-256	Pneumonia	98.7	2270
gene2016	Scaffold14	Escherichia	PHI:7487	A0A085DFX7	EntC (VK055_1925)	573	Klebsiella pneumoniae	unaffected pathogenicity;reduced virulence	Rodents	10090	Mus musculus (related: house mouse)	Isochorismate synthase	75.7	1.10E-171	Pneumonia	100	1541
gene2017	Scaffold14	Escherichia	PHI:7478	A0A060VFL5	FepB (VK055_1926)	573	Klebsiella pneumoniae	reduced virulence	Rodents	10090	Mus musculus (related: house mouse)	periplasmic enterobactin transporter	84.4	4.70E-144	Pneumonia	96.2	1302
gene2018	Scaffold14	Escherichia	PHI:7481	W1B397	entS (VK055_1927)	573	Klebsiella pneumoniae	unaffected pathogenicity;reduced virulence	Rodents	10090	Mus musculus (related: house mouse)	Enterobactin exporter	99.5	6.00E-224	Pneumonia	100	1992
gene2019	Scaffold14	Escherichia	PHI:7483	W9BNM7	FepD (VK055_1928)	573	Klebsiella pneumoniae	unaffected pathogenicity;reduced virulence	Rodents	10090	Mus musculus (related: house mouse)	Ferric enterobactin transport system permease	85.9	1.50E-148	Pneumonia	99.7	1341
gene2020	Scaffold14	Escherichia	PHI:7542	W9B576	FepG (VK055_1929)	573	Klebsiella pneumoniae	reduced virulence	Rodents	10090	Mus musculus (related: house mouse)	Ferric enterobactin transport system permease	83	1.40E-143	Pneumonia	100	1298
gene2021	Scaffold14	Escherichia	PHI:7541	W9B5Y9	FepC (VK055_1930)	573	Klebsiella pneumoniae	reduced virulence	Rodents	10090	Mus musculus (related: house mouse)	Ferric vibriobactin ABC transporter, ATP-binding protein	89	4.20E-133	Pneumonia	97	1207
gene2022	Scaffold14	Escherichia	PHI:9093	Q8ZR36	fepE	28901	Salmonella enterica	reduced virulence	Rodents	10090	Mus musculus (related: house mouse)	Ferric enterobactin (Enterochelin) transporter	73.2	3.00E-153	Salmonellosis	98.9	1382
gene2023	Scaffold14	Escherichia	PHI:7540	B5XZY6	EntF (VK055_1931)	573	Klebsiella pneumoniae	reduced virulence	Rodents	10090	Mus musculus (related: house mouse)	Amino acid adenylation domain protein	78.2	0	Pneumonia	99.8	5250
gene2025	Scaffold14	Escherichia	PHI:4859	P13039	Fes	562	Escherichia coli	unaffected pathogenicity;reduced virulence	Birds	9031	Gallus gallus (related: chicken)	Catecholate siderophore esterases	96.8	1.90E-243	Respiratory and systemic disease in poultry	100	2160
gene2026	Scaffold14	Escherichia	PHI:7538	W9B570	FepA (VK055_1934)	573	Klebsiella pneumoniae	unaffected pathogenicity	Rodents	10090	Mus musculus (related: house mouse)	TonB-dependent siderophore receptor family protein	81.4	0	Pneumonia	100	3211
gene2027	Scaffold14	Escherichia	PHI:7537	B5XZZ0	EntD (VK055_1935)	573	Klebsiella pneumoniae	unaffected pathogenicity	Rodents	10090	Mus musculus (related: house mouse)	4'-Phosphopantetheinyl transferase superfamily protein	54.1	1.40E-58	Pneumonia	82.2	564
gene2037	Scaffold15	Escherichia	PHI:6097	A6TAK8	hns	573	Klebsiella pneumoniae	increased virulence (hypervirulence)	Rodents	10090	Mus musculus (related: house mouse)	pleiotropic regulator	61.5	1.40E-36	Pneumonia	100	372
gene2047	Scaffold15	Escherichia	PHI:8799	Q5ZS33	DotA	446	Legionella pneumophila	reduced virulence	Rodents;Eukaryotes	10090;5755	Mus musculus (related: house mouse);Acanthamoeba castellanii (no common name found)	Conjugal transfer/type IV secretion protein	50	1.70E-23	Legionnaires_ disease	10.9	266
gene2077	Scaffold15	Escherichia	PHI:2651	Q8ZQ52	yedX	28901	Salmonella enterica	unaffected pathogenicity	Birds;Rodents	10090;9031	Gallus gallus (related: chicken);Mus musculus (related: house mouse)	Cyclic amidohydrolase that hydrolyses 5-hydroxyisourate (5-HIU)	68.4	5.30E-52	Food poisoning	99.3	505
gene2078	Scaffold15	Escherichia	PHI:5423	Q8YG33	BMEI1329	29459	Brucella melitensis	reduced virulence	Rodents	10090	Mus musculus (related: house mouse)	Two-component response regulator	39.5	2.00E-44	Ovine brucellosis	84.6	442
gene2079	Scaffold15	Escherichia	PHI:7739	Q2G2U4	walK	1280	Staphylococcus aureus	reduced virulence	Rodents	10090	Mus musculus (related: house mouse)	Sensor protein kinase	24.8	1.70E-09	Skin infections;respiratory diseases;food poisoning	42.9	143
gene2081	Scaffold15	Escherichia	PHI:2872	Q48473	ompK36	573	Klebsiella pneumoniae	reduced virulence	Rodents	10090	Mus musculus (related: house mouse)	Outer membrane protein	64.8	2.10E-133	Pneumonia	100	1211
gene2089	Scaffold15	Escherichia	PHI:8828	B4EA36	bcal2852	95486	Burkholderia cenocepacia	increased virulence (hypervirulence)	Moths	7137	Galleria mellonella (related: greater wax moth)	Putative diguanylate cyclase	37.2	1.70E-24	Cystic fibrosis-like conditions	41.3	273
gene2093	Scaffold15	Escherichia	PHI:3013	P54698	rcsA	28901	Salmonella enterica	increased virulence (hypervirulence)	Rodents	10090	Mus musculus (related: house mouse)	Positive regulator of capsular polysaccharide synthesis. RcsA and RcsB form a complex to promote transcription of the genes for capsule synthesis.	87.9	3.00E-99	Food poisoning	100	914
gene2095	Scaffold15	Escherichia	PHI:628	Q8Z6N4	ssaS	28901	Salmonella enterica	reduced virulence	Rodents	10090	Mus musculus (related: house mouse)	Type III secretion	36.5	4.00E-08	Gastroenteritis	83.1	125
gene2096	Scaffold15	Escherichia	PHI:627	Q8Z6N3	yscR	28901	Salmonella enterica	reduced virulence	Rodents	10090	Mus musculus (related: house mouse)	-	38.7	4.10E-31	Gastroenteritis	82.9	327
gene2102	Scaffold15	Escherichia	PHI:6463	P0A1K1	filj	28901	Salmonella enterica	reduced virulence	Rodents	10090	Mus musculus (related: house mouse)	Flagellar protein	87.8	7.40E-68	Salmonellosis	100	642
gene2103	Scaffold15	Escherichia	PHI:6995	Q9I4N1	Flil	287	Pseudomonas aeruginosa	reduced virulence	Rodents	10090	Mus musculus (related: house mouse)	Flagellin	62.4	1.80E-141	Opportunistic infections	89.7	1281
gene2108	Scaffold15	Escherichia	PHI:8966	A0A1C1TY69	mdtJ	573	Klebsiella pneumoniae	reduced virulence	Rodents	10090	Mus musculus (related: house mouse)	Multidrug transporter subunit	33.7	1.90E-07	Pneumonia	89.1	120
gene2111	Scaffold15	Escherichia	PHI:2872	Q48473	ompK36	573	Klebsiella pneumoniae	reduced virulence	Rodents	10090	Mus musculus (related: house mouse)	Outer membrane protein	63.5	2.60E-127	Pneumonia	99.2	1158
gene2121	Scaffold16	Escherichia	PHI:6097	A6TAK8	hns	573	Klebsiella pneumoniae	increased virulence (hypervirulence)	Rodents	10090	Mus musculus (related: house mouse)	pleiotropic regulator	61.5	1.40E-36	Pneumonia	100	372
gene2131	Scaffold16	Escherichia	PHI:8799	Q5ZS33	DotA	446	Legionella pneumophila	reduced virulence	Rodents;Eukaryotes	10090;5755	Mus musculus (related: house mouse);Acanthamoeba castellanii (no common name found)	Conjugal transfer/type IV secretion protein	50	1.70E-23	Legionnaires_ disease	10.9	266
gene2161	Scaffold16	Escherichia	PHI:2651	Q8ZQ52	yedX	28901	Salmonella enterica	unaffected pathogenicity	Birds;Rodents	10090;9031	Gallus gallus (related: chicken);Mus musculus (related: house mouse)	Cyclic amidohydrolase that hydrolyses 5-hydroxyisourate (5-HIU)	68.4	5.30E-52	Food poisoning	99.3	505
gene2162	Scaffold16	Escherichia	PHI:5423	Q8YG33	BMEI1329	29459	Brucella melitensis	reduced virulence	Rodents	10090	Mus musculus (related: house mouse)	Two-component response regulator	39.5	2.00E-44	Ovine brucellosis	84.6	442
gene2163	Scaffold16	Escherichia	PHI:7739	Q2G2U4	walK	1280	Staphylococcus aureus	reduced virulence	Rodents	10090	Mus musculus (related: house mouse)	Sensor protein kinase	24.8	1.70E-09	Skin infections;respiratory diseases;food poisoning	42.9	143
gene2165	Scaffold16	Escherichia	PHI:2872	Q48473	ompK36	573	Klebsiella pneumoniae	reduced virulence	Rodents	10090	Mus musculus (related: house mouse)	Outer membrane protein	64.8	2.10E-133	Pneumonia	100	1211
gene2173	Scaffold16	Escherichia	PHI:8828	B4EA36	bcal2852	95486	Burkholderia cenocepacia	increased virulence (hypervirulence)	Moths	7137	Galleria mellonella (related: greater wax moth)	Putative diguanylate cyclase	37.2	1.70E-24	Cystic fibrosis-like conditions	41.3	273
gene2177	Scaffold16	Escherichia	PHI:3013	P54698	rcsA	28901	Salmonella enterica	increased virulence (hypervirulence)	Rodents	10090	Mus musculus (related: house mouse)	Positive regulator of capsular polysaccharide synthesis. RcsA and RcsB form a complex to promote transcription of the genes for capsule synthesis.	87.9	3.00E-99	Food poisoning	100	914
gene2179	Scaffold16	Escherichia	PHI:628	Q8Z6N4	ssaS	28901	Salmonella enterica	reduced virulence	Rodents	10090	Mus musculus (related: house mouse)	Type III secretion	36.5	4.00E-08	Gastroenteritis	83.1	125
gene2180	Scaffold16	Escherichia	PHI:627	Q8Z6N3	yscR	28901	Salmonella enterica	reduced virulence	Rodents	10090	Mus musculus (related: house mouse)	-	38.7	4.10E-31	Gastroenteritis	82.9	327
gene2186	Scaffold16	Escherichia	PHI:6463	P0A1K1	filj	28901	Salmonella enterica	reduced virulence	Rodents	10090	Mus musculus (related: house mouse)	Flagellar protein	87.8	7.40E-68	Salmonellosis	100	642
gene2187	Scaffold16	Escherichia	PHI:6995	Q9I4N1	Flil	287	Pseudomonas aeruginosa	reduced virulence	Rodents	10090	Mus musculus (related: house mouse)	Flagellin	62.4	1.80E-141	Opportunistic infections	89.7	1281
gene2192	Scaffold16	Escherichia	PHI:8966	A0A1C1TY69	mdtJ	573	Klebsiella pneumoniae	reduced virulence	Rodents	10090	Mus musculus (related: house mouse)	Multidrug transporter subunit	33.7	1.90E-07	Pneumonia	89.1	120
gene2195	Scaffold16	Escherichia	PHI:2872	Q48473	ompK36	573	Klebsiella pneumoniae	reduced virulence	Rodents	10090	Mus musculus (related: house mouse)	Outer membrane protein	63.5	2.60E-127	Pneumonia	99.2	1158
gene2201	Scaffold17	Escherichia	PHI:2647	A1A7T3	ivy	562	Escherichia coli	unaffected pathogenicity	Birds	9031	Gallus gallus (related: chicken)	Lysozyme inhibitor	100	1.30E-86	cellulitis;Colibacillosis;swollen head syndrome	100	804
gene2207	Scaffold17	Escherichia	PHI:8731	P40729	flhA	28901	Salmonella enterica	reduced virulence	Rodents	10090	Mus musculus (related: house mouse)	Flagellar biosynthesis protein	39.4	4.40E-108	Typhoid	98.6	994
gene2217	Scaffold17	Escherichia	PHI:7023	P02931	ompF	562	Escherichia coli	reduced virulence	Birds;Rodents	10090;8839	Mus musculus (related: house mouse);Anas platyrhynchos (related: mallard)	Outer membrane porin	59.9	4.30E-122	Meningitis	100	1113
gene2222	Scaffold17	Escherichia	PHI:9166	A0A0H2X986	XC_2827	339	Xanthomonas campestris	reduced virulence	Eudicots	3712	Brassica oleracea (no common name found)	Transcriptional regulator marR family	22.9	2.70E-08	Black rot disease	82.8	129
gene2223	Scaffold17	Escherichia	PHI:4923	D2TV59	picC	67825	Citrobacter rodentium	increased virulence (hypervirulence)	Rodents	10090	Mus musculus (related: house mouse)	Serine Protease Autotransporter	49.2	0	No data found	100	3262
gene2235	Scaffold17	Escherichia	PHI:7917	A0A0H3KBS1	NWMN_0826	1280	Staphylococcus aureus	reduced virulence	Moths	7137	Galleria mellonella (related: greater wax moth)	NADH-dependent flavin oxidoreductase	38.8	6.80E-73	Reduced virulence	99.5	689
gene2237	Scaffold17	Escherichia	PHI:3260	Q4USX3	XC_2801	339	Xanthomonas campestris	reduced virulence	Eudicots	3726	Raphanus sativus (related: radish)	transcription regulator	28	8.30E-29	Black rot disease	93.5	308
gene2238	Scaffold17	Escherichia	PHI:9508	Q8X6J9	ovrB (Z0346)	562	Escherichia coli	reduced virulence	Primates;Rodents	10090;9606	Mus musculus (related: house mouse);Homo sapiens (related: human)	LysR-type transcriptional regulator	42.8	5.90E-64	Mild watery diarrhea;hemorrhagic colitis;hemolytic uremic syndrome	98.3	611
gene2241	Scaffold17	Escherichia	PHI:7996	A0A0H3B1G5	invD	633	Yersinia pseudotuberculosis	reduced virulence	Rodents	10090	Mus musculus (related: house mouse)	Invasin	32.4	2.50E-144	Gut-associated diseases, such as diarrhoea, enteritis and colitis	90.1	1310
gene2242	Scaffold17	Escherichia	PHI:7475	Q48413	ramA (VK055_1983)	573	Klebsiella pneumoniae	unaffected pathogenicity	Rodents	10090	Mus musculus (related: house mouse)	Bacterial regulatory helix-turn-helix, AraC family protein	39.3	2.00E-16	Pneumonia	37.5	201
gene2243	Scaffold17	Escherichia	PHI:9444	J4VZT4	Bbakr1 (XP_008600433.1)	176275	Beauveria bassiana	unaffected pathogenicity	Moths	7137	Galleria mellonella (related: greater wax moth)	Aldo/keto reductase	39.3	1.80E-46	White muscardine disease	92	460
gene2256	Scaffold18	Escherichia	PHI:7839	Q9LCC7	usp	562	Escherichia coli	unaffected pathogenicity	Rodents	10090	Mus musculus (related: house mouse)	Uropathogenic specific protein	98	3.30E-207	Neonatal meningitis	58.3	1849
gene2261	Scaffold18	Escherichia	PHI:6362	A0A0U1YU94	pilA	553	Pantoea ananatis	reduced virulence	Monocots	4679	Allium cepa (related: onion)	Twitching motility	61.1	9.30E-47	-	98.6	460
gene2262	Scaffold18	Escherichia	PHI:6363	A0A0U1YU79	pilT	553	Pantoea ananatis	reduced virulence	Monocots	4679	Allium cepa (related: onion)	Twitching motility	32.5	7.80E-23	-	57.9	258
gene2264	Scaffold18	Escherichia	PHI:4071	D5AF41	IMPDH	1307	Streptococcus suis	reduced virulence	Even-toed ungulates	9823	Sus scrofa (related: pig)	Inosine-5'-monophosphate dehydrogenase	36.3	1.00E-38	Meningitis	71.2	394
gene2269	Scaffold18	Escherichia	PHI:5240	A0A059ZR97	secA	470	Acinetobacter baumannii	reduced virulence	Moths	7137	Galleria mellonella (related: greater wax moth)	Iron utilization	59	6.30E-303	Nosocomial infections	99.9	2676
gene2271	Scaffold18	Escherichia	PHI:5346	Q63R85	wcbS	28450	Burkholderia pseudomallei	reduced virulence	Rodents	10090	Mus musculus (related: house mouse)	Capsule	31.7	4.50E-35	Melioidosis	93.8	362
gene2279	Scaffold18	Escherichia	PHI:7631	Q9HVZ9	murD	287	Pseudomonas aeruginosa	reduced virulence;loss of pathogenicity	Eudicots;Rodents	4236;10090	Lactuca sativa (related: garden lettuce);Mus musculus (related: house mouse)	UDP-N-acetylmuramoylalanine--D-glutamate ligase	51.1	1.70E-104	Infections	97.7	962
gene2281	Scaffold18	Escherichia	PHI:7632	Q9HVZ7	murF	287	Pseudomonas aeruginosa	unaffected pathogenicity;loss of pathogenicity	Eudicots;Rodents	4236;10090	Lactuca sativa (related: garden lettuce);Mus musculus (related: house mouse)	Peptidyl-prolyl cis-trans isomerase	46.7	4.40E-95	Infections	97.6	881
gene2285	Scaffold18	Escherichia	PHI:4961	P60392	rsmH	1280	Staphylococcus aureus	reduced virulence	Moths	7091	Bombyx mori (related: domestic silkworm)	Ribosomal RNA small subunit methyltransferase H	41.4	6.80E-63	Skin infections;respiratory diseases;food poisoning	97.4	602
gene2287	Scaffold18	Escherichia	PHI:2672	P0A2P8	fruR	28901	Salmonella enterica	reduced virulence	Rodents	10090	Mus musculus (related: house mouse)	Regulators of systemic infection	98.8	1.60E-190	Food poisoning	100	1703
gene2288	Scaffold18	Escherichia	PHI:3976	G4NC97	MoIlv6	318829	Magnaporthe oryzae	loss of pathogenicity	Monocots	4513;4530	Oryza sativa (related: rice);Hordeum vulgare (related: barley)	Acetolactate synthases	44.7	3.60E-15	Rice blast	57.7	188
gene2289	Scaffold18	Escherichia	PHI:3975	G4MMK2	MoIlv2	318829	Magnaporthe oryzae	loss of pathogenicity	Monocots	4513;4530	Oryza sativa (related: rice);Hordeum vulgare (related: barley)	Acetolactate synthases	42.2	1.10E-119	Rice blast	97.7	1094
gene2290	Scaffold18	Escherichia	PHI:7770	A0A0H6RQV7	leuO	666	Vibrio cholerae	reduced virulence	Rodents	10090	Mus musculus (related: house mouse)	Leucine transcriptional activator	53.6	1.30E-82	Cholera	93.6	772
gene2291	Scaffold18	Escherichia	PHI:8962	B5Y1W2	leuA	573	Klebsiella pneumoniae	reduced virulence	Rodents	10090	Mus musculus (related: house mouse)	2-Isopropylmalate synthase	92.7	3.90E-281	Pneumonia	100	2486
gene2292	Scaffold18	Escherichia	PHI:8862	B5F7U8	LeuB	28901	Salmonella enterica	reduced virulence	Rodents	10090	Mus musculus (related: house mouse)	3-Isopropylmalate dehydrogenase;3-isopropylmalate dehydrogenase	94.2	2.20E-198	Infections	100	1771
gene2293	Scaffold18	Escherichia	PHI:8964	W9BBU8	leuC	573	Klebsiella pneumoniae	reduced virulence	Rodents	10090	Mus musculus (related: house mouse)	3-Isopropylmalate dehydratase large subunit	97.4	2.40E-266	Pneumonia	100	2358
gene2294	Scaffold18	Escherichia	PHI:8965	W9BQ45	leuD	573	Klebsiella pneumoniae	reduced virulence	Rodents	10090	Mus musculus (related: house mouse)	3-Isopropylmalate dehydratase small subunit	88	1.40E-104	Pneumonia	99.5	960
gene2299	Scaffold18	Escherichia	PHI:6319	Q8DPC2	potA	1313	Streptococcus pneumoniae	reduced virulence	Rodents	10090	Mus musculus (related: house mouse)	ABC transporter ATP-binding protein - spermidine/putrescine transport	35.1	8.50E-26	Pneumococcal pneumonia	82.3	281
gene2303	Scaffold18	Escherichia	PHI:3008	Q9S1J0	zmpR	1313	Streptococcus pneumoniae	unaffected pathogenicity	Rodents	10090	Mus musculus (related: house mouse)	Putative response regulator	37.9	1.10E-16	Pneumonia;otitis media;septicaemia;meningitis	40.9	203
gene2310	Scaffold19	Escherichia	PHI:702	O68839	VcpD	666	Vibrio cholerae	reduced virulence	Rodents	10090	Mus musculus (related: house mouse)	Required for philus assembly and CT secretion	47.9	2.10E-25	Cholera	69.7	277
gene2319	Scaffold19	Escherichia	PHI:6363	A0A0U1YU79	pilT	553	Pantoea ananatis	reduced virulence	Monocots	4679	Allium cepa (related: onion)	Twitching motility	42.4	3.90E-28	-	36.5	304
gene2320	Scaffold19	Escherichia	PHI:3827	Q70M91	PilQ	487	Neisseria meningitidis	reduced virulence	Rodents	10090	Mus musculus (related: house mouse)	The ligands for TNF-a and IL-8 in a glycan-dependent manner, and their del-etion results in decreased virulence and increased survival in a mouse model	28	1.50E-24	No data found	43.5	274
gene2328	Scaffold19	Escherichia	PHI:1569	I1RCH5	GzOB009	5518	Fusarium graminearum	lethal	Monocots	4564	Triticum (related: wheat)	transcription factor	46.9	5.10E-62	Fusarium ear blight	97.8	594
gene2345	Scaffold19	Escherichia	PHI:5257	Q8Y448	secY	1639	Listeria monocytogenes	increased virulence (hypervirulence)	Rodents	10090	Mus musculus (related: house mouse)	Protein translocase subunit SecY	41.5	1.90E-87	Listeriosis	94.6	815
gene2357	Scaffold19	Escherichia	PHI:2694	Q6D000	rsmB	29471	Pectobacterium atrosepticum	reduced virulence;loss of pathogenicity	Eudicots	4113	Solanum tuberosum (related: potato)	Modulates plant cell wall-degrading enzymes	71	6.90E-183	Rotting of tubers;blackleg disease of the plant stem	99.8	1638
gene2358	Scaffold19	Escherichia	PHI:7951	A6TF98	arnA	573	Klebsiella pneumoniae	unaffected pathogenicity	Moths	7137	Galleria mellonella (related: greater wax moth)	Hypothetical protein	32.2	7.90E-35	Pneumonia	87.3	360
gene2364	Scaffold19	Escherichia	PHI:7791	G7TM49	AroE (XOC_4333)	347	Xanthomonas oryzae	reduced virulence	Monocots	4530	Oryza sativa (related: rice)	Shikimate 5-dehydrogenase	44.6	3.60E-52	Rice bacterial blight	97.1	509
gene2425	Scaffold21	Escherichia	PHI:7496	A0A086IIR8	YbdK (VK055_1976)	573	Klebsiella pneumoniae	unaffected pathogenicity	Rodents	10090	Mus musculus (related: house mouse)	Gamma-glutamyl cysteine ligase	69.5	6.10E-159	Pneumonia	99.5	1431
gene2431	Scaffold21	Escherichia	PHI:6449	W9B4Q6	oqxB	573	Klebsiella pneumoniae	reduced virulence	Nematodes	6239	Caenorhabditis elegans (related: roundworm)	Multidrug efflux pump	23.1	1.50E-58	Pneumonia	97	569
gene2434	Scaffold21	Escherichia	PHI:6388	Q24LT6	adeK	470	Acinetobacter baumannii	unaffected pathogenicity	Rodents	10090	Mus musculus (related: house mouse)	Multidrug efflux protein	37.4	3.80E-70	bloodstream infections;Pneumonia	97.2	666
gene2435	Scaffold21	Escherichia	PHI:5423	Q8YG33	BMEI1329	29459	Brucella melitensis	reduced virulence	Rodents	10090	Mus musculus (related: house mouse)	Two-component response regulator	44.5	7.70E-56	Ovine brucellosis	100	540
gene2436	Scaffold21	Escherichia	PHI:8513;PHI:8689	D2TU77	cpxA	67825	Citrobacter rodentium	unaffected pathogenicity;reduced virulence;loss of pathogenicity	Rodents	10090	Mus musculus (related: house mouse)	Two-component sensor kinase	30.1	1.40E-27	Colitis	67.7	299
gene2440	Scaffold21	Escherichia	PHI:6577	O33641	IcsP	623	Shigella flexneri	reduced virulence	Rodents	10090	Mus musculus (related: house mouse)	Outer membrane protease	57.7	2.70E-107	Shigellosis	100	985
gene2449	Scaffold21	Escherichia	PHI:7633	Q9I2U9	ppiB	287	Pseudomonas aeruginosa	reduced virulence	Eudicots;Rodents	4236;10090	Lactuca sativa (related: garden lettuce);Mus musculus (related: house mouse)	Peptidyl-prolyl cis-trans isomerase	67.7	4.00E-62	Infections	100	593
gene2452	Scaffold21	Escherichia	PHI:14	P0C017	ADE2	5207	Cryptococcus neoformans	reduced virulence;loss of pathogenicity	Nematodes;Rabbits & hares	9986;6239	Oryctolagus cuniculus (related: rabbit);Caenorhabditis elegans (related: roundworm)	Phosphoribosylaminoimidazole carboxylase	50.3	2.30E-36	Cryptococcosis	91.7	371
gene2453	Scaffold21	Escherichia	PHI:196	Q92210	ADE2	5476	Candida albicans	reduced virulence	Rodents	10090	Mus musculus (related: house mouse)	Phosphoribosylaminoimidazole carboxylase	26.1	4.90E-25	Candidiasis	94.4	276
gene2455	Scaffold22	Escherichia	PHI:3942	Q4UZD3	XC_0509	339	Xanthomonas campestris	reduced virulence	Eudicots	3726	Raphanus sativus (related: radish)	Phosphoribosylamine-glycine ligase	70.4	4.10E-167	Black rot disease	100	1502
gene2456	Scaffold22	Escherichia	PHI:9014	A0A0K0GGF6	PXO_RS02690	347	Xanthomonas oryzae	unaffected pathogenicity	Monocots	4530	Oryza sativa (related: rice)	Response regulator	46.4	4.00E-93	Bacterial leaf blight	98	864
gene2457	Scaffold22	Escherichia	PHI:3440	Q9HV74	CbrA	287	Pseudomonas aeruginosa	unaffected pathogenicity;reduced virulence	Cellular slime molds;Rodents	44689;10090;10114	Mus musculus (related: house mouse);Dictyostelium discoideum (related: amoeba);Rattus (related: rat)	Sensor Kinase	37	5.90E-31	Opportunistic infections	50.2	328
gene2461	Scaffold22	Escherichia	PHI:3074	D0Z9U0	hupA	636	Edwardsiella tarda	reduced virulence	Bony fishes	7955	Danio rerio (related: zebrafish)	Nucleoid-associated protein, is a basic DNA-binding protein involved in gene regulation	94.4	6.80E-40	Hemorrhagic septicemia	100	399
gene2465	Scaffold22	Escherichia	PHI:3959	Q4UZE1	XC_0501	339	Xanthomonas campestris	reduced virulence	Eudicots	3726	Raphanus sativus (related: radish)	NADH pyrophosphatase	35	6.70E-24	Black rot disease	58.8	265
gene2469	Scaffold22	Escherichia	PHI:8040;PHI:8047	G4MLK2	Uba2;Mouba2	318829	Magnaporthe oryzae	reduced virulence	Monocots	4513;4530	Oryza sativa (related: rice);Hordeum vulgare (related: barley)	SUMOylation-associated protein	32.2	6.60E-16	Rice blast	59	196
gene2474	Scaffold22	Escherichia	PHI:7860	A3M1G3	RpoB	470	Acinetobacter baumannii	reduced virulence	Nematodes	6239	Caenorhabditis elegans (related: roundworm)	beta-subunit of the RNA polymerase	70.9	0	Nosocomial infection	99.7	4888
gene2475	Scaffold22	Escherichia	PHI:7583	P9WHE3	Rv0652 (rplL)	1773	Mycobacterium tuberculosis	increased virulence (hypervirulence)	Primates	9606	Homo sapiens (related: human)	50S ribosomal protein	49.6	1.40E-19	Tuberculosis	98.3	225
gene2484	Scaffold23	Escherichia	PHI:6319	Q8DPC2	potA	1313	Streptococcus pneumoniae	reduced virulence	Rodents	10090	Mus musculus (related: house mouse)	ABC transporter ATP-binding protein - spermidine/putrescine transport	53.5	1.60E-77	Pneumococcal pneumonia	75.7	729
gene2487	Scaffold23	Escherichia	PHI:4899;PHI:6318;PHI:7356	D0ZV89	PhoQ	28901	Salmonella enterica	unaffected pathogenicity;reduced virulence	Rodents	10090	Mus musculus (related: house mouse)	pH sensing;Histidine kinase with a periplasmic sensor domain (PD) that promotes virulence by detecting the macrophage phagosome	85.4	5.90E-239	Salmonellosis	100	2122
gene2488	Scaffold23	Escherichia	PHI:2674;PHI:6591;PHI:9415	P0DM78	phoP	28901	Salmonella enterica	reduced virulence	Cellular slime molds;Rodents;Bony fishes	44689;10090;7955	Danio rerio (related: zebrafish);Dictyostelium discoideum (related: amoeba);Mus musculus (related: house mouse)	DNA-binding transcription activator;Regulators of systemic infection;Virulence transcriptional regulatory protein	93.3	5.30E-118	Salmonellosis;Food poisoning;Gastroenteritis	100	1076
gene2521	Scaffold23	Escherichia	PHI:2872	Q48473	ompK36	573	Klebsiella pneumoniae	reduced virulence	Rodents	10090	Mus musculus (related: house mouse)	Outer membrane protein	63.7	1.40E-125	Pneumonia	99.2	1143
gene2528	Scaffold24	Escherichia	PHI:2836	C3JXE9	RED3	5016	Bipolaris maydis	reduced virulence	Monocots	4577	Zea mays (related: maize)	Putative short chain dehydrogenase	31.6	7.70E-15	Southern corn leaf blight	44	187
gene2541	Scaffold24	Escherichia	PHI:7541	W9B5Y9	FepC (VK055_1930)	573	Klebsiella pneumoniae	reduced virulence	Rodents	10090	Mus musculus (related: house mouse)	Ferric vibriobactin ABC transporter, ATP-binding protein	32.6	1.10E-31	Pneumonia	88.6	332
gene2542	Scaffold24	Escherichia	PHI:7908	Q66FJ9	hmuU	633	Yersinia pseudotuberculosis	unaffected pathogenicity	Even-toed ungulates	9940	Ovis aries (related: sheep)	Hemin import ATP-binding protein	35.2	8.00E-44	Zoonotic infection	92.3	438
gene2610	Scaffold27	Escherichia	PHI:8885	Q8Y1E7	aroG2	305	Ralstonia solanacearum	unaffected pathogenicity;loss of pathogenicity	Eudicots	4081;4097	Nicotiana tabacum (related: common tobacco);Solanum lycopersicum (related: tomato)	Phospho-2-dehydro-3-deoxyheptonate aldolase	47.3	5.00E-83	Bacterial wilt	91.9	776
gene2611	Scaffold27	Escherichia	PHI:3165	W0H866	hopA1	36746	Pseudomonas cichorii	unaffected pathogenicity;effector (plant avirulence determinant)	Eudicots	4081;3659;3847;3712;3656;4111;4073	Brassica oleracea (no common name found);Capsicum frutescens (related: hot pepper);Glycine max (related: soybean);Cucumis melo (related: muskmelon);Solanum lycopersicum (related: tomato);Cucumis sativus (related: cucumber);Solanum melongena (related: eggplant)	Effector (plant avirulence determinant)	41.3	7.90E-58	Necrotic leaf spots in celery, eggplant and sweet pepper;leaf spot in soybean;stem necrosis in chrysanthemum;wilt and stem rot on muskmelon	98.2	558
gene2620	Scaffold27	Escherichia	PHI:1141	B2SRG1	raxB	347	Xanthomonas oryzae	increased virulence (hypervirulence)	Monocots	4530	Oryza sativa (related: rice)	ATP-binding transporter protein required for Ax21 activity	38.4	2.20E-141	Bacterial blight	97.4	1282
gene2625	Scaffold28	Escherichia	PHI:5205	Q3Y383	HMPREF0351_10118 (WxL locusC)	1352	Enterococcus faecium	reduced virulence	Rodents	10114	Rattus (related: rat)	Involved in bile salt stress and endocarditis pathogenesis	31.1	1.50E-53	Endocarditis	91.4	522
gene2627	Scaffold28	Escherichia	PHI:3792	Q7BS42	pic	562	Escherichia coli	reduced virulence	Birds	9031	Gallus gallus (related: chicken)	Serin protease aut o transporter	96.4	0	cellulitis;Colibacillosis;swollen head syndrome	100	6844
gene2631	Scaffold28	Escherichia	PHI:4975	Q5WWE3	LssB	446	Legionella pneumophila	reduced virulence	Eukaryotes	5755	Acanthamoeba castellanii (no common name found)	Functional Type 1 Secretion System	35.6	3.90E-114	Legionellosis or legionnaires_ disease	91	1047
gene2632	Scaffold28	Escherichia	PHI:4976	Q83XM0	LssD	446	Legionella pneumophila	reduced virulence	Eukaryotes	5755	Acanthamoeba castellanii (no common name found)	Functional Type 1 Secretion System	43.6	1.30E-72	Legionellosis or legionnaires_ disease	91.8	687
gene2637	Scaffold29	Escherichia	PHI:3260	Q4USX3	XC_2801	339	Xanthomonas campestris	reduced virulence	Eudicots	3726	Raphanus sativus (related: radish)	transcription regulator	36.1	2.70E-40	Black rot disease	92.1	407
gene2640	Scaffold29	Escherichia	PHI:2975	Q9JP38	ipx10	317	Pseudomonas syringae	effector (plant avirulence determinant)	Eudicots	3702;4081	Arabidopsis thaliana (related: thale cress);Solanum lycopersicum (related: tomato)	Effector	41.4	9.50E-57	Bacterial speck of tomato	64.8	550
gene2661	Scaffold30	Escherichia	PHI:7905	Q66FJ6	hmuR	633	Yersinia pseudotuberculosis	unaffected pathogenicity	Even-toed ungulates	9940	Ovis aries (related: sheep)	Outer membrane hemin receptor	43.4	7.90E-154	Zoonotic infection	98.8	1389
gene2689	Scaffold31	Escherichia	PHI:3472	Q8X965	TolA	562	Escherichia coli	reduced virulence	Moths	7137	Galleria mellonella (related: greater wax moth)	Periplasm spanning protein	58.1	3.40E-25	Infections	60.6	274
gene2720	Scaffold35	Escherichia	PHI:5231	A3MYH6	Apa2	715	Actinobacillus pleuropneumoniae	reduced virulence	Rodents	10090	Mus musculus (related: house mouse)	Trimeric autotransporter	38.5	5.00E-35	Porcine pleuropneumonia	64.3	363
gene2725	Scaffold35	Escherichia	PHI:2249;PHI:2270	Q0U6E8	Mpd1	13684	Parastagonospora nodorum	unaffected pathogenicity	Monocots	4564	Triticum (related: wheat)	-;Mannitol-1-phosphate 5-dehydrogenase	35.7	7.60E-64	Glume blotch	99.7	611
