# Supplementary material for: Bile acid-gut microbiota imbalance in cholestasis and its long-term effect in mice
Source: mSystems. 2024 Jun 27;9(7):e00127-24. doi: 10.1128/msystems.00127-24 (PMC11265269; doi:10.1128/msystems.00127-24)
Supplement: Table S4 — Information on encoding virulence factors genes annotated in the draft genome. [file msystems.00127-24-s0008.xls]

Gene ID	Location	Sample Name	VFDB ID	VFs	Species	Description	Level1	Level2	Identity(%)	Evalue	Score	Coverage(%)
gene0011	Scaffold1	Escherichia	VFG013286(gb|NP_438515)	LOS (CVF494)	Haemophilus influenzae Rd KW20	Major immunogen.LOS phosphorylcholine (ChoP) may influence invasion via interaction with PAF receptor and stimulates of inflammatory signals.LPS phase variation is characterized by the spontaneous loss and gain of oligosaccharide structures present in the outer core. the phase variable expression of LPS biosynthesis genes promotes evasion of antigen-specific host immune defences and allow coloniz…	-	-	57.7	1.20E-113	1037	100
gene0012	Scaffold1	Escherichia	VFG009579(gb|NP_215865)	mycobactin (IA031)	Mycobacterium tuberculosis H37Rv	Cell-association mycobactin participates in iron internalization and/or to serve as a temporary iron-holding molecule to prevent sudden influx of excess iron if the metal suddenly becomes available after a period of iron limitation	Nonspecific virulence factor	Iron uptake system	27.6	4.10E-11	154	45.1
gene0017	Scaffold1	Escherichia	VFG000344(gb|NP_438273)	HitABC (VF0268)	Haemophilus influenzae Rd KW20	hitABC(fbpABC) operon encodes a periplasmic-binding protein-dependent iron transport system necessary for the utilization of iron bound to transferrin or iron chelates	Nonspecific virulence factor	Iron uptake system	35	1.70E-30	320	54.3
gene0028	Scaffold1	Escherichia	VFG047512(gb|YP_169930.1)	Biotin synthesis (VF0552)	Francisella tularensis subsp. tularensis SCHU S4	Critical for rapid phagosomal escape. Sequestration of biotin could restrict Francisella to the phagosome, blocking their escape and preventing them from reaching their replicative niche in the cytoplasm	-	-	50.3	2.40E-90	836	87.6
gene0047	Scaffold1	Escherichia	VFG005776(gb|NP_687685)	Beta-hemolysin/cytolysin (CVF171)	Streptococcus agalactiae 2603V/R	-	Offensive virulence factors	Toxin	33.6	2.80E-30	320	36.7
gene0048	Scaffold1	Escherichia	VFG036938(gb|NP_273367)	FarAB (VF0450)	Neisseria meningitidis MC58	Mediates the resistance to antimicrobial long-chain fatty acids	-	-	29.8	1.40E-15	191	76.1
gene0057	Scaffold1	Escherichia	VFG000923(gb|NP_752600)	Enterobactin (VF0228)	Escherichia coli CFT073	Iron uptake: the siderophore enterobactin imported through the FepA receptor and the FepBCDG system	Nonspecific virulence factor	Iron uptake system	21	2.60E-12	166	98.8
gene0061	Scaffold1	Escherichia	VFG000344(gb|NP_438273)	HitABC (VF0268)	Haemophilus influenzae Rd KW20	hitABC(fbpABC) operon encodes a periplasmic-binding protein-dependent iron transport system necessary for the utilization of iron bound to transferrin or iron chelates	Nonspecific virulence factor	Iron uptake system	35.1	1.90E-38	387	98.3
gene0066	Scaffold1	Escherichia	VFG000354(gb|NP_406409)	Ail (VF0132)	Yersinia pestis CO92	Promoting attachment to and subsequent invasion of eukaryotic cells, but a less powerful adhesion than Inv; promotes Yop delivery into the primary target of T3SS--the phagocytic cells, as well as into epithelial cells; promotes resistance to complement killing	Offensive virulence factors;Defensive virulence factors	Invasion;Serum resistance	43	4.50E-29	305	98.2
gene0072	Scaffold1	Escherichia	VFG000344(gb|NP_438273)	HitABC (VF0268)	Haemophilus influenzae Rd KW20	hitABC(fbpABC) operon encodes a periplasmic-binding protein-dependent iron transport system necessary for the utilization of iron bound to transferrin or iron chelates	Nonspecific virulence factor	Iron uptake system	23.3	8.40E-10	143	39.4
gene0080	Scaffold1	Escherichia	VFG000344(gb|NP_438273)	HitABC (VF0268)	Haemophilus influenzae Rd KW20	hitABC(fbpABC) operon encodes a periplasmic-binding protein-dependent iron transport system necessary for the utilization of iron bound to transferrin or iron chelates	Nonspecific virulence factor	Iron uptake system	32.3	3.60E-28	302	40.6
gene0084	Scaffold1	Escherichia	VFG045467(gb|YP_107884)	CdpA (VF0432)	Burkholderia pseudomallei K96243	A major c-di-GMP-specific phosphodiesterase in regulating intracellular levels of c-di-GMP, affecting diverse phenotypes such as flagellum synthesis, bacterial motility, the production of exopolysaccharides, cell-to-cell aggregation, biofilm formation, cytotoxicity, and invasion of human cells.	-	-	29.3	1.20E-31	333	31.2
gene0093	Scaffold1	Escherichia	VFG045330(gb|YP_095353)	Legiobactin (VF0291)	Legionella pneumophila subsp. pneumophila str. Philadelphia 1	A nonhydroxamate, nonphenolate siderophore	Nonspecific virulence factor	Iron uptake system	23.3	1.60E-11	157	76.8
gene0106	Scaffold1	Escherichia	VFG001206(gb|NP_273675)	FbpABC (VF0272)	Neisseria meningitidis MC58	Encodes a periplasmic-binding protein-dependent iron transport system necessary for the utilization of iron bound to transferrin or iron chelates, FbpA is the periplasmic Fe3+ binding protein	Nonspecific virulence factor	Iron uptake system	44.6	7.90E-54	521	73.1
gene0115	Scaffold1	Escherichia	VFG000344(gb|NP_438273)	HitABC (VF0268)	Haemophilus influenzae Rd KW20	hitABC(fbpABC) operon encodes a periplasmic-binding protein-dependent iron transport system necessary for the utilization of iron bound to transferrin or iron chelates	Nonspecific virulence factor	Iron uptake system	32	7.00E-28	296	90.5
gene0129	Scaffold1	Escherichia	VFG037705(gb|YP_001847163)	AdeFGH efflux pump (VF0504)	Acinetobacter baumannii ACICU	Play a potential role in the synthesis and transport of autoinducer molecules during biofilm formation	-	-	29.1	3.20E-24	266	83.6
gene0130	Scaffold1	Escherichia	VFG012509(gb|NP_753167)	Salmochelin siderophore (CVF456)	Escherichia coli CFT073	-	Nonspecific virulence factor	Iron uptake system	29.7	3.20E-19	225	33.6
gene0133	Scaffold1	Escherichia	VFG000080(gb|NP_464522)	ClpE (VF0073)	Listeria monocytogenes EGD-e	An ATPase required for prolonged survival at 42 degree; acts synergistically with ClpC in cell division	Defensive virulence factors	Stress protein	40.5	2.90E-144	1304	79.3
gene0144	Scaffold1	Escherichia	VFG013248(gb|NP_438233)	LOS (CVF494)	Haemophilus influenzae Rd KW20	Major immunogen.LOS phosphorylcholine (ChoP) may influence invasion via interaction with PAF receptor and stimulates of inflammatory signals.LPS phase variation is characterized by the spontaneous loss and gain of oligosaccharide structures present in the outer core. the phase variable expression of LPS biosynthesis genes promotes evasion of antigen-specific host immune defences and allow coloniz…	-	-	27.6	2.80E-43	432	83.6
gene0145	Scaffold1	Escherichia	VFG044325(gb|YP_002920245)	Ybt (VF0564)	Klebsiella pneumoniae subsp. pneumoniae NTUH-K2044	The phenolate siderophore Ybt contributes to evasion of the activity of lipocalin2 in the lung ? a host factor which neutralizes enterobactin-based iron acquisition	Nonspecific virulence factor	Iron uptake system	28.5	6.20E-38	386	82.1
gene0169	Scaffold1	Escherichia	VFG013248(gb|NP_438233)	LOS (CVF494)	Haemophilus influenzae Rd KW20	Major immunogen.LOS phosphorylcholine (ChoP) may influence invasion via interaction with PAF receptor and stimulates of inflammatory signals.LPS phase variation is characterized by the spontaneous loss and gain of oligosaccharide structures present in the outer core. the phase variable expression of LPS biosynthesis genes promotes evasion of antigen-specific host immune defences and allow coloniz…	-	-	67	1.30E-216	1927	99.1
gene0170	Scaffold1	Escherichia	VFG013242(gb|NP_438232)	LOS (CVF494)	Haemophilus influenzae Rd KW20	Major immunogen.LOS phosphorylcholine (ChoP) may influence invasion via interaction with PAF receptor and stimulates of inflammatory signals.LPS phase variation is characterized by the spontaneous loss and gain of oligosaccharide structures present in the outer core. the phase variable expression of LPS biosynthesis genes promotes evasion of antigen-specific host immune defences and allow coloniz…	-	-	51	1.20E-86	804	92.7
gene0173	Scaffold1	Escherichia	VFG038845(gb|YP_008044084)	Polar flagella (VF0473)	Aeromonas hydrophila ML09-119	Necessary for motility, adhesion and invasion; glycosylation of the flagellin may play a role in provoking a proinflammatory response	Offensive virulence factors	Adherence	69.9	2.50E-97	895	98.8
gene0188	Scaffold1	Escherichia	VFG001206(gb|NP_273675)	FbpABC (VF0272)	Neisseria meningitidis MC58	Encodes a periplasmic-binding protein-dependent iron transport system necessary for the utilization of iron bound to transferrin or iron chelates, FbpA is the periplasmic Fe3+ binding protein	Nonspecific virulence factor	Iron uptake system	37.6	5.10E-29	306	78.4
gene0197	Scaffold1	Escherichia	VFG038916(gb|YP_855895)	The repeat in toxin (RTX) (CVF795)	Aeromonas hydrophila subsp. hydrophila ATCC 7966	-	-	-	28.9	3.00E-14	182	38
gene0205	Scaffold1	Escherichia	VFG001443(gb|AAF37887)	OmpA (VF0236)	Escherichia coli O18:K1:H7 str. RS218	Contributes to brain microvascular endothelial cells (BMECs) invasion via a ligand-receptor interaction. Interaction of OmpA with its receptor induces actin condensation at the binding site. The actin reorganization induced by E. coli depends on activation of several host proteins involved in signaling, including focal adhesion kinase, PI3-kinase, PKC, and caveolin-1.OmpA also binds to C4b-bindin…	Offensive virulence factors;Defensive virulence factors	Invasion;Serum resistance	99.4	6.20E-203	1807	100
gene0234	Scaffold1	Escherichia	VFG038219(gb|YP_001845364)	BfmRS (VF0463)	Acinetobacter baumannii ACICU	Controls biofilm formation and cellular morphology; participates in cell adhesion, resistance to serum killing and antibiotic susceptibility	Regulation of virulence-associated genes	Regulation	34.8	2.30E-28	300	90.9
gene0260	Scaffold1	Escherichia	VFG037678(gb|YP_001847021)	PNAG (VF0472)	Acinetobacter baumannii ACICU	Critical for biofilm formation	-	-	52.9	7.50E-121	1100	93
gene0261	Scaffold1	Escherichia	VFG037664(gb|YP_001847022)	PNAG (VF0472)	Acinetobacter baumannii ACICU	Critical for biofilm formation	-	-	31.1	1.10E-54	531	54
gene0266	Scaffold1	Escherichia	VFG038895(gb|YP_855347)	Heat-stable cytotonic enterotoxin, Ast (CVF789)	Aeromonas hydrophila subsp. hydrophila ATCC 7966	-	Offensive virulence factors	Toxin	54.7	2.10E-188	1684	91.1
gene0275	Scaffold2	Escherichia	VFG045345(gb|NP_797990)	MAM7 (VF0512)	Vibrio parahaemolyticus RIMD 2210633	Mediating attachment for the bacterium to a host cells	Offensive virulence factors	Adherence	35.7	7.30E-168	1508	100
gene0303	Scaffold2	Escherichia	VFG016058(gb|NP_251114)	pyoverdine (IA001)	Pseudomonas aeruginosa PAO1	Effective at acquiring iron from transferrin and lactoferrin.Cytotoxic due to its ability to stimulating the production of reactive oxygen species;	Nonspecific virulence factor	Iron uptake system	26.4	6.60E-32	334	86.6
gene0324	Scaffold2	Escherichia	VFG037100(gb|NP_273110)	MsrAB (VF0456)	Neisseria meningitidis MC58	Repairs oxidized proteins	Defensive virulence factors	Stress protein	50	9.10E-33	336	89.8
gene0345	Scaffold2	Escherichia	VFG005776(gb|NP_687685)	Beta-hemolysin/cytolysin (CVF171)	Streptococcus agalactiae 2603V/R	-	Offensive virulence factors	Toxin	31	3.80E-17	203	89.4
gene0353	Scaffold2	Escherichia	VFG016046(gb|NP_251103)	pyoverdine (IA001)	Pseudomonas aeruginosa PAO1	Effective at acquiring iron from transferrin and lactoferrin.Cytotoxic due to its ability to stimulating the production of reactive oxygen species;	Nonspecific virulence factor	Iron uptake system	29	2.30E-39	397	92.4
gene0369	Scaffold2	Escherichia	VFG037028(gb|NP_273273)	KatA (VF0454)	Neisseria meningitidis MC58	Detoxifies H2O2; Protects against ROS (Reactive oxygen species), a family of chemical that are oxidized version of molecular oxygen, including hydrogen peroxide, superoxide and hydroxyl radicals	Defensive virulence factors	Stress protein	42.5	6.00E-102	939	65.2
gene0380	Scaffold2	Escherichia	VFG034754(gb|NP_288154)	LEE encoded T3SS (SS020)	Escherichia coli O157:H7 str. EDL933	-	-	-	91.9	1.20E-78	733	84.3
gene0388	Scaffold2	Escherichia	VFG013069(gb|YP_405014)	Shu (VF0256)	Shigella dysenteriae Sd197	Shu heme utilization locus includes:; ShuA, TonB-denpendent heme receptor which is critical for the uptake of heme into the periplasm,; ShuT, putative periplasmic binding protein which specifically binds heme and acts as a soluble receptor for active uptake of heme into the cytoplasm; ShuU and ShuV comprise the cytoplasmic membrane permease and ATPase; ShuS, soluble cytoplasmic protein may functi…	Nonspecific virulence factor	Iron uptake system	39.6	4.80E-48	471	94.5
gene0390	Scaffold2	Escherichia	VFG044172(gb|NP_756180)	Chu (VF0227)	Escherichia coli CFT073	Iron uptake: the ability to use heme and/or hemoglobin might be especially advantageous to pathogenic bacteria. These pathogens often secrete cytotoxins, which gain access to the intracellular heme reservoir besides initiating tissue invasion. Cytotoxin production coupled with the capability to utilize heme and/or hemoglobin could serve as an effective iron acquisition strategy during the progres…	Nonspecific virulence factor	Iron uptake system	36.6	1.00E-29	312	88.8
gene0398	Scaffold2	Escherichia	VFG000932(gb|NP_752612)	Enterobactin (VF0228)	Escherichia coli CFT073	Iron uptake: the siderophore enterobactin imported through the FepA receptor and the FepBCDG system	Nonspecific virulence factor	Iron uptake system	31	7.80E-59	566	96.7
gene0418	Scaffold2	Escherichia	VFG009579(gb|NP_215865)	mycobactin (IA031)	Mycobacterium tuberculosis H37Rv	Cell-association mycobactin participates in iron internalization and/or to serve as a temporary iron-holding molecule to prevent sudden influx of excess iron if the metal suddenly becomes available after a period of iron limitation	Nonspecific virulence factor	Iron uptake system	28.4	2.90E-13	170	87.1
gene0440	Scaffold2	Escherichia	VFG045330(gb|YP_095353)	Legiobactin (VF0291)	Legionella pneumophila subsp. pneumophila str. Philadelphia 1	A nonhydroxamate, nonphenolate siderophore	Nonspecific virulence factor	Iron uptake system	25.4	8.10E-21	237	86.1
gene0441	Scaffold2	Escherichia	VFG049114(gb|YP_002918199.1)	Allantion utilization (VF0572)	Klebsiella pneumoniae subsp. pneumoniae NTUH-K2044	Providing a nitrogen source to increase virulence in K. pneumoniae at certain sites of infection	-	-	31.8	2.10E-40	405	89
gene0445	Scaffold2	Escherichia	VFG001867(gb|YP_096960)	SodB (VF0169)	Legionella pneumophila subsp. pneumophila str. Philadelphia 1	A cytoplasmic iron superoxide dismutase; important for intracellular survival and transmission	Defensive virulence factors	Stress protein	67	4.50E-78	728	99
gene0453	Scaffold2	Escherichia	VFG000463(gb|NP_460019)	SodCI (VF0109)	Salmonella enterica subsp. enterica serovar Typhimurium str. LT2	Contribute to survival during systemic phase of infection	Defensive virulence factors	Stress protein	55.9	1.30E-47	465	97.7
gene0455	Scaffold2	Escherichia	VFG037705(gb|YP_001847163)	AdeFGH efflux pump (VF0504)	Acinetobacter baumannii ACICU	Play a potential role in the synthesis and transport of autoinducer molecules during biofilm formation	-	-	35.6	7.50E-21	236	66.3
gene0461	Scaffold2	Escherichia	VFG015521(gb|NP_252906)	Phenazines biosynthesis (CVF536)	Pseudomonas aeruginosa PAO1	-	-	-	32.5	1.10E-27	294	87.6
gene0480	Scaffold2	Escherichia	VFG038839(gb|YP_858598)	Polar flagella (CVF786)	Aeromonas hydrophila subsp. hydrophila ATCC 7966	Necessary for motility, adhesion and invasion.Glycosylation of the flagellin may play a role in provoking a proinflammatory response;	Offensive virulence factors	Adherence	33.6	1.90E-28	301	94.5
gene0490	Scaffold2	Escherichia	VFG038234(gb|YP_001845365)	BfmRS (VF0463)	Acinetobacter baumannii ACICU	Controls biofilm formation and cellular morphology; participates in cell adhesion, resistance to serum killing and antibiotic susceptibility	Regulation of virulence-associated genes	Regulation	32.5	1.90E-44	441	82.4
gene0491	Scaffold2	Escherichia	VFG038219(gb|YP_001845364)	BfmRS (VF0463)	Acinetobacter baumannii ACICU	Controls biofilm formation and cellular morphology; participates in cell adhesion, resistance to serum killing and antibiotic susceptibility	Regulation of virulence-associated genes	Regulation	45.2	9.60E-54	519	96.2
gene0515	Scaffold2	Escherichia	VFG038840(gb|YP_008043465)	Polar flagella (VF0473)	Aeromonas hydrophila ML09-119	Necessary for motility, adhesion and invasion; glycosylation of the flagellin may play a role in provoking a proinflammatory response	Offensive virulence factors	Adherence	31.8	4.10E-23	255	72.2
gene0532	Scaffold2	Escherichia	VFG049114(gb|YP_002918199.1)	Allantion utilization (VF0572)	Klebsiella pneumoniae subsp. pneumoniae NTUH-K2044	Providing a nitrogen source to increase virulence in K. pneumoniae at certain sites of infection	-	-	31.8	4.00E-09	135	42
gene0568	Scaffold3	Escherichia	VFG042455(gb|AAC41414)	Colonization factor antigen I fimbriae (CFA/I) (AI018)	Escherichia coli str. E7473	-	-	-	36.8	6.70E-31	322	93.3
gene0569	Scaffold3	Escherichia	VFG042472(gb|AAK97135)	coli surface antigen CS4 (AI022)	Escherichia coli O25:H42 str. E11881A	-	-	-	37.7	3.30E-21	237	97
gene0591	Scaffold3	Escherichia	VFG016046(gb|NP_251103)	pyoverdine (IA001)	Pseudomonas aeruginosa PAO1	Effective at acquiring iron from transferrin and lactoferrin.Cytotoxic due to its ability to stimulating the production of reactive oxygen species;	Nonspecific virulence factor	Iron uptake system	32.5	5.00E-53	515	87.2
gene0592	Scaffold3	Escherichia	VFG043209(gb|YP_001006778)	peritrichous flagella (AI145)	Yersinia enterocolitica subsp. enterocolitica 8081	-	-	-	39.6	1.30E-55	538	63.4
gene0597	Scaffold3	Escherichia	VFG002319(gb|YP_001006726)	Flagella (VF0394)	Yersinia enterocolitica subsp. enterocolitica 8081	Required for efficient cellular invasion.; YplA, a phospholipase is secreted by this type III flagellum secretion system. YplA is required for survival of Y. enterocolitica in the Peyer's patches and for stimulation of the acute inflammatory response of the host to the infection.	Offensive virulence factors;Offensive virulence factors	Invasion;Secretion system	23.3	3.10E-08	130	40.1
gene0612	Scaffold3	Escherichia	VFG000331(gb|NP_439675)	LOS (VF0044)	Haemophilus influenzae Rd KW20	Major immunogen.LOS phosphorylcholine (ChoP) may influence invasion via interaction with PAF receptor and stimulates of inflammatory signals.LPS phase variation is characterized by the spontaneous loss and gain of oligosaccharide structures present in the outer core. the phase variable expression of LPS biosynthesis genes promotes evasion of antigen-specific host immune defences and allow coloniz…	-	-	71	2.30E-192	1717	98.3
gene0641	Scaffold3	Escherichia	VFG000925(gb|NP_752606)	Enterobactin (VF0228)	Escherichia coli CFT073	Iron uptake: the siderophore enterobactin imported through the FepA receptor and the FepBCDG system	Nonspecific virulence factor	Iron uptake system	43.6	5.90E-60	573	92.9
gene0642	Scaffold3	Escherichia	VFG000926(gb|NP_752608)	Enterobactin (VF0228)	Escherichia coli CFT073	Iron uptake: the siderophore enterobactin imported through the FepA receptor and the FepBCDG system	Nonspecific virulence factor	Iron uptake system	39.2	1.90E-44	440	95.7
gene0643	Scaffold3	Escherichia	VFG013069(gb|YP_405014)	Shu (VF0256)	Shigella dysenteriae Sd197	Shu heme utilization locus includes:; ShuA, TonB-denpendent heme receptor which is critical for the uptake of heme into the periplasm,; ShuT, putative periplasmic binding protein which specifically binds heme and acts as a soluble receptor for active uptake of heme into the cytoplasm; ShuU and ShuV comprise the cytoplasmic membrane permease and ATPase; ShuS, soluble cytoplasmic protein may functi…	Nonspecific virulence factor	Iron uptake system	34.1	3.90E-40	403	90.5
gene0648	Scaffold3	Escherichia	VFG049898(gb|YP_309252.1)	T6SS (VF0579)	Shigella sonnei Ss046	Plays a role in interbacterial competition and host colonization;	Offensive virulence factors	Secretion system	43.4	1.50E-34	352	99.4
gene0651	Scaffold3	Escherichia	VFG009810(gb|NP_215272)	PhoP/R (CVF331)	Mycobacterium tuberculosis H37Rv	-	Regulation of virulence-associated genes	Regulation	31.8	4.60E-17	205	49.7
gene0652	Scaffold3	Escherichia	VFG001386(gb|NP_215271)	PhoP (VF0286)	Mycobacterium tuberculosis H37Rv	Senses Mg2+ starvation, controls expression of genes involved in surface remodeling and adaptation to intracellular growth	Regulation of virulence-associated genes	Regulation	38.7	8.80E-38	381	99.1
gene0677	Scaffold3	Escherichia	VFG038840(gb|YP_008043465)	Polar flagella (VF0473)	Aeromonas hydrophila ML09-119	Necessary for motility, adhesion and invasion; glycosylation of the flagellin may play a role in provoking a proinflammatory response	Offensive virulence factors	Adherence	27.1	3.60E-18	213	83.3
gene0701	Scaffold3	Escherichia	VFG002546(gb|YP_109382)	Capsule I (VF0436)	Burkholderia pseudomallei K96243	A key virulence determinant and that loss of capsule production results in severe attenuation in animal models of disease	Defensive virulence factors	Antiphagocytosis	32.5	3.70E-47	464	96.4
gene0704	Scaffold3	Escherichia	VFG016058(gb|NP_251114)	pyoverdine (IA001)	Pseudomonas aeruginosa PAO1	Effective at acquiring iron from transferrin and lactoferrin.Cytotoxic due to its ability to stimulating the production of reactive oxygen species;	Nonspecific virulence factor	Iron uptake system	36.9	2.40E-79	743	89.5
gene0713	Scaffold3	Escherichia	VFG000106(gb|NP_230493)	ACF (VF0127)	Vibrio cholerae O1 biovar El Tor str. N16961	Play a role in chemotaxis, thereby assisting in intestinal colonization	Offensive virulence factors	Adherence	48.6	0	3537	94.2
gene0714	Scaffold3	Escherichia	VFG038439(gb|YP_858310)	Tap type IV pili (CVF783)	Aeromonas hydrophila subsp. hydrophila ATCC 7966	The role of the Tap pilus remains to be elucidated, its biogenesis has strong implications in virulence in other ways. TapD, a prepilin peptidase is not only required for the processing of the prepilins before they are incorporated into the pilus filament but also for the processing of the pseudopilins of the T2SS, that are essential for the secretion of many virulence factors	Offensive virulence factors	Adherence	44.9	7.70E-52	503	97
gene0716	Scaffold3	Escherichia	VFG002046(gb|YP_404599)	T2SS (VF0333)	Shigella dysenteriae Sd197	Still unknown.	Offensive virulence factors	Secretion system	92	5.60E-138	1246	98.6
gene0717	Scaffold3	Escherichia	VFG002047(gb|YP_404600)	T2SS (VF0333)	Shigella dysenteriae Sd197	Still unknown.	Offensive virulence factors	Secretion system	98.5	0	2958	89.8
gene0718	Scaffold3	Escherichia	VFG002048(gb|YP_404601)	T2SS (VF0333)	Shigella dysenteriae Sd197	Still unknown.	Offensive virulence factors	Secretion system	96.8	5.30E-272	2404	100
gene0719	Scaffold3	Escherichia	VFG002049(gb|YP_404602)	T2SS (VF0333)	Shigella dysenteriae Sd197	Still unknown.	Offensive virulence factors	Secretion system	96.5	7.70E-205	1824	98
gene0720	Scaffold3	Escherichia	VFG002050(gb|YP_404603)	T2SS (VF0333)	Shigella dysenteriae Sd197	Still unknown.	Offensive virulence factors	Secretion system	99.3	9.60E-84	776	100
gene0721	Scaffold3	Escherichia	VFG002051(gb|YP_404604)	T2SS (VF0333)	Shigella dysenteriae Sd197	Still unknown.	Offensive virulence factors	Secretion system	93.8	2.40E-92	851	94.1
gene0722	Scaffold3	Escherichia	VFG002052(gb|YP_404605)	T2SS (VF0333)	Shigella dysenteriae Sd197	Still unknown.	Offensive virulence factors	Secretion system	92.7	7.80E-60	569	100
gene0723	Scaffold3	Escherichia	VFG002053(gb|YP_404606)	T2SS (VF0333)	Shigella dysenteriae Sd197	Still unknown.	Offensive virulence factors	Secretion system	96.8	1.20E-102	940	94
gene0724	Scaffold3	Escherichia	VFG002054(gb|YP_404607)	T2SS (VF0333)	Shigella dysenteriae Sd197	Still unknown.	Offensive virulence factors	Secretion system	96.9	1.80E-175	1570	100
gene0725	Scaffold3	Escherichia	VFG002055(gb|YP_404608)	T2SS (VF0333)	Shigella dysenteriae Sd197	Still unknown.	Offensive virulence factors	Secretion system	95.8	5.10E-153	1377	73
gene0726	Scaffold3	Escherichia	VFG002056(gb|YP_404609)	T2SS (VF0333)	Shigella dysenteriae Sd197	Still unknown.	Offensive virulence factors	Secretion system	95	6.00E-69	649	78.7
gene0727	Scaffold3	Escherichia	VFG001450(gb|AAA24046)	K1 capsule (VF0239)	Escherichia coli O18:K1:H7 str. RS218	Confers invasiveness, modulates trafficking of E. coli-containing vacuoles and enhances intracellular bacterial survival in brain microvascular endothelial cells (BMECs)	Offensive virulence factors;Defensive virulence factors	Invasion;Antiphagocytosis	100	3.80E-141	1273	100
gene0728	Scaffold3	Escherichia	VFG001449(gb|AAA24047)	K1 capsule (VF0239)	Escherichia coli O18:K1:H7 str. RS218	Confers invasiveness, modulates trafficking of E. coli-containing vacuoles and enhances intracellular bacterial survival in brain microvascular endothelial cells (BMECs)	Offensive virulence factors;Defensive virulence factors	Invasion;Antiphagocytosis	100	5.00E-126	1142	100
gene0730	Scaffold3	Escherichia	VFG001338(gb|NP_688170)	Capsule (VF0274)	Streptococcus agalactiae 2603V/R	Inhibits the binding of the activated complement factor C3b to the surface of S. agalactiae, preventing the activation of the alternative complement pathway and inhibits complement-mediated opsonophagocytosis	Defensive virulence factors;Defensive virulence factors	Antiphagocytosis;Serum resistance	56.3	2.70E-105	965	98.6
gene0731	Scaffold3	Escherichia	VFG001944(gb|NP_282291)	LOS (VF0326)	Campylobacter jejuni subsp. jejuni NCTC 11168	LOS diversity is important for the ability to colonize a wide variety of hosts and intestinal niches.The ability to generate variation at high frequency, the molecular mimicry evident in LOS structure support a role in the avoidance of host defences.The similarity of LOS structures to host gangliosides and the subsequent ability to generate crossreacting antibodies forms the pathological basis fo…	Offensive virulence factors	Adherence	39	8.60E-34	349	50.2
gene0732	Scaffold3	Escherichia	VFG001337(gb|NP_688169)	Capsule (VF0274)	Streptococcus agalactiae 2603V/R	Inhibits the binding of the activated complement factor C3b to the surface of S. agalactiae, preventing the activation of the alternative complement pathway and inhibits complement-mediated opsonophagocytosis	Defensive virulence factors;Defensive virulence factors	Antiphagocytosis;Serum resistance	42.5	3.60E-76	714	98.1
gene0735	Scaffold3	Escherichia	VFG000260(gb|NP_273146)	Capsule (VF0079)	Neisseria meningitidis MC58	Mediate resistance to both phagocytosis and complement-mediated killing.Opa- and Opc-mediated invasion into host cells is also blocked by the expression of a capsule	Defensive virulence factors	Antiphagocytosis	38.7	9.70E-75	702	97
gene0736	Scaffold3	Escherichia	VFG000259(gb|NP_273145)	Capsule (VF0079)	Neisseria meningitidis MC58	Mediate resistance to both phagocytosis and complement-mediated killing.Opa- and Opc-mediated invasion into host cells is also blocked by the expression of a capsule	Defensive virulence factors	Antiphagocytosis	49.9	1.60E-170	1530	94.8
gene0737	Scaffold3	Escherichia	VFG038845(gb|YP_008044084)	Polar flagella (VF0473)	Aeromonas hydrophila ML09-119	Necessary for motility, adhesion and invasion; glycosylation of the flagellin may play a role in provoking a proinflammatory response	Offensive virulence factors	Adherence	47.8	3.10E-47	463	95.5
gene0738	Scaffold3	Escherichia	VFG001448(gb|AAA21682)	K1 capsule (VF0239)	Escherichia coli O18:K1:H7 str. RS218	Confers invasiveness, modulates trafficking of E. coli-containing vacuoles and enhances intracellular bacterial survival in brain microvascular endothelial cells (BMECs)	Offensive virulence factors;Defensive virulence factors	Invasion;Antiphagocytosis	100	0	2795	100
gene0739	Scaffold3	Escherichia	VFG001973(gb|NP_282586)	Capsule (VF0323)	Campylobacter jejuni subsp. jejuni NCTC 11168	Play an important role in bacterial survival and persistence in the environment and evasion of host immune response.The presence of heptose residues in the capsule may be important for virulence. Heptose residues found in some cell surface-located glycoconjugates are required for adhesion;	Offensive virulence factors;Defensive virulence factors	Adherence;Phase variation	34.7	1.30E-55	537	90.3
gene0740	Scaffold3	Escherichia	VFG001971(gb|NP_282584)	Capsule (VF0323)	Campylobacter jejuni subsp. jejuni NCTC 11168	Play an important role in bacterial survival and persistence in the environment and evasion of host immune response.The presence of heptose residues in the capsule may be important for virulence. Heptose residues found in some cell surface-located glycoconjugates are required for adhesion;	Offensive virulence factors;Defensive virulence factors	Adherence;Phase variation	45.8	5.90E-70	660	93
gene0743	Scaffold4	Escherichia	VFG046465(gb|YP_169203.1)	EF-Tu (VF0460)	Francisella tularensis subsp. tularensis SCHU S4	Surface-expressed elongation factor-Tu (EF-Tu) mediates attachment by interacting with host cell nucleolin	Offensive virulence factors	Adherence	81.8	8.70E-33	334	100
gene0757	Scaffold4	Escherichia	VFG002563(gb|YP_109399)	Capsule I (VF0436)	Burkholderia pseudomallei K96243	A key virulence determinant and that loss of capsule production results in severe attenuation in animal models of disease	Defensive virulence factors	Antiphagocytosis	26.2	7.30E-16	196	33.4
gene0765	Scaffold4	Escherichia	VFG015515(gb|NP_252903)	Phenazines biosynthesis (CVF536)	Pseudomonas aeruginosa PAO1	-	-	-	25.7	2.10E-11	153	98.4
gene0785	Scaffold4	Escherichia	VFG046610(gb|YP_169796.1)	Capsule (VF0543)	Francisella tularensis subsp. tularensis SCHU S4	Providing a stealth shield that prevents the host immune system from detecting this potent pathogen;	-	-	64	2.40E-78	731	98.7
gene0790	Scaffold4	Escherichia	VFG038459(gb|YP_857681)	Tap type IV pili (CVF783)	Aeromonas hydrophila subsp. hydrophila ATCC 7966	The role of the Tap pilus remains to be elucidated, its biogenesis has strong implications in virulence in other ways. TapD, a prepilin peptidase is not only required for the processing of the prepilins before they are incorporated into the pilus filament but also for the processing of the pseudopilins of the T2SS, that are essential for the secretion of many virulence factors	Offensive virulence factors	Adherence	38.9	1.50E-72	683	96.3
gene0803	Scaffold4	Escherichia	VFG038234(gb|YP_001845365)	BfmRS (VF0463)	Acinetobacter baumannii ACICU	Controls biofilm formation and cellular morphology; participates in cell adhesion, resistance to serum killing and antibiotic susceptibility	Regulation of virulence-associated genes	Regulation	31.6	1.90E-31	329	60
gene0804	Scaffold4	Escherichia	VFG038219(gb|YP_001845364)	BfmRS (VF0463)	Acinetobacter baumannii ACICU	Controls biofilm formation and cellular morphology; participates in cell adhesion, resistance to serum killing and antibiotic susceptibility	Regulation of virulence-associated genes	Regulation	41.7	2.80E-45	446	96.2
gene0807	Scaffold4	Escherichia	VFG001858(gb|YP_096663)	FeoAB (VF0160)	Legionella pneumophila subsp. pneumophila str. Philadelphia 1	A feoB mutant of L. pneumophila has a lowered Fe2+ uptake and is attenuated for intracellular growth	Nonspecific virulence factor	Iron uptake system	52	3.30E-08	122	66.7
gene0808	Scaffold4	Escherichia	VFG047401(gb|YP_169301.1)	FupA (VF0550)	Francisella tularensis subsp. tularensis SCHU S4	High-affinity iron transport Protein involved in ferrous iron acquisition	Nonspecific virulence factor	Iron uptake system	46.6	6.40E-192	1715	97.8
gene0810	Scaffold4	Escherichia	VFG017856(gb|YP_001007658)	Type IV pili (CVF049)	Yersinia enterocolitica subsp. enterocolitica 8081	Plays a role in adherence;	Offensive virulence factors	Adherence	54.1	4.90E-92	850	98.7
gene0821	Scaffold4	Escherichia	VFG038862(gb|YP_001140283)	Lateral flagella (VF0474)	Aeromonas salmonicida subsp. salmonicida A449	Inducible lateral peritrichous flagellar system is responsible for movement across solid surfaces or through viscous environments known as swarming motility; glycosylation of the lateral flagellin is essential for swarming motility over surfaces	-	-	37.8	3.00E-39	397	47.2
gene0829	Scaffold4	Escherichia	VFG000447(gb|NP_459542)	Type 1 fimbriae (VF0102)	Salmonella enterica subsp. enterica serovar Typhimurium str. LT2	The adhesin FimH mediates T3SS1-independent uptake in murine DCs.	Offensive virulence factors	Adherence	29.7	4.40E-19	220	85.6
gene0831	Scaffold4	Escherichia	VFG000445(gb|NP_459540)	Type 1 fimbriae (VF0102)	Salmonella enterica subsp. enterica serovar Typhimurium str. LT2	The adhesin FimH mediates T3SS1-independent uptake in murine DCs.	Offensive virulence factors	Adherence	34.8	1.80E-29	310	77.6
gene0833	Scaffold4	Escherichia	VFG048287(gb|YP_002921141.1)	Type I fimbriae (VF0566)	Klebsiella pneumoniae subsp. pneumoniae NTUH-K2044	Adhering to human mucosal or epithelial surfaces	Offensive virulence factors	Adherence	33.1	2.80E-16	195	83.4
gene0834	Scaffold4	Escherichia	VFG048277(gb|YP_002921140.1)	Type I fimbriae (VF0566)	Klebsiella pneumoniae subsp. pneumoniae NTUH-K2044	Adhering to human mucosal or epithelial surfaces	Offensive virulence factors	Adherence	47.3	9.60E-229	2033	98.5
gene0835	Scaffold4	Escherichia	VFG000911(gb|NP_753155)	F1C fimbriae (VF0224)	Escherichia coli CFT073	Adhesin	Offensive virulence factors	Adherence	45.3	1.40E-50	492	88.8
gene0836	Scaffold4	Escherichia	VFG000456(gb|NP_462541)	Lpf (VF0105)	Salmonella enterica subsp. enterica serovar Typhimurium str. LT2	Mediate attachment to the Peyer's patches	Offensive virulence factors	Adherence	33	1.50E-11	155	76.5
gene0850	Scaffold4	Escherichia	VFG049898(gb|YP_309252.1)	T6SS (VF0579)	Shigella sonnei Ss046	Plays a role in interbacterial competition and host colonization;	Offensive virulence factors	Secretion system	38	5.40E-22	247	36.7
gene0853	Scaffold4	Escherichia	VFG047600(gb|YP_170144.1)	GGT (VF0553)	Francisella tularensis subsp. tularensis SCHU S4	Cleavage of cysteine containing peptides (glutathione and <gamma>-glutamyl-cysteine peptides) by GGT activity thus provides the essential source of cysteine required for intracellular multiplication	-	-	50.7	8.80E-154	1385	100
gene0856	Scaffold4	Escherichia	VFG000925(gb|NP_752606)	Enterobactin (VF0228)	Escherichia coli CFT073	Iron uptake: the siderophore enterobactin imported through the FepA receptor and the FepBCDG system	Nonspecific virulence factor	Iron uptake system	29.9	8.40E-22	245	58.4
gene0860	Scaffold4	Escherichia	VFG000344(gb|NP_438273)	HitABC (VF0268)	Haemophilus influenzae Rd KW20	hitABC(fbpABC) operon encodes a periplasmic-binding protein-dependent iron transport system necessary for the utilization of iron bound to transferrin or iron chelates	Nonspecific virulence factor	Iron uptake system	29.4	1.30E-21	242	91.1
gene0861	Scaffold4	Escherichia	VFG001206(gb|NP_273675)	FbpABC (VF0272)	Neisseria meningitidis MC58	Encodes a periplasmic-binding protein-dependent iron transport system necessary for the utilization of iron bound to transferrin or iron chelates, FbpA is the periplasmic Fe3+ binding protein	Nonspecific virulence factor	Iron uptake system	30.5	1.40E-23	259	97.6
gene0873	Scaffold4	Escherichia	VFG002319(gb|YP_001006726)	Flagella (VF0394)	Yersinia enterocolitica subsp. enterocolitica 8081	Required for efficient cellular invasion.; YplA, a phospholipase is secreted by this type III flagellum secretion system. YplA is required for survival of Y. enterocolitica in the Peyer's patches and for stimulation of the acute inflammatory response of the host to the infection.	Offensive virulence factors;Offensive virulence factors	Invasion;Secretion system	26.8	1.00E-06	114	72.5
gene0875	Scaffold4	Escherichia	VFG000344(gb|NP_438273)	HitABC (VF0268)	Haemophilus influenzae Rd KW20	hitABC(fbpABC) operon encodes a periplasmic-binding protein-dependent iron transport system necessary for the utilization of iron bound to transferrin or iron chelates	Nonspecific virulence factor	Iron uptake system	33	3.10E-30	316	92.3
gene0891	Scaffold4	Escherichia	VFG000907(gb|NP_755448)	alpha-Hemolysin (VF0225)	Escherichia coli CFT073	Cytotoxic to many types of cells: erythrocytes, granulocytes, monocytes, endothelial cells and renal epithelial cells; stimulating the release of IL-1<beta> and TNF	Offensive virulence factors	Toxin	26.6	1.70E-08	129	85
gene0892	Scaffold4	Escherichia	VFG007023(gb|NP_231091)	RTX toxin (CVF263)	Vibrio cholerae O1 biovar El Tor str. N16961	-	Offensive virulence factors	Toxin	38	4.00E-24	264	76.5
gene0902	Scaffold4	Escherichia	VFG005776(gb|NP_687685)	Beta-hemolysin/cytolysin (CVF171)	Streptococcus agalactiae 2603V/R	-	Offensive virulence factors	Toxin	27.5	4.80E-29	311	24.9
gene0903	Scaffold4	Escherichia	VFG036938(gb|NP_273367)	FarAB (VF0450)	Neisseria meningitidis MC58	Mediates the resistance to antimicrobial long-chain fatty acids	-	-	25.9	1.90E-10	147	73
gene0919	Scaffold4	Escherichia	VFG000916(gb|NP_756169)	Chu (VF0227)	Escherichia coli CFT073	Iron uptake: the ability to use heme and/or hemoglobin might be especially advantageous to pathogenic bacteria. These pathogens often secrete cytotoxins, which gain access to the intracellular heme reservoir besides initiating tissue invasion. Cytotoxin production coupled with the capability to utilize heme and/or hemoglobin could serve as an effective iron acquisition strategy during the progres…	Nonspecific virulence factor	Iron uptake system	99.7	2.20E-200	1785	100
gene0920	Scaffold4	Escherichia	VFG013064(gb|YP_405019)	Shu (VF0256)	Shigella dysenteriae Sd197	Shu heme utilization locus includes:; ShuA, TonB-denpendent heme receptor which is critical for the uptake of heme into the periplasm,; ShuT, putative periplasmic binding protein which specifically binds heme and acts as a soluble receptor for active uptake of heme into the cytoplasm; ShuU and ShuV comprise the cytoplasmic membrane permease and ATPase; ShuS, soluble cytoplasmic protein may functi…	Nonspecific virulence factor	Iron uptake system	99.5	0	3445	100
gene0921	Scaffold4	Escherichia	VFG000918(gb|NP_756175)	Chu (VF0227)	Escherichia coli CFT073	Iron uptake: the ability to use heme and/or hemoglobin might be especially advantageous to pathogenic bacteria. These pathogens often secrete cytotoxins, which gain access to the intracellular heme reservoir besides initiating tissue invasion. Cytotoxin production coupled with the capability to utilize heme and/or hemoglobin could serve as an effective iron acquisition strategy during the progres…	Nonspecific virulence factor	Iron uptake system	99.7	5.90E-165	1479	100
gene0922	Scaffold4	Escherichia	VFG000919(gb|NP_756176)	Chu (VF0227)	Escherichia coli CFT073	Iron uptake: the ability to use heme and/or hemoglobin might be especially advantageous to pathogenic bacteria. These pathogens often secrete cytotoxins, which gain access to the intracellular heme reservoir besides initiating tissue invasion. Cytotoxin production coupled with the capability to utilize heme and/or hemoglobin could serve as an effective iron acquisition strategy during the progres…	Nonspecific virulence factor	Iron uptake system	99.8	2.40E-268	2372	100
gene0923	Scaffold4	Escherichia	VFG000920(gb|NP_756177)	Chu (VF0227)	Escherichia coli CFT073	Iron uptake: the ability to use heme and/or hemoglobin might be especially advantageous to pathogenic bacteria. These pathogens often secrete cytotoxins, which gain access to the intracellular heme reservoir besides initiating tissue invasion. Cytotoxin production coupled with the capability to utilize heme and/or hemoglobin could serve as an effective iron acquisition strategy during the progres…	Nonspecific virulence factor	Iron uptake system	100	1.40E-93	861	100
gene0924	Scaffold4	Escherichia	VFG000921(gb|NP_756178)	Chu (VF0227)	Escherichia coli CFT073	Iron uptake: the ability to use heme and/or hemoglobin might be especially advantageous to pathogenic bacteria. These pathogens often secrete cytotoxins, which gain access to the intracellular heme reservoir besides initiating tissue invasion. Cytotoxin production coupled with the capability to utilize heme and/or hemoglobin could serve as an effective iron acquisition strategy during the progres…	Nonspecific virulence factor	Iron uptake system	98.6	4.20E-114	1039	100
gene0925	Scaffold4	Escherichia	VFG000922(gb|NP_756179)	Chu (VF0227)	Escherichia coli CFT073	Iron uptake: the ability to use heme and/or hemoglobin might be especially advantageous to pathogenic bacteria. These pathogens often secrete cytotoxins, which gain access to the intracellular heme reservoir besides initiating tissue invasion. Cytotoxin production coupled with the capability to utilize heme and/or hemoglobin could serve as an effective iron acquisition strategy during the progres…	Nonspecific virulence factor	Iron uptake system	100	1.50E-171	1536	100
gene0926	Scaffold4	Escherichia	VFG044172(gb|NP_756180)	Chu (VF0227)	Escherichia coli CFT073	Iron uptake: the ability to use heme and/or hemoglobin might be especially advantageous to pathogenic bacteria. These pathogens often secrete cytotoxins, which gain access to the intracellular heme reservoir besides initiating tissue invasion. Cytotoxin production coupled with the capability to utilize heme and/or hemoglobin could serve as an effective iron acquisition strategy during the progres…	Nonspecific virulence factor	Iron uptake system	100	5.80E-150	1349	100
gene0927	Scaffold4	Escherichia	VFG000575(gb|NP_462663)	MgtBC (VF0106)	Salmonella enterica subsp. enterica serovar Typhimurium str. LT2	MgtA and MgtB are not required for intracellular survival or for virulence, MgtC is essential for both functions	Nonspecific virulence factor	Magnesium uptake system	31	4.50E-14	176	71.7
gene0933	Scaffold4	Escherichia	VFG049133(gb|YP_002918166.1)	AcrAB (VF0568)	Klebsiella pneumoniae subsp. pneumoniae NTUH-K2044	May mediate resistance against host-derived antimicrobial peptides; associated with antibiotic resistance	-	-	53.7	1.20E-109	1003	100
gene0934	Scaffold4	Escherichia	VFG049144(gb|YP_002918165.1)	AcrAB (VF0568)	Klebsiella pneumoniae subsp. pneumoniae NTUH-K2044	May mediate resistance against host-derived antimicrobial peptides; associated with antibiotic resistance	-	-	70.8	0	3689	99.6
gene0939	Scaffold5	Escherichia	VFG000872(gb|NP_757240)	Type 1 fimbriae (VF0221)	Escherichia coli CFT073	Makes an important contribution to colonization of the bladder	Offensive virulence factors;Offensive virulence factors	Adherence;Invasion	100	1.50E-113	1034	99.5
gene0940	Scaffold5	Escherichia	VFG000871(gb|NP_757239)	Type 1 fimbriae (VF0221)	Escherichia coli CFT073	Makes an important contribution to colonization of the bladder	Offensive virulence factors;Offensive virulence factors	Adherence;Invasion	100	1.20E-118	1078	100
gene0953	Scaffold5	Escherichia	VFG010515(gb|YP_095205)	Dot/Icm (SS047)	Legionella pneumophila subsp. pneumophila str. Philadelphia 1	Allows survival and growth in macrophages, prevent phagosome acidification and lysosome fusion, essential for induction of apoptosis in human macrophages	Offensive virulence factors	Secretion system	42.6	2.30E-06	107	63.5
gene0957	Scaffold5	Escherichia	VFG001850(gb|YP_096691)	Dot/Icm (VF0156)	Legionella pneumophila subsp. pneumophila str. Philadelphia 1	Allows survival and growth in macrophages, prevent phagosome acidification and lysosome fusion, essential for induction of apoptosis in human macrophages	Offensive virulence factors	Secretion system	38.4	2.70E-24	270	17.3
gene0978	Scaffold5	Escherichia	VFG038840(gb|YP_008043465)	Polar flagella (VF0473)	Aeromonas hydrophila ML09-119	Necessary for motility, adhesion and invasion; glycosylation of the flagellin may play a role in provoking a proinflammatory response	Offensive virulence factors	Adherence	35.1	8.40E-40	399	96.5
gene0998	Scaffold5	Escherichia	VFG047690(gb|YP_170572.1)	Pyrimidine biosynthesis (VF0558)	Francisella tularensis subsp. tularensis SCHU S4	Mediating bacterial resistance to reactive oxygen species (ROS) that is important for phagosomal escape	-	-	43	3.20E-57	550	93.9
gene1001	Scaffold5	Escherichia	VFG000574(gb|NP_462662)	MgtBC (VF0106)	Salmonella enterica subsp. enterica serovar Typhimurium str. LT2	MgtA and MgtB are not required for intracellular survival or for virulence, MgtC is essential for both functions	Nonspecific virulence factor	Magnesium uptake system	52.5	9.90E-253	2240	94.4
gene1002	Scaffold5	Escherichia	VFG002197(gb|NP_814691)	BopD (VF0362)	Enterococcus faecalis V583	Homologous to a sugar-binding transcriptional regulator involved in biofilm production; The actual role is unknown, but the association of enhanced biofilm formation in the presence of glucose and the possible involvement of a sugar-binding transcriptional regulator suggest a linkage to increased biofilm production in E. faecalis in the presence of specific carbohydrates	-	-	23.2	2.00E-14	181	92.4
gene1014	Scaffold5	Escherichia	VFG000344(gb|NP_438273)	HitABC (VF0268)	Haemophilus influenzae Rd KW20	hitABC(fbpABC) operon encodes a periplasmic-binding protein-dependent iron transport system necessary for the utilization of iron bound to transferrin or iron chelates	Nonspecific virulence factor	Iron uptake system	33.5	4.20E-27	292	44.8
gene1017	Scaffold5	Escherichia	VFG010515(gb|YP_095205)	Dot/Icm (SS047)	Legionella pneumophila subsp. pneumophila str. Philadelphia 1	Allows survival and growth in macrophages, prevent phagosome acidification and lysosome fusion, essential for induction of apoptosis in human macrophages	Offensive virulence factors	Secretion system	40	9.00E-83	772	82.9
gene1022	Scaffold5	Escherichia	VFG038900(gb|YP_857314)	Hemolysin, HlyA (CVF792)	Aeromonas hydrophila subsp. hydrophila ATCC 7966	-	Offensive virulence factors	Toxin	60.8	6.60E-149	1342	94.9
gene1104	Scaffold5	Escherichia	VFG001855(gb|YP_094724)	Hsp60 (VF0159)	Legionella pneumophila subsp. pneumophila str. Philadelphia 1	Mediate a complement-independent attachment to mammalian and amoebal host cells	Offensive virulence factors	Adherence	75.3	9.10E-225	1997	99.6
gene1114	Scaffold6	Escherichia	VFG048704(gb|YP_005226604.1)	T6SS (VF0569)	Klebsiella pneumoniae subsp. pneumoniae HS11286	Antibacterial activity;	Offensive virulence factors	Secretion system	55.4	2.40E-106	975	81.3
gene1118	Scaffold6	Escherichia	VFG048751(gb|YP_005226614.1)	T6SS (VF0569)	Klebsiella pneumoniae subsp. pneumoniae HS11286	Antibacterial activity;	Offensive virulence factors	Secretion system	48.9	8.00E-268	2371	88.7
gene1119	Scaffold6	Escherichia	VFG048758(gb|YP_005226615.1)	T6SS (VF0569)	Klebsiella pneumoniae subsp. pneumoniae HS11286	Antibacterial activity;	Offensive virulence factors	Secretion system	56.4	1.70E-37	382	24.2
gene1122	Scaffold6	Escherichia	VFG048767(gb|YP_005226617.1)	T6SS (VF0569)	Klebsiella pneumoniae subsp. pneumoniae HS11286	Antibacterial activity;	Offensive virulence factors	Secretion system	67.3	6.30E-84	779	98.6
gene1123	Scaffold6	Escherichia	VFG048767(gb|YP_005226617.1)	T6SS (VF0569)	Klebsiella pneumoniae subsp. pneumoniae HS11286	Antibacterial activity;	Offensive virulence factors	Secretion system	68.7	2.30E-155	1397	97.9
gene1124	Scaffold6	Escherichia	VFG048776(gb|YP_005226618.1)	T6SS (VF0569)	Klebsiella pneumoniae subsp. pneumoniae HS11286	Antibacterial activity;	Offensive virulence factors	Secretion system	51.4	1.50E-98	907	98.6
gene1125	Scaffold6	Escherichia	VFG048784(gb|YP_005226619.1)	T6SS (VF0569)	Klebsiella pneumoniae subsp. pneumoniae HS11286	Antibacterial activity;	Offensive virulence factors	Secretion system	45.2	1.70E-34	352	97.8
gene1127	Scaffold6	Escherichia	VFG049899(gb|YP_309253.1)	T6SS (VF0579)	Shigella sonnei Ss046	Plays a role in interbacterial competition and host colonization;	Offensive virulence factors	Secretion system	29.4	3.20E-37	379	97.4
gene1129	Scaffold6	Escherichia	VFG001971(gb|NP_282584)	Capsule (VF0323)	Campylobacter jejuni subsp. jejuni NCTC 11168	Play an important role in bacterial survival and persistence in the environment and evasion of host immune response.The presence of heptose residues in the capsule may be important for virulence. Heptose residues found in some cell surface-located glycoconjugates are required for adhesion;	Offensive virulence factors;Defensive virulence factors	Adherence;Phase variation	43.4	6.10E-38	382	95.5
gene1154	Scaffold6	Escherichia	VFG002197(gb|NP_814691)	BopD (VF0362)	Enterococcus faecalis V583	Homologous to a sugar-binding transcriptional regulator involved in biofilm production; The actual role is unknown, but the association of enhanced biofilm formation in the presence of glucose and the possible involvement of a sugar-binding transcriptional regulator suggest a linkage to increased biofilm production in E. faecalis in the presence of specific carbohydrates	-	-	37.1	1.90E-10	147	24.2
gene1159	Scaffold6	Escherichia	VFG038840(gb|YP_008043465)	Polar flagella (VF0473)	Aeromonas hydrophila ML09-119	Necessary for motility, adhesion and invasion; glycosylation of the flagellin may play a role in provoking a proinflammatory response	Offensive virulence factors	Adherence	33.6	1.60E-35	362	96
gene1168	Scaffold6	Escherichia	VFG043319(gb|YP_094888)	polar flagella (AI149)	Legionella pneumophila subsp. pneumophila str. Philadelphia 1	-	-	-	44.7	3.40E-68	647	56.1
gene1172	Scaffold6	Escherichia	VFG049120(gb|YP_002918207.1)	Allantion utilization (VF0572)	Klebsiella pneumoniae subsp. pneumoniae NTUH-K2044	Providing a nitrogen source to increase virulence in K. pneumoniae at certain sites of infection	-	-	28.8	5.40E-45	446	97.4
gene1198	Scaffold6	Escherichia	VFG038904(gb|YP_857967)	Hemolysin III (CVF793)	Aeromonas hydrophila subsp. hydrophila ATCC 7966	-	Offensive virulence factors	Toxin	65	1.80E-70	663	94.1
gene1225	Scaffold6	Escherichia	VFG001206(gb|NP_273675)	FbpABC (VF0272)	Neisseria meningitidis MC58	Encodes a periplasmic-binding protein-dependent iron transport system necessary for the utilization of iron bound to transferrin or iron chelates, FbpA is the periplasmic Fe3+ binding protein	Nonspecific virulence factor	Iron uptake system	35.8	1.10E-14	182	68.4
gene1226	Scaffold6	Escherichia	VFG007023(gb|NP_231091)	RTX toxin (CVF263)	Vibrio cholerae O1 biovar El Tor str. N16961	-	Offensive virulence factors	Toxin	27.8	4.40E-16	194	94.7
gene1244	Scaffold6	Escherichia	VFG045607(gb|YP_096929)	Dot/Icm (VF0156)	Legionella pneumophila subsp. pneumophila str. Philadelphia 1	Allows survival and growth in macrophages, prevent phagosome acidification and lysosome fusion, essential for induction of apoptosis in human macrophages	Offensive virulence factors	Secretion system	48.3	2.40E-60	576	99.6
gene1248	Scaffold6	Escherichia	VFG038463(gb|YP_858121)	Tap type IV pili (CVF783)	Aeromonas hydrophila subsp. hydrophila ATCC 7966	The role of the Tap pilus remains to be elucidated, its biogenesis has strong implications in virulence in other ways. TapD, a prepilin peptidase is not only required for the processing of the prepilins before they are incorporated into the pilus filament but also for the processing of the pseudopilins of the T2SS, that are essential for the secretion of many virulence factors	Offensive virulence factors	Adherence	48.6	8.10E-80	745	99.4
gene1252	Scaffold6	Escherichia	VFG013265(gb|NP_438428)	LOS (CVF494)	Haemophilus influenzae Rd KW20	Major immunogen.LOS phosphorylcholine (ChoP) may influence invasion via interaction with PAF receptor and stimulates of inflammatory signals.LPS phase variation is characterized by the spontaneous loss and gain of oligosaccharide structures present in the outer core. the phase variable expression of LPS biosynthesis genes promotes evasion of antigen-specific host immune defences and allow coloniz…	-	-	57.5	5.10E-61	581	98
gene1269	Scaffold7	Escherichia	VFG004125(gb|NP_460113)	curli fibers/thin aggregative fimbriae (AGF) (AI094)	Salmonella enterica subsp. enterica serovar Typhimurium str. LT2	-	-	-	51.8	4.60E-09	133	28
gene1270	Scaffold7	Escherichia	VFG044083(gb|NP_250948)	pyoverdine (IA001)	Pseudomonas aeruginosa PAO1	Effective at acquiring iron from transferrin and lactoferrin.Cytotoxic due to its ability to stimulating the production of reactive oxygen species;	Nonspecific virulence factor	Iron uptake system	29.1	1.30E-24	269	91.3
gene1278	Scaffold7	Escherichia	VFG045467(gb|YP_107884)	CdpA (VF0432)	Burkholderia pseudomallei K96243	A major c-di-GMP-specific phosphodiesterase in regulating intracellular levels of c-di-GMP, affecting diverse phenotypes such as flagellum synthesis, bacterial motility, the production of exopolysaccharides, cell-to-cell aggregation, biofilm formation, cytotoxicity, and invasion of human cells.	-	-	31.4	6.90E-46	455	62.4
gene1290	Scaffold7	Escherichia	VFG001206(gb|NP_273675)	FbpABC (VF0272)	Neisseria meningitidis MC58	Encodes a periplasmic-binding protein-dependent iron transport system necessary for the utilization of iron bound to transferrin or iron chelates, FbpA is the periplasmic Fe3+ binding protein	Nonspecific virulence factor	Iron uptake system	34.3	8.20E-27	288	64.7
gene1291	Scaffold7	Escherichia	VFG001206(gb|NP_273675)	FbpABC (VF0272)	Neisseria meningitidis MC58	Encodes a periplasmic-binding protein-dependent iron transport system necessary for the utilization of iron bound to transferrin or iron chelates, FbpA is the periplasmic Fe3+ binding protein	Nonspecific virulence factor	Iron uptake system	29.3	3.30E-20	231	72.2
gene1303	Scaffold7	Escherichia	VFG000335(gb|NP_439322)	P5 protein (VF0041)	Haemophilus influenzae Rd KW20	Interacts with CEACAM1, a member of the carcinoembryonic antigen (CEA) family of cell adhesion molecules, a glycoprotein expressed by respiratory epithelial cell	Offensive virulence factors	Adherence	36.4	4.40E-13	168	49.8
gene1318	Scaffold7	Escherichia	VFG044172(gb|NP_756180)	Chu (VF0227)	Escherichia coli CFT073	Iron uptake: the ability to use heme and/or hemoglobin might be especially advantageous to pathogenic bacteria. These pathogens often secrete cytotoxins, which gain access to the intracellular heme reservoir besides initiating tissue invasion. Cytotoxin production coupled with the capability to utilize heme and/or hemoglobin could serve as an effective iron acquisition strategy during the progres…	Nonspecific virulence factor	Iron uptake system	25	6.50E-15	187	48.9
gene1333	Scaffold7	Escherichia	VFG038595(gb|YP_854919)	Mannose-sensitive hemagglutinin (Msh) pilus, type IV pili (CVF785)	Aeromonas hydrophila subsp. hydrophila ATCC 7966	-	Offensive virulence factors	Adherence	32.7	4.70E-10	144	37.9
gene1391	Scaffold7	Escherichia	VFG006717(gb|NP_465159)	Lap (VF0444)	Listeria monocytogenes EGD-e	Promotes bacterial adhesion to intestinal cells	Offensive virulence factors	Adherence	33.2	2.00E-45	449	92.2
gene1401	Scaffold8	Escherichia	VFG044083(gb|NP_250948)	pyoverdine (IA001)	Pseudomonas aeruginosa PAO1	Effective at acquiring iron from transferrin and lactoferrin.Cytotoxic due to its ability to stimulating the production of reactive oxygen species;	Nonspecific virulence factor	Iron uptake system	35.1	8.70E-06	106	27.6
gene1423	Scaffold8	Escherichia	VFG013508(gb|NP_439858)	LOS (CVF494)	Haemophilus influenzae Rd KW20	Major immunogen.LOS phosphorylcholine (ChoP) may influence invasion via interaction with PAF receptor and stimulates of inflammatory signals.LPS phase variation is characterized by the spontaneous loss and gain of oligosaccharide structures present in the outer core. the phase variable expression of LPS biosynthesis genes promotes evasion of antigen-specific host immune defences and allow coloniz…	-	-	59.7	7.90E-108	987	93.7
gene1425	Scaffold8	Escherichia	VFG001373(gb|NP_344890)	Capsule (VF0144)	Streptococcus pneumoniae TIGR4	Resistant to complement deposition and masks cell wall-associated complement from being recognized by the complement receptors on phagocytes	Defensive virulence factors	Antiphagocytosis	53.4	4.80E-108	989	98.1
gene1426	Scaffold8	Escherichia	VFG001311(gb|NP_644953)	Capsule (VF0003)	Staphylococcus aureus subsp. aureus MW2	Prevent phagocytosis	Defensive virulence factors	Antiphagocytosis	42.6	6.30E-93	859	98.3
gene1427	Scaffold8	Escherichia	VFG013368(gb|NP_439034)	LOS (CVF494)	Haemophilus influenzae Rd KW20	Major immunogen.LOS phosphorylcholine (ChoP) may influence invasion via interaction with PAF receptor and stimulates of inflammatory signals.LPS phase variation is characterized by the spontaneous loss and gain of oligosaccharide structures present in the outer core. the phase variable expression of LPS biosynthesis genes promotes evasion of antigen-specific host immune defences and allow coloniz…	-	-	66.7	4.30E-135	1222	93.8
gene1428	Scaffold8	Escherichia	VFG047039(gb|YP_170388.1)	LPS (VF0542)	Francisella tularensis subsp. tularensis SCHU S4	A key virulence factor does not signal through, and is not an agonist of, toll like receptor 4 (TLR-4) and has little endotoxic activity	-	-	67	1.60E-114	1044	98
gene1430	Scaffold8	Escherichia	VFG000033(gb|NP_878990)	LPS (VF0033)	Bordetella pertussis Tohama I	Prevents clearance of the organism by host surfactant protein.Confers protection to the bacterium from complement-mediated cell lysis;	-	-	30.5	3.80E-41	412	98.4
gene1441	Scaffold8	Escherichia	VFG001444(gb|AAG10151)	AslA (VF0238)	Escherichia coli O18:K1:H7 str. RS218	Contributes to brain microvascular endothelial cells (BMECs) invasion	Offensive virulence factors	Invasion	98.3	1.50E-272	2409	83.7
gene1475	Scaffold8	Escherichia	VFG049898(gb|YP_309252.1)	T6SS (VF0579)	Shigella sonnei Ss046	Plays a role in interbacterial competition and host colonization;	Offensive virulence factors	Secretion system	38	1.10E-19	227	38.2
gene1510	Scaffold9	Escherichia	VFG039386(gb|NP_819821)	T4SS effectors (CVF803)	Coxiella burnetii RSA 493	Facilitates the translocation of many bacterial effector proteins across the bacterial and vacuole membranes to enter the host cytoplasm where the effector proteins mediate their specific activities to manipulate a variety of host cell processes	Offensive virulence factors	Secretion system	37.3	6.60E-21	234	90.5
gene1524	Scaffold9	Escherichia	VFG002158(gb|NP_464456)	LplA1 (VF0347)	Listeria monocytogenes EGD-e	Necessary for efficient intracellular proliferation of L. monocytogenes	-	-	34.2	7.40E-44	435	92
gene1531	Scaffold9	Escherichia	VFG044172(gb|NP_756180)	Chu (VF0227)	Escherichia coli CFT073	Iron uptake: the ability to use heme and/or hemoglobin might be especially advantageous to pathogenic bacteria. These pathogens often secrete cytotoxins, which gain access to the intracellular heme reservoir besides initiating tissue invasion. Cytotoxin production coupled with the capability to utilize heme and/or hemoglobin could serve as an effective iron acquisition strategy during the progres…	Nonspecific virulence factor	Iron uptake system	31.4	1.30E-16	202	36
gene1538	Scaffold9	Escherichia	VFG001386(gb|NP_215271)	PhoP (VF0286)	Mycobacterium tuberculosis H37Rv	Senses Mg2+ starvation, controls expression of genes involved in surface remodeling and adaptation to intracellular growth	Regulation of virulence-associated genes	Regulation	37.1	1.80E-33	344	96.9
gene1541	Scaffold9	Escherichia	VFG038219(gb|YP_001845364)	BfmRS (VF0463)	Acinetobacter baumannii ACICU	Controls biofilm formation and cellular morphology; participates in cell adhesion, resistance to serum killing and antibiotic susceptibility	Regulation of virulence-associated genes	Regulation	35.7	7.10E-33	339	96.2
gene1572	Scaffold9	Escherichia	VFG047726(gb|YP_170570.1)	Pyrimidine biosynthesis (VF0558)	Francisella tularensis subsp. tularensis SCHU S4	Mediating bacterial resistance to reactive oxygen species (ROS) that is important for phagosomal escape	-	-	49.5	2.90E-105	965	98.4
gene1573	Scaffold9	Escherichia	VFG047708(gb|YP_170571.1)	Pyrimidine biosynthesis (VF0558)	Francisella tularensis subsp. tularensis SCHU S4	Mediating bacterial resistance to reactive oxygen species (ROS) that is important for phagosomal escape	-	-	57.2	0	3019	98.2
gene1575	Scaffold9	Escherichia	VFG045340(gb|NP_539653)	RicA (VF0414)	Brucella melitensis bv. 1 str. 16M	Specifically interacts with GDP bound form of Rab2. The RicA-Rab2 interaction may affect the maturation of the Brucella-containing vacuole in a way that slows intracellular replication, thereby contributing to the evasion of the innate immune system.	-	-	35.2	3.20E-23	255	89.3
gene1577	Scaffold9	Escherichia	VFG000165(gb|NP_252915)	Pyochelin (VF0095)	Pseudomonas aeruginosa PAO1	Effective at promoting iron uptake in P. aeruginosa; catalyzes the formation of tissue-damaging free radicals; pyochelin also binds other transition metals (e.g. Mo(IV), Co(II)) with appreciable affinity and is implicated in the delivery of both Co(II) and Mo(IV) to P. aeruginosa cells	Nonspecific virulence factor	Iron uptake system	23.2	3.80E-15	189	83.8
gene1617	Scaffold10	Escherichia	VFG005776(gb|NP_687685)	Beta-hemolysin/cytolysin (CVF171)	Streptococcus agalactiae 2603V/R	-	Offensive virulence factors	Toxin	30.1	4.10E-33	342	97.4
gene1622	Scaffold10	Escherichia	VFG017856(gb|YP_001007658)	Type IV pili (CVF049)	Yersinia enterocolitica subsp. enterocolitica 8081	Plays a role in adherence;	Offensive virulence factors	Adherence	52.9	5.80E-80	746	94.8
gene1630	Scaffold10	Escherichia	VFG042537(gb|AAA92620)	F17 pili (AI037)	Escherichia coli str. 111KH86	-	-	-	35.4	5.80E-133	1207	94.3
gene1631	Scaffold10	Escherichia	VFG001145(gb|CAA83901)	Haemagglutinating pili (VF0036)	Haemophilus influenzae AM30 (770235)	Promote adherence to respiratory mucus and human oropharyngeal epithelial cells; promote interaction with heparin-binding extracellular matrix proteins	Offensive virulence factors;Defensive virulence factors	Adherence;Phase variation	42.9	2.90E-45	446	97.2
gene1641	Scaffold10	Escherichia	VFG044333(gb|YP_002920253)	Ybt (VF0564)	Klebsiella pneumoniae subsp. pneumoniae NTUH-K2044	The phenolate siderophore Ybt contributes to evasion of the activity of lipocalin2 in the lung ? a host factor which neutralizes enterobactin-based iron acquisition	Nonspecific virulence factor	Iron uptake system	23.3	3.60E-06	113	18.9
gene1642	Scaffold10	Escherichia	VFG048488(gb|YP_002918371.1)	Ent (VF0562)	Klebsiella pneumoniae subsp. pneumoniae NTUH-K2044	May be necessary for penetration to deeper tissues	Nonspecific virulence factor	Iron uptake system	44.5	4.60E-57	548	89.8
gene1644	Scaffold10	Escherichia	VFG013069(gb|YP_405014)	Shu (VF0256)	Shigella dysenteriae Sd197	Shu heme utilization locus includes:; ShuA, TonB-denpendent heme receptor which is critical for the uptake of heme into the periplasm,; ShuT, putative periplasmic binding protein which specifically binds heme and acts as a soluble receptor for active uptake of heme into the cytoplasm; ShuU and ShuV comprise the cytoplasmic membrane permease and ATPase; ShuS, soluble cytoplasmic protein may functi…	Nonspecific virulence factor	Iron uptake system	34.5	5.20E-25	275	41.1
gene1652	Scaffold10	Escherichia	VFG014950(gb|NP_249457)	Alginate regulation (CVF523)	Pseudomonas aeruginosa PAO1	-	Defensive virulence factors	Antiphagocytosis	37.3	9.70E-66	625	96.2
gene1663	Scaffold10	Escherichia	VFG002190(gb|NP_816141)	Capsule (VF0361)	Enterococcus faecalis V583	Contributes to host immune evasion;	Defensive virulence factors	Antiphagocytosis	44.5	3.50E-54	523	92.9
gene1665	Scaffold10	Escherichia	VFG002189(gb|NP_816140)	Capsule (VF0361)	Enterococcus faecalis V583	Contributes to host immune evasion;	Defensive virulence factors	Antiphagocytosis	31.8	1.80E-26	284	95.2
gene1666	Scaffold10	Escherichia	VFG015000(gb|NP_252339)	Alginate regulation (CVF523)	Pseudomonas aeruginosa PAO1	-	Defensive virulence factors	Antiphagocytosis	47.2	1.50E-108	994	99.8
gene1669	Scaffold10	Escherichia	VFG013374(gb|NP_439075)	LOS (CVF494)	Haemophilus influenzae Rd KW20	Major immunogen.LOS phosphorylcholine (ChoP) may influence invasion via interaction with PAF receptor and stimulates of inflammatory signals.LPS phase variation is characterized by the spontaneous loss and gain of oligosaccharide structures present in the outer core. the phase variable expression of LPS biosynthesis genes promotes evasion of antigen-specific host immune defences and allow coloniz…	-	-	65.1	6.60E-125	1134	98.5
gene1670	Scaffold10	Escherichia	VFG011399(gb|NP_539749)	LPS (CVF383)	Brucella melitensis bv. 1 str. 16M	Plays a role in entry and early survival inside macrophages.Resistance to innate-immunity anti-bacterial responses.A modulator of the immune response;	-	-	46	6.50E-32	329	92.1
gene1671	Scaffold10	Escherichia	VFG013390(gb|NP_439219)	LOS (CVF494)	Haemophilus influenzae Rd KW20	Major immunogen.LOS phosphorylcholine (ChoP) may influence invasion via interaction with PAF receptor and stimulates of inflammatory signals.LPS phase variation is characterized by the spontaneous loss and gain of oligosaccharide structures present in the outer core. the phase variable expression of LPS biosynthesis genes promotes evasion of antigen-specific host immune defences and allow coloniz…	-	-	67.6	3.20E-103	946	100
gene1672	Scaffold10	Escherichia	VFG013384(gb|NP_439218)	LOS (CVF494)	Haemophilus influenzae Rd KW20	Major immunogen.LOS phosphorylcholine (ChoP) may influence invasion via interaction with PAF receptor and stimulates of inflammatory signals.LPS phase variation is characterized by the spontaneous loss and gain of oligosaccharide structures present in the outer core. the phase variable expression of LPS biosynthesis genes promotes evasion of antigen-specific host immune defences and allow coloniz…	-	-	63.6	3.60E-135	1223	98.2
gene1688	Scaffold10	Escherichia	VFG045346(gb|NP_933683)	IlpA (VF0513)	Vibrio vulnificus YJ016	Dual functions as an adhesin and an immunostimulant	Offensive virulence factors	Adherence	67.9	6.70E-104	952	100
gene1690	Scaffold10	Escherichia	VFG000344(gb|NP_438273)	HitABC (VF0268)	Haemophilus influenzae Rd KW20	hitABC(fbpABC) operon encodes a periplasmic-binding protein-dependent iron transport system necessary for the utilization of iron bound to transferrin or iron chelates	Nonspecific virulence factor	Iron uptake system	30.8	1.10E-31	330	72
gene1691	Scaffold10	Escherichia	VFG002552(gb|YP_109388)	Capsule I (VF0436)	Burkholderia pseudomallei K96243	A key virulence determinant and that loss of capsule production results in severe attenuation in animal models of disease	Defensive virulence factors	Antiphagocytosis	44.3	5.50E-36	365	78.4
gene1713	Scaffold11	Escherichia	VFG001206(gb|NP_273675)	FbpABC (VF0272)	Neisseria meningitidis MC58	Encodes a periplasmic-binding protein-dependent iron transport system necessary for the utilization of iron bound to transferrin or iron chelates, FbpA is the periplasmic Fe3+ binding protein	Nonspecific virulence factor	Iron uptake system	35.6	2.10E-29	309	93.6
gene1728	Scaffold11	Escherichia	VFG000163(gb|NP_251088)	Pyoverdine (VF0094)	Pseudomonas aeruginosa PAO1	Effective at acquiring iron from transferrin and lactoferrin; cytotoxic due to its ability to stimulating the production of reactive oxygen species	Nonspecific virulence factor	Iron uptake system	35.4	3.30E-113	1036	96.3
gene1736	Scaffold11	Escherichia	VFG011430(gb|NP_540392)	LPS (CVF383)	Brucella melitensis bv. 1 str. 16M	Plays a role in entry and early survival inside macrophages.Resistance to innate-immunity anti-bacterial responses.A modulator of the immune response;	-	-	63.5	5.60E-19	215	94.9
gene1737	Scaffold11	Escherichia	VFG038840(gb|YP_008043465)	Polar flagella (VF0473)	Aeromonas hydrophila ML09-119	Necessary for motility, adhesion and invasion; glycosylation of the flagellin may play a role in provoking a proinflammatory response	Offensive virulence factors	Adherence	77.5	2.30E-103	947	100
gene1738	Scaffold11	Escherichia	VFG049153(gb|YP_006635479.1)	Colibactin (VF0573)	Klebsiella pneumoniae subsp. pneumoniae 1084	Inducing DNA damage;	Offensive virulence factors	Toxin	33.9	3.30E-30	317	90
gene1746	Scaffold11	Escherichia	VFG002341(gb|YP_001006754)	Flagella (VF0394)	Yersinia enterocolitica subsp. enterocolitica 8081	Required for efficient cellular invasion.; YplA, a phospholipase is secreted by this type III flagellum secretion system. YplA is required for survival of Y. enterocolitica in the Peyer's patches and for stimulation of the acute inflammatory response of the host to the infection.	Offensive virulence factors;Offensive virulence factors	Invasion;Secretion system	59.8	4.30E-102	937	100
gene1747	Scaffold11	Escherichia	VFG002342(gb|YP_001006755)	Flagella (VF0394)	Yersinia enterocolitica subsp. enterocolitica 8081	Required for efficient cellular invasion.; YplA, a phospholipase is secreted by this type III flagellum secretion system. YplA is required for survival of Y. enterocolitica in the Peyer's patches and for stimulation of the acute inflammatory response of the host to the infection.	Offensive virulence factors;Offensive virulence factors	Invasion;Secretion system	58.3	3.50E-168	1509	99.8
gene1748	Scaffold11	Escherichia	VFG002343(gb|YP_001006756)	Flagella (VF0394)	Yersinia enterocolitica subsp. enterocolitica 8081	Required for efficient cellular invasion.; YplA, a phospholipase is secreted by this type III flagellum secretion system. YplA is required for survival of Y. enterocolitica in the Peyer's patches and for stimulation of the acute inflammatory response of the host to the infection.	Offensive virulence factors;Offensive virulence factors	Invasion;Secretion system	60.5	7.00E-97	892	96.8
gene1749	Scaffold11	Escherichia	VFG002344(gb|YP_001006757)	Flagella (VF0394)	Yersinia enterocolitica subsp. enterocolitica 8081	Required for efficient cellular invasion.; YplA, a phospholipase is secreted by this type III flagellum secretion system. YplA is required for survival of Y. enterocolitica in the Peyer's patches and for stimulation of the acute inflammatory response of the host to the infection.	Offensive virulence factors;Offensive virulence factors	Invasion;Secretion system	78.8	8.90E-152	1366	98.1
gene1750	Scaffold11	Escherichia	VFG002345(gb|YP_001006758)	Flagella (VF0394)	Yersinia enterocolitica subsp. enterocolitica 8081	Required for efficient cellular invasion.; YplA, a phospholipase is secreted by this type III flagellum secretion system. YplA is required for survival of Y. enterocolitica in the Peyer's patches and for stimulation of the acute inflammatory response of the host to the infection.	Offensive virulence factors;Offensive virulence factors	Invasion;Secretion system	81.2	7.30E-99	908	94
gene1751	Scaffold11	Escherichia	VFG002346(gb|YP_001006759)	Flagella (VF0394)	Yersinia enterocolitica subsp. enterocolitica 8081	Required for efficient cellular invasion.; YplA, a phospholipase is secreted by this type III flagellum secretion system. YplA is required for survival of Y. enterocolitica in the Peyer's patches and for stimulation of the acute inflammatory response of the host to the infection.	Offensive virulence factors;Offensive virulence factors	Invasion;Secretion system	84.3	3.50E-102	937	83.5
gene1752	Scaffold11	Escherichia	VFG002347(gb|YP_001006760)	Flagella (VF0394)	Yersinia enterocolitica subsp. enterocolitica 8081	Required for efficient cellular invasion.; YplA, a phospholipase is secreted by this type III flagellum secretion system. YplA is required for survival of Y. enterocolitica in the Peyer's patches and for stimulation of the acute inflammatory response of the host to the infection.	Offensive virulence factors;Offensive virulence factors	Invasion;Secretion system	65.7	2.50E-89	826	100
gene1753	Scaffold11	Escherichia	VFG002348(gb|YP_001006761)	Flagella (VF0394)	Yersinia enterocolitica subsp. enterocolitica 8081	Required for efficient cellular invasion.; YplA, a phospholipase is secreted by this type III flagellum secretion system. YplA is required for survival of Y. enterocolitica in the Peyer's patches and for stimulation of the acute inflammatory response of the host to the infection.	Offensive virulence factors;Offensive virulence factors	Invasion;Secretion system	63.2	3.60E-138	1249	100
gene1754	Scaffold11	Escherichia	VFG002349(gb|YP_001006762)	Flagella (VF0394)	Yersinia enterocolitica subsp. enterocolitica 8081	Required for efficient cellular invasion.; YplA, a phospholipase is secreted by this type III flagellum secretion system. YplA is required for survival of Y. enterocolitica in the Peyer's patches and for stimulation of the acute inflammatory response of the host to the infection.	Offensive virulence factors;Offensive virulence factors	Invasion;Secretion system	74.2	1.20E-74	699	84
gene1755	Scaffold11	Escherichia	VFG002350(gb|YP_001006763)	Flagella (VF0394)	Yersinia enterocolitica subsp. enterocolitica 8081	Required for efficient cellular invasion.; YplA, a phospholipase is secreted by this type III flagellum secretion system. YplA is required for survival of Y. enterocolitica in the Peyer's patches and for stimulation of the acute inflammatory response of the host to the infection.	Offensive virulence factors;Offensive virulence factors	Invasion;Secretion system	83.6	9.50E-59	560	100
gene1756	Scaffold11	Escherichia	VFG002351(gb|YP_001006764)	Flagella (VF0394)	Yersinia enterocolitica subsp. enterocolitica 8081	Required for efficient cellular invasion.; YplA, a phospholipase is secreted by this type III flagellum secretion system. YplA is required for survival of Y. enterocolitica in the Peyer's patches and for stimulation of the acute inflammatory response of the host to the infection.	Offensive virulence factors;Offensive virulence factors	Invasion;Secretion system	71.5	3.00E-52	504	99.3
gene1757	Scaffold11	Escherichia	VFG002352(gb|YP_001006765)	Flagella (VF0394)	Yersinia enterocolitica subsp. enterocolitica 8081	Required for efficient cellular invasion.; YplA, a phospholipase is secreted by this type III flagellum secretion system. YplA is required for survival of Y. enterocolitica in the Peyer's patches and for stimulation of the acute inflammatory response of the host to the infection.	Offensive virulence factors;Offensive virulence factors	Invasion;Secretion system	43.2	1.50E-45	448	90.9
gene1758	Scaffold11	Escherichia	VFG002353(gb|YP_001006766)	Flagella (VF0394)	Yersinia enterocolitica subsp. enterocolitica 8081	Required for efficient cellular invasion.; YplA, a phospholipase is secreted by this type III flagellum secretion system. YplA is required for survival of Y. enterocolitica in the Peyer's patches and for stimulation of the acute inflammatory response of the host to the infection.	Offensive virulence factors;Offensive virulence factors	Invasion;Secretion system	60	2.90E-17	201	85.6
gene1759	Scaffold11	Escherichia	VFG002354(gb|YP_001006767)	Flagella (VF0394)	Yersinia enterocolitica subsp. enterocolitica 8081	Required for efficient cellular invasion.; YplA, a phospholipase is secreted by this type III flagellum secretion system. YplA is required for survival of Y. enterocolitica in the Peyer's patches and for stimulation of the acute inflammatory response of the host to the infection.	Offensive virulence factors;Offensive virulence factors	Invasion;Secretion system	44.1	1.50E-19	222	98.6
gene1775	Scaffold11	Escherichia	VFG013436(gb|NP_439676)	LOS (CVF494)	Haemophilus influenzae Rd KW20	Major immunogen.LOS phosphorylcholine (ChoP) may influence invasion via interaction with PAF receptor and stimulates of inflammatory signals.LPS phase variation is characterized by the spontaneous loss and gain of oligosaccharide structures present in the outer core. the phase variable expression of LPS biosynthesis genes promotes evasion of antigen-specific host immune defences and allow coloniz…	-	-	55.7	1.20E-96	890	99
gene1782	Scaffold11	Escherichia	VFG037203(gb|YP_001847849)	Phospholipase D (VF0469)	Acinetobacter baumannii ACICU	Contribute to the pathogenesis by aiding in the lysis of host cells, via cleavage of phospholipids present in the host cell membrane, and by degrading phospholipids present at mucosal barriers to facilitate bacterial invasion	-	-	38.7	2.20E-97	898	94.7
gene1785	Scaffold11	Escherichia	VFG000459(gb|NP_460116)	Agf (VF0103)	Salmonella enterica subsp. enterica serovar Typhimurium str. LT2	Aids in attachment to the villi of enterocytes, also cause the bacteria to become attached to each other	Offensive virulence factors	Adherence	71.3	2.30E-39	392	98.2
gene1786	Scaffold11	Escherichia	VFG000458(gb|NP_460115)	Agf (VF0103)	Salmonella enterica subsp. enterica serovar Typhimurium str. LT2	Aids in attachment to the villi of enterocytes, also cause the bacteria to become attached to each other	Offensive virulence factors	Adherence	73.7	1.00E-53	517	100
gene1787	Scaffold11	Escherichia	VFG000457(gb|NP_460114)	Agf (VF0103)	Salmonella enterica subsp. enterica serovar Typhimurium str. LT2	Aids in attachment to the villi of enterocytes, also cause the bacteria to become attached to each other	Offensive virulence factors	Adherence	82.1	2.20E-64	609	100
gene1788	Scaffold11	Escherichia	VFG004125(gb|NP_460113)	curli fibers/thin aggregative fimbriae (AGF) (AI094)	Salmonella enterica subsp. enterica serovar Typhimurium str. LT2	-	-	-	93.1	2.30E-115	1050	100
gene1789	Scaffold11	Escherichia	VFG000460(gb|NP_460112)	Agf (VF0103)	Salmonella enterica subsp. enterica serovar Typhimurium str. LT2	Aids in attachment to the villi of enterocytes, also cause the bacteria to become attached to each other	Offensive virulence factors	Adherence	90.1	1.10E-64	611	100
gene1790	Scaffold11	Escherichia	VFG000461(gb|NP_460111)	Agf (VF0103)	Salmonella enterica subsp. enterica serovar Typhimurium str. LT2	Aids in attachment to the villi of enterocytes, also cause the bacteria to become attached to each other	Offensive virulence factors	Adherence	89.9	7.90E-69	647	100
gene1791	Scaffold11	Escherichia	VFG000462(gb|NP_460110)	Agf (VF0103)	Salmonella enterica subsp. enterica serovar Typhimurium str. LT2	Aids in attachment to the villi of enterocytes, also cause the bacteria to become attached to each other	Offensive virulence factors	Adherence	96	2.20E-150	1353	100
gene1819	Scaffold12	Escherichia	VFG000368(gb|NP_405477)	Yersiniabactin (VF0136)	Yersinia pestis CO92	FyuA/Psn-Irp system uses yersiniabactin, a siderophore that can remove iron from a number of mammalian proteins, due to its extremely high affinity for ferric iron	Nonspecific virulence factor	Iron uptake system	99.8	8.10E-253	2238	100
gene1820	Scaffold12	Escherichia	VFG000367(gb|NP_405476)	Yersiniabactin (VF0136)	Yersinia pestis CO92	FyuA/Psn-Irp system uses yersiniabactin, a siderophore that can remove iron from a number of mammalian proteins, due to its extremely high affinity for ferric iron	Nonspecific virulence factor	Iron uptake system	99.8	4.00E-228	2025	100
gene1821	Scaffold12	Escherichia	VFG000366(gb|NP_405475)	Yersiniabactin (VF0136)	Yersinia pestis CO92	FyuA/Psn-Irp system uses yersiniabactin, a siderophore that can remove iron from a number of mammalian proteins, due to its extremely high affinity for ferric iron	Nonspecific virulence factor	Iron uptake system	99.5	0	2927	100
gene1822	Scaffold12	Escherichia	VFG044326(gb|YP_002920246)	Ybt (VF0564)	Klebsiella pneumoniae subsp. pneumoniae NTUH-K2044	The phenolate siderophore Ybt contributes to evasion of the activity of lipocalin2 in the lung ? a host factor which neutralizes enterobactin-based iron acquisition	Nonspecific virulence factor	Iron uptake system	100	0	2815	100
gene1823	Scaffold12	Escherichia	VFG044327(gb|YP_002920247)	Ybt (VF0564)	Klebsiella pneumoniae subsp. pneumoniae NTUH-K2044	The phenolate siderophore Ybt contributes to evasion of the activity of lipocalin2 in the lung ? a host factor which neutralizes enterobactin-based iron acquisition	Nonspecific virulence factor	Iron uptake system	99.4	2.00E-187	1673	100
gene1824	Scaffold12	Escherichia	VFG000363(gb|NP_405472)	Yersiniabactin (VF0136)	Yersinia pestis CO92	FyuA/Psn-Irp system uses yersiniabactin, a siderophore that can remove iron from a number of mammalian proteins, due to its extremely high affinity for ferric iron	Nonspecific virulence factor	Iron uptake system	99.1	0	10705	100
gene1825	Scaffold12	Escherichia	VFG000362(gb|NP_405471)	Yersiniabactin (VF0136)	Yersinia pestis CO92	FyuA/Psn-Irp system uses yersiniabactin, a siderophore that can remove iron from a number of mammalian proteins, due to its extremely high affinity for ferric iron	Nonspecific virulence factor	Iron uptake system	99.7	0	16459	100
gene1826	Scaffold12	Escherichia	VFG000361(gb|NP_405470)	Yersiniabactin (VF0136)	Yersinia pestis CO92	FyuA/Psn-Irp system uses yersiniabactin, a siderophore that can remove iron from a number of mammalian proteins, due to its extremely high affinity for ferric iron	Nonspecific virulence factor	Iron uptake system	99.7	1.30E-222	1977	100
gene1827	Scaffold12	Escherichia	VFG000360(gb|NP_405469)	Yersiniabactin (VF0136)	Yersinia pestis CO92	FyuA/Psn-Irp system uses yersiniabactin, a siderophore that can remove iron from a number of mammalian proteins, due to its extremely high affinity for ferric iron	Nonspecific virulence factor	Iron uptake system	99.3	2.90E-160	1438	100
gene1828	Scaffold12	Escherichia	VFG000359(gb|NP_405468)	Yersiniabactin (VF0136)	Yersinia pestis CO92	FyuA/Psn-Irp system uses yersiniabactin, a siderophore that can remove iron from a number of mammalian proteins, due to its extremely high affinity for ferric iron	Nonspecific virulence factor	Iron uptake system	100	6.50E-305	2688	100
gene1829	Scaffold12	Escherichia	VFG044333(gb|YP_002920253)	Ybt (VF0564)	Klebsiella pneumoniae subsp. pneumoniae NTUH-K2044	The phenolate siderophore Ybt contributes to evasion of the activity of lipocalin2 in the lung ? a host factor which neutralizes enterobactin-based iron acquisition	Nonspecific virulence factor	Iron uptake system	99.9	0	3513	100
gene1830	Scaffold12	Escherichia	VFG013648(gb|YP_001399600)	Invasin D (VF0576)	Yersinia pseudotuberculosis IP 31758	Modulates Ig functions in the intestine and affects direct interactions with a subset of cell surface-exposed B-cell receptors	Offensive virulence factors	Invasion	31.8	1.40E-10	147	43.7
gene1840	Scaffold12	Escherichia	VFG044083(gb|NP_250948)	pyoverdine (IA001)	Pseudomonas aeruginosa PAO1	Effective at acquiring iron from transferrin and lactoferrin.Cytotoxic due to its ability to stimulating the production of reactive oxygen species;	Nonspecific virulence factor	Iron uptake system	28.4	1.40E-07	122	36.7
gene1852	Scaffold12	Escherichia	VFG002538(gb|YP_110896)	Quorum-sensing (VF0433)	Burkholderia pseudomallei K96243	0	-	-	51.7	2.10E-09	136	29.4
gene1857	Scaffold12	Escherichia	VFG002208(gb|NP_541002)	VirB type IV secretion system (VF0365)	Brucella melitensis bv. 1 str. 16M	The Brucella VirB type IV secretion apparatus is not required for early survival stages, like LPS or cyclic <beta>-1,2-glucan are, but rather for late Brucella containing vacuole (BCV) maturation events corresponding to sustained interaction and fusion with the endoplasmic reticulum (ER).	Offensive virulence factors	Secretion system	36.7	2.20E-26	283	79.2
gene1859	Scaffold12	Escherichia	VFG002211(gb|NP_541005)	VirB type IV secretion system (VF0365)	Brucella melitensis bv. 1 str. 16M	The Brucella VirB type IV secretion apparatus is not required for early survival stages, like LPS or cyclic <beta>-1,2-glucan are, but rather for late Brucella containing vacuole (BCV) maturation events corresponding to sustained interaction and fusion with the endoplasmic reticulum (ER).	Offensive virulence factors	Secretion system	33.7	3.00E-148	1339	88.2
gene1865	Scaffold12	Escherichia	VFG002216(gb|NP_541010)	VirB type IV secretion system (VF0365)	Brucella melitensis bv. 1 str. 16M	The Brucella VirB type IV secretion apparatus is not required for early survival stages, like LPS or cyclic <beta>-1,2-glucan are, but rather for late Brucella containing vacuole (BCV) maturation events corresponding to sustained interaction and fusion with the endoplasmic reticulum (ER).	Offensive virulence factors	Secretion system	31.1	2.30E-28	301	84.4
gene1866	Scaffold12	Escherichia	VFG002268(gb|YP_034271)	Trw type IV secretion system (VF0372)	Bartonella henselae str. Houston-1	Required for colonization of erythrocytes and/or for intraerythrocytic replication.; Trw mediates host-specific erythrocyte infection. Surface-located TrwL and TrwJ might represent the T4SS components that determine host-specificity of erythrocyte parasitism,; No substrate transported by the Bartonella Trw system has been identified.	Offensive virulence factors;Offensive virulence factors	Adherence;Secretion system	29.1	1.90E-33	346	89.3
gene1868	Scaffold12	Escherichia	VFG002218(gb|NP_541012)	VirB type IV secretion system (VF0365)	Brucella melitensis bv. 1 str. 16M	The Brucella VirB type IV secretion apparatus is not required for early survival stages, like LPS or cyclic <beta>-1,2-glucan are, but rather for late Brucella containing vacuole (BCV) maturation events corresponding to sustained interaction and fusion with the endoplasmic reticulum (ER).	Offensive virulence factors	Secretion system	43	8.00E-70	659	91.2
gene1874	Scaffold12	Escherichia	VFG049164(gb|YP_006635490.1)	Colibactin (VF0573)	Klebsiella pneumoniae subsp. pneumoniae 1084	Inducing DNA damage;	Offensive virulence factors	Toxin	99.1	2.00E-61	584	63.5
gene1875	Scaffold12	Escherichia	VFG049163(gb|YP_006635489.1)	Colibactin (VF0573)	Klebsiella pneumoniae subsp. pneumoniae 1084	Inducing DNA damage;	Offensive virulence factors	Toxin	100	4.50E-112	1022	78.7
gene1876	Scaffold12	Escherichia	VFG049162(gb|YP_006635488.1)	Colibactin (VF0573)	Klebsiella pneumoniae subsp. pneumoniae 1084	Inducing DNA damage;	Offensive virulence factors	Toxin	100	3.50E-292	2578	100
gene1877	Scaffold12	Escherichia	VFG049161(gb|YP_006635487.1)	Colibactin (VF0573)	Klebsiella pneumoniae subsp. pneumoniae 1084	Inducing DNA damage;	Offensive virulence factors	Toxin	100	0	4252	100
gene1878	Scaffold12	Escherichia	VFG049160(gb|YP_006635486.1)	Colibactin (VF0573)	Klebsiella pneumoniae subsp. pneumoniae 1084	Inducing DNA damage;	Offensive virulence factors	Toxin	100	0	7706	100
gene1879	Scaffold12	Escherichia	VFG049159(gb|YP_006635485.1)	Colibactin (VF0573)	Klebsiella pneumoniae subsp. pneumoniae 1084	Inducing DNA damage;	Offensive virulence factors	Toxin	99.8	1.30E-256	2271	100
gene1880	Scaffold12	Escherichia	VFG049158(gb|YP_006635484.1)	Colibactin (VF0573)	Klebsiella pneumoniae subsp. pneumoniae 1084	Inducing DNA damage;	Offensive virulence factors	Toxin	100	1.00E-288	2548	100
gene1881	Scaffold12	Escherichia	VFG049157(gb|YP_006635483.1)	Colibactin (VF0573)	Klebsiella pneumoniae subsp. pneumoniae 1084	Inducing DNA damage;	Offensive virulence factors	Toxin	99.6	1.00E-294	2600	99.8
gene1885	Scaffold13	Escherichia	VFG002189(gb|NP_816140)	Capsule (VF0361)	Enterococcus faecalis V583	Contributes to host immune evasion;	Defensive virulence factors	Antiphagocytosis	43	2.90E-23	257	41.3
gene1895	Scaffold13	Escherichia	VFG043209(gb|YP_001006778)	peritrichous flagella (AI145)	Yersinia enterocolitica subsp. enterocolitica 8081	-	-	-	62.2	1.80E-37	377	93.4
gene1911	Scaffold13	Escherichia	VFG000344(gb|NP_438273)	HitABC (VF0268)	Haemophilus influenzae Rd KW20	hitABC(fbpABC) operon encodes a periplasmic-binding protein-dependent iron transport system necessary for the utilization of iron bound to transferrin or iron chelates	Nonspecific virulence factor	Iron uptake system	35.8	3.80E-48	472	91.1
gene1926	Scaffold13	Escherichia	VFG049916(gb|YP_309275.1)	T6SS (VF0579)	Shigella sonnei Ss046	Plays a role in interbacterial competition and host colonization;	Offensive virulence factors	Secretion system	55.9	4.70E-206	1837	82.1
gene1951	Scaffold13	Escherichia	VFG045467(gb|YP_107884)	CdpA (VF0432)	Burkholderia pseudomallei K96243	A major c-di-GMP-specific phosphodiesterase in regulating intracellular levels of c-di-GMP, affecting diverse phenotypes such as flagellum synthesis, bacterial motility, the production of exopolysaccharides, cell-to-cell aggregation, biofilm formation, cytotoxicity, and invasion of human cells.	-	-	33.4	8.10E-65	619	51.6
gene1960	Scaffold14	Escherichia	VFG040705(gb|YP_067664)	TlyC (VF0489)	Rickettsia typhi str. Wilmington	Plays a role in phagosomal escape by rickettsiae	-	-	29	3.10E-30	317	96.2
gene1966	Scaffold14	Escherichia	VFG000344(gb|NP_438273)	HitABC (VF0268)	Haemophilus influenzae Rd KW20	hitABC(fbpABC) operon encodes a periplasmic-binding protein-dependent iron transport system necessary for the utilization of iron bound to transferrin or iron chelates	Nonspecific virulence factor	Iron uptake system	32.3	2.10E-32	335	96.7
gene2013	Scaffold14	Escherichia	VFG048409(gb|YP_002918380.1)	Ent (VF0562)	Klebsiella pneumoniae subsp. pneumoniae NTUH-K2044	May be necessary for penetration to deeper tissues	Nonspecific virulence factor	Iron uptake system	89.9	5.00E-122	1108	100
gene2014	Scaffold14	Escherichia	VFG000933(gb|NP_752613)	Enterobactin (VF0228)	Escherichia coli CFT073	Iron uptake: the siderophore enterobactin imported through the FepA receptor and the FepBCDG system	Nonspecific virulence factor	Iron uptake system	99.6	1.30E-169	1519	100
gene2015	Scaffold14	Escherichia	VFG000932(gb|NP_752612)	Enterobactin (VF0228)	Escherichia coli CFT073	Iron uptake: the siderophore enterobactin imported through the FepA receptor and the FepBCDG system	Nonspecific virulence factor	Iron uptake system	99.3	2.1e-311	2744	100
gene2016	Scaffold14	Escherichia	VFG000931(gb|NP_752611)	Enterobactin (VF0228)	Escherichia coli CFT073	Iron uptake: the siderophore enterobactin imported through the FepA receptor and the FepBCDG system	Nonspecific virulence factor	Iron uptake system	99.7	1.60E-223	1985	100
gene2017	Scaffold14	Escherichia	VFG000924(gb|NP_752610)	Enterobactin (VF0228)	Escherichia coli CFT073	Iron uptake: the siderophore enterobactin imported through the FepA receptor and the FepBCDG system	Nonspecific virulence factor	Iron uptake system	99.7	8.50E-175	1564	100
gene2018	Scaffold14	Escherichia	VFG044165(gb|NP_752609)	enterobactin (IA019)	Escherichia coli CFT073	-	-	-	100	4.00E-225	1999	100
gene2019	Scaffold14	Escherichia	VFG000926(gb|NP_752608)	Enterobactin (VF0228)	Escherichia coli CFT073	Iron uptake: the siderophore enterobactin imported through the FepA receptor and the FepBCDG system	Nonspecific virulence factor	Iron uptake system	99.7	2.10E-171	1535	100
gene2020	Scaffold14	Escherichia	VFG000928(gb|NP_752607)	Enterobactin (VF0228)	Escherichia coli CFT073	Iron uptake: the siderophore enterobactin imported through the FepA receptor and the FepBCDG system	Nonspecific virulence factor	Iron uptake system	99.4	2.40E-172	1543	100
gene2021	Scaffold14	Escherichia	VFG000925(gb|NP_752606)	Enterobactin (VF0228)	Escherichia coli CFT073	Iron uptake: the siderophore enterobactin imported through the FepA receptor and the FepBCDG system	Nonspecific virulence factor	Iron uptake system	99.6	9.90E-156	1399	100
gene2022	Scaffold14	Escherichia	VFG002360(gb|YP_001007252)	O-antigen (VF0392)	Yersinia enterocolitica subsp. enterocolitica 8081	LPS O antigen mutants were severely impaired in their ability to colonize the Peyer's patches and did not colonize spleen and liver. The absence of O antigen in the outer membrane affects the expression of other Yersinia virulence factors.	-	-	25.2	3.90E-25	274	84.9
gene2023	Scaffold14	Escherichia	VFG000930(gb|NP_752604)	Enterobactin (VF0228)	Escherichia coli CFT073	Iron uptake: the siderophore enterobactin imported through the FepA receptor and the FepBCDG system	Nonspecific virulence factor	Iron uptake system	98.6	0	6629	99.9
gene2025	Scaffold14	Escherichia	VFG044159(gb|NP_752602)	enterobactin (IA019)	Escherichia coli CFT073	-	-	-	97.5	3.10E-246	2181	100
gene2026	Scaffold14	Escherichia	VFG000923(gb|NP_752600)	Enterobactin (VF0228)	Escherichia coli CFT073	Iron uptake: the siderophore enterobactin imported through the FepA receptor and the FepBCDG system	Nonspecific virulence factor	Iron uptake system	100	0	3954	100
gene2027	Scaffold14	Escherichia	VFG000929(gb|NP_752599)	Enterobactin (VF0228)	Escherichia coli CFT073	Iron uptake: the siderophore enterobactin imported through the FepA receptor and the FepBCDG system	Nonspecific virulence factor	Iron uptake system	95.5	8.70E-135	1218	100
gene2047	Scaffold15	Escherichia	VFG001850(gb|YP_096691)	Dot/Icm (VF0156)	Legionella pneumophila subsp. pneumophila str. Philadelphia 1	Allows survival and growth in macrophages, prevent phagosome acidification and lysosome fusion, essential for induction of apoptosis in human macrophages	Offensive virulence factors	Secretion system	50	7.50E-24	266	10.9
gene2078	Scaffold15	Escherichia	VFG001386(gb|NP_215271)	PhoP (VF0286)	Mycobacterium tuberculosis H37Rv	Senses Mg2+ starvation, controls expression of genes involved in surface remodeling and adaptation to intracellular growth	Regulation of virulence-associated genes	Regulation	31.7	1.20E-30	320	82.7
gene2093	Scaffold15	Escherichia	VFG049007(gb|YP_002920216.1)	RcsAB (VF0571)	Klebsiella pneumoniae subsp. pneumoniae NTUH-K2044	RcsB combined with the unstable auxiliary regulator RcsA to bind to an RcsAB box in the promoter region to upregulate the cps genes expression	Regulation of virulence-associated genes	Regulation	67.6	1.70E-75	706	100
gene2094	Scaffold15	Escherichia	VFG002340(gb|YP_001006753)	Flagella (VF0394)	Yersinia enterocolitica subsp. enterocolitica 8081	Required for efficient cellular invasion.; YplA, a phospholipase is secreted by this type III flagellum secretion system. YplA is required for survival of Y. enterocolitica in the Peyer's patches and for stimulation of the acute inflammatory response of the host to the infection.	Offensive virulence factors;Offensive virulence factors	Invasion;Secretion system	68.2	1.60E-94	871	98.9
gene2095	Scaffold15	Escherichia	VFG002339(gb|YP_001006752)	Flagella (VF0394)	Yersinia enterocolitica subsp. enterocolitica 8081	Required for efficient cellular invasion.; YplA, a phospholipase is secreted by this type III flagellum secretion system. YplA is required for survival of Y. enterocolitica in the Peyer's patches and for stimulation of the acute inflammatory response of the host to the infection.	Offensive virulence factors;Offensive virulence factors	Invasion;Secretion system	77.5	1.90E-31	323	100
gene2096	Scaffold15	Escherichia	VFG002338(gb|YP_001006751)	Flagella (VF0394)	Yersinia enterocolitica subsp. enterocolitica 8081	Required for efficient cellular invasion.; YplA, a phospholipase is secreted by this type III flagellum secretion system. YplA is required for survival of Y. enterocolitica in the Peyer's patches and for stimulation of the acute inflammatory response of the host to the infection.	Offensive virulence factors;Offensive virulence factors	Invasion;Secretion system	84.6	6.10E-104	952	93.1
gene2097	Scaffold15	Escherichia	VFG002337(gb|YP_001006750)	Flagella (VF0394)	Yersinia enterocolitica subsp. enterocolitica 8081	Required for efficient cellular invasion.; YplA, a phospholipase is secreted by this type III flagellum secretion system. YplA is required for survival of Y. enterocolitica in the Peyer's patches and for stimulation of the acute inflammatory response of the host to the infection.	Offensive virulence factors;Offensive virulence factors	Invasion;Secretion system	53.2	2.20E-14	177	63.6
gene2098	Scaffold15	Escherichia	VFG002336(gb|YP_001006749)	Flagella (VF0394)	Yersinia enterocolitica subsp. enterocolitica 8081	Required for efficient cellular invasion.; YplA, a phospholipase is secreted by this type III flagellum secretion system. YplA is required for survival of Y. enterocolitica in the Peyer's patches and for stimulation of the acute inflammatory response of the host to the infection.	Offensive virulence factors;Offensive virulence factors	Invasion;Secretion system	74.6	6.30E-50	484	100
gene2099	Scaffold15	Escherichia	VFG002335(gb|YP_001006748)	Flagella (VF0394)	Yersinia enterocolitica subsp. enterocolitica 8081	Required for efficient cellular invasion.; YplA, a phospholipase is secreted by this type III flagellum secretion system. YplA is required for survival of Y. enterocolitica in the Peyer's patches and for stimulation of the acute inflammatory response of the host to the infection.	Offensive virulence factors;Offensive virulence factors	Invasion;Secretion system	84.4	1.60E-163	1467	99.7
gene2100	Scaffold15	Escherichia	VFG002334(gb|YP_001006747)	Flagella (VF0394)	Yersinia enterocolitica subsp. enterocolitica 8081	Required for efficient cellular invasion.; YplA, a phospholipase is secreted by this type III flagellum secretion system. YplA is required for survival of Y. enterocolitica in the Peyer's patches and for stimulation of the acute inflammatory response of the host to the infection.	Offensive virulence factors;Offensive virulence factors	Invasion;Secretion system	55.3	3.90E-40	400	100
gene2101	Scaffold15	Escherichia	VFG002333(gb|YP_001006746)	Flagella (VF0394)	Yersinia enterocolitica subsp. enterocolitica 8081	Required for efficient cellular invasion.; YplA, a phospholipase is secreted by this type III flagellum secretion system. YplA is required for survival of Y. enterocolitica in the Peyer's patches and for stimulation of the acute inflammatory response of the host to the infection.	Offensive virulence factors;Offensive virulence factors	Invasion;Secretion system	35.9	4.50E-34	351	98.1
gene2102	Scaffold15	Escherichia	VFG002332(gb|YP_001006745)	Flagella (VF0394)	Yersinia enterocolitica subsp. enterocolitica 8081	Required for efficient cellular invasion.; YplA, a phospholipase is secreted by this type III flagellum secretion system. YplA is required for survival of Y. enterocolitica in the Peyer's patches and for stimulation of the acute inflammatory response of the host to the infection.	Offensive virulence factors;Offensive virulence factors	Invasion;Secretion system	59	2.40E-39	393	98
gene2103	Scaffold15	Escherichia	VFG002331(gb|YP_001006744)	Flagella (VF0394)	Yersinia enterocolitica subsp. enterocolitica 8081	Required for efficient cellular invasion.; YplA, a phospholipase is secreted by this type III flagellum secretion system. YplA is required for survival of Y. enterocolitica in the Peyer's patches and for stimulation of the acute inflammatory response of the host to the infection.	Offensive virulence factors;Offensive virulence factors	Invasion;Secretion system	84	3.60E-211	1879	96.9
gene2104	Scaffold15	Escherichia	VFG002330(gb|YP_001006743)	Flagella (VF0394)	Yersinia enterocolitica subsp. enterocolitica 8081	Required for efficient cellular invasion.; YplA, a phospholipase is secreted by this type III flagellum secretion system. YplA is required for survival of Y. enterocolitica in the Peyer's patches and for stimulation of the acute inflammatory response of the host to the infection.	Offensive virulence factors;Offensive virulence factors	Invasion;Secretion system	56.7	1.60E-66	629	98.2
gene2105	Scaffold15	Escherichia	VFG002329(gb|YP_001006742)	Flagella (VF0394)	Yersinia enterocolitica subsp. enterocolitica 8081	Required for efficient cellular invasion.; YplA, a phospholipase is secreted by this type III flagellum secretion system. YplA is required for survival of Y. enterocolitica in the Peyer's patches and for stimulation of the acute inflammatory response of the host to the infection.	Offensive virulence factors;Offensive virulence factors	Invasion;Secretion system	83.6	7.60E-150	1349	99.4
gene2106	Scaffold15	Escherichia	VFG002328(gb|YP_001006741)	Flagella (VF0394)	Yersinia enterocolitica subsp. enterocolitica 8081	Required for efficient cellular invasion.; YplA, a phospholipase is secreted by this type III flagellum secretion system. YplA is required for survival of Y. enterocolitica in the Peyer's patches and for stimulation of the acute inflammatory response of the host to the infection.	Offensive virulence factors;Offensive virulence factors	Invasion;Secretion system	63.4	4.40E-187	1672	97.3
gene2107	Scaffold15	Escherichia	VFG002327(gb|YP_001006740)	Flagella (VF0394)	Yersinia enterocolitica subsp. enterocolitica 8081	Required for efficient cellular invasion.; YplA, a phospholipase is secreted by this type III flagellum secretion system. YplA is required for survival of Y. enterocolitica in the Peyer's patches and for stimulation of the acute inflammatory response of the host to the infection.	Offensive virulence factors;Offensive virulence factors	Invasion;Secretion system	55.9	1.20E-24	265	98.1
gene2131	Scaffold16	Escherichia	VFG001850(gb|YP_096691)	Dot/Icm (VF0156)	Legionella pneumophila subsp. pneumophila str. Philadelphia 1	Allows survival and growth in macrophages, prevent phagosome acidification and lysosome fusion, essential for induction of apoptosis in human macrophages	Offensive virulence factors	Secretion system	50	7.50E-24	266	10.9
gene2162	Scaffold16	Escherichia	VFG001386(gb|NP_215271)	PhoP (VF0286)	Mycobacterium tuberculosis H37Rv	Senses Mg2+ starvation, controls expression of genes involved in surface remodeling and adaptation to intracellular growth	Regulation of virulence-associated genes	Regulation	31.7	1.20E-30	320	82.7
gene2177	Scaffold16	Escherichia	VFG049007(gb|YP_002920216.1)	RcsAB (VF0571)	Klebsiella pneumoniae subsp. pneumoniae NTUH-K2044	RcsB combined with the unstable auxiliary regulator RcsA to bind to an RcsAB box in the promoter region to upregulate the cps genes expression	Regulation of virulence-associated genes	Regulation	67.6	1.70E-75	706	100
gene2178	Scaffold16	Escherichia	VFG002340(gb|YP_001006753)	Flagella (VF0394)	Yersinia enterocolitica subsp. enterocolitica 8081	Required for efficient cellular invasion.; YplA, a phospholipase is secreted by this type III flagellum secretion system. YplA is required for survival of Y. enterocolitica in the Peyer's patches and for stimulation of the acute inflammatory response of the host to the infection.	Offensive virulence factors;Offensive virulence factors	Invasion;Secretion system	68.2	1.60E-94	871	98.9
gene2179	Scaffold16	Escherichia	VFG002339(gb|YP_001006752)	Flagella (VF0394)	Yersinia enterocolitica subsp. enterocolitica 8081	Required for efficient cellular invasion.; YplA, a phospholipase is secreted by this type III flagellum secretion system. YplA is required for survival of Y. enterocolitica in the Peyer's patches and for stimulation of the acute inflammatory response of the host to the infection.	Offensive virulence factors;Offensive virulence factors	Invasion;Secretion system	77.5	1.90E-31	323	100
gene2180	Scaffold16	Escherichia	VFG002338(gb|YP_001006751)	Flagella (VF0394)	Yersinia enterocolitica subsp. enterocolitica 8081	Required for efficient cellular invasion.; YplA, a phospholipase is secreted by this type III flagellum secretion system. YplA is required for survival of Y. enterocolitica in the Peyer's patches and for stimulation of the acute inflammatory response of the host to the infection.	Offensive virulence factors;Offensive virulence factors	Invasion;Secretion system	84.6	6.10E-104	952	93.1
gene2181	Scaffold16	Escherichia	VFG002337(gb|YP_001006750)	Flagella (VF0394)	Yersinia enterocolitica subsp. enterocolitica 8081	Required for efficient cellular invasion.; YplA, a phospholipase is secreted by this type III flagellum secretion system. YplA is required for survival of Y. enterocolitica in the Peyer's patches and for stimulation of the acute inflammatory response of the host to the infection.	Offensive virulence factors;Offensive virulence factors	Invasion;Secretion system	53.2	2.20E-14	177	63.6
gene2182	Scaffold16	Escherichia	VFG002336(gb|YP_001006749)	Flagella (VF0394)	Yersinia enterocolitica subsp. enterocolitica 8081	Required for efficient cellular invasion.; YplA, a phospholipase is secreted by this type III flagellum secretion system. YplA is required for survival of Y. enterocolitica in the Peyer's patches and for stimulation of the acute inflammatory response of the host to the infection.	Offensive virulence factors;Offensive virulence factors	Invasion;Secretion system	74.6	6.30E-50	484	100
gene2183	Scaffold16	Escherichia	VFG002335(gb|YP_001006748)	Flagella (VF0394)	Yersinia enterocolitica subsp. enterocolitica 8081	Required for efficient cellular invasion.; YplA, a phospholipase is secreted by this type III flagellum secretion system. YplA is required for survival of Y. enterocolitica in the Peyer's patches and for stimulation of the acute inflammatory response of the host to the infection.	Offensive virulence factors;Offensive virulence factors	Invasion;Secretion system	84.4	1.60E-163	1467	99.7
gene2184	Scaffold16	Escherichia	VFG002334(gb|YP_001006747)	Flagella (VF0394)	Yersinia enterocolitica subsp. enterocolitica 8081	Required for efficient cellular invasion.; YplA, a phospholipase is secreted by this type III flagellum secretion system. YplA is required for survival of Y. enterocolitica in the Peyer's patches and for stimulation of the acute inflammatory response of the host to the infection.	Offensive virulence factors;Offensive virulence factors	Invasion;Secretion system	55.3	3.90E-40	400	100
gene2185	Scaffold16	Escherichia	VFG002333(gb|YP_001006746)	Flagella (VF0394)	Yersinia enterocolitica subsp. enterocolitica 8081	Required for efficient cellular invasion.; YplA, a phospholipase is secreted by this type III flagellum secretion system. YplA is required for survival of Y. enterocolitica in the Peyer's patches and for stimulation of the acute inflammatory response of the host to the infection.	Offensive virulence factors;Offensive virulence factors	Invasion;Secretion system	35.9	4.50E-34	351	98.1
gene2186	Scaffold16	Escherichia	VFG002332(gb|YP_001006745)	Flagella (VF0394)	Yersinia enterocolitica subsp. enterocolitica 8081	Required for efficient cellular invasion.; YplA, a phospholipase is secreted by this type III flagellum secretion system. YplA is required for survival of Y. enterocolitica in the Peyer's patches and for stimulation of the acute inflammatory response of the host to the infection.	Offensive virulence factors;Offensive virulence factors	Invasion;Secretion system	59	2.40E-39	393	98
gene2187	Scaffold16	Escherichia	VFG002331(gb|YP_001006744)	Flagella (VF0394)	Yersinia enterocolitica subsp. enterocolitica 8081	Required for efficient cellular invasion.; YplA, a phospholipase is secreted by this type III flagellum secretion system. YplA is required for survival of Y. enterocolitica in the Peyer's patches and for stimulation of the acute inflammatory response of the host to the infection.	Offensive virulence factors;Offensive virulence factors	Invasion;Secretion system	84	3.60E-211	1879	96.9
gene2188	Scaffold16	Escherichia	VFG002330(gb|YP_001006743)	Flagella (VF0394)	Yersinia enterocolitica subsp. enterocolitica 8081	Required for efficient cellular invasion.; YplA, a phospholipase is secreted by this type III flagellum secretion system. YplA is required for survival of Y. enterocolitica in the Peyer's patches and for stimulation of the acute inflammatory response of the host to the infection.	Offensive virulence factors;Offensive virulence factors	Invasion;Secretion system	56.7	1.60E-66	629	98.2
gene2189	Scaffold16	Escherichia	VFG002329(gb|YP_001006742)	Flagella (VF0394)	Yersinia enterocolitica subsp. enterocolitica 8081	Required for efficient cellular invasion.; YplA, a phospholipase is secreted by this type III flagellum secretion system. YplA is required for survival of Y. enterocolitica in the Peyer's patches and for stimulation of the acute inflammatory response of the host to the infection.	Offensive virulence factors;Offensive virulence factors	Invasion;Secretion system	83.6	7.60E-150	1349	99.4
gene2190	Scaffold16	Escherichia	VFG002328(gb|YP_001006741)	Flagella (VF0394)	Yersinia enterocolitica subsp. enterocolitica 8081	Required for efficient cellular invasion.; YplA, a phospholipase is secreted by this type III flagellum secretion system. YplA is required for survival of Y. enterocolitica in the Peyer's patches and for stimulation of the acute inflammatory response of the host to the infection.	Offensive virulence factors;Offensive virulence factors	Invasion;Secretion system	63.4	4.40E-187	1672	97.3
gene2191	Scaffold16	Escherichia	VFG002327(gb|YP_001006740)	Flagella (VF0394)	Yersinia enterocolitica subsp. enterocolitica 8081	Required for efficient cellular invasion.; YplA, a phospholipase is secreted by this type III flagellum secretion system. YplA is required for survival of Y. enterocolitica in the Peyer's patches and for stimulation of the acute inflammatory response of the host to the infection.	Offensive virulence factors;Offensive virulence factors	Invasion;Secretion system	55.9	1.20E-24	265	98.1
gene2203	Scaffold17	Escherichia	VFG013418(gb|NP_439337)	LOS (CVF494)	Haemophilus influenzae Rd KW20	Major immunogen.LOS phosphorylcholine (ChoP) may influence invasion via interaction with PAF receptor and stimulates of inflammatory signals.LPS phase variation is characterized by the spontaneous loss and gain of oligosaccharide structures present in the outer core. the phase variable expression of LPS biosynthesis genes promotes evasion of antigen-specific host immune defences and allow coloniz…	-	-	74.5	1.60E-80	749	100
gene2207	Scaffold17	Escherichia	VFG038861(gb|YP_001140282)	Lateral flagella (VF0474)	Aeromonas salmonicida subsp. salmonicida A449	Inducible lateral peritrichous flagellar system is responsible for movement across solid surfaces or through viscous environments known as swarming motility; glycosylation of the lateral flagellin is essential for swarming motility over surfaces	-	-	54.7	3.10E-175	1570	98.3
gene2208	Scaffold17	Escherichia	VFG038890(gb|YP_001140314)	Lateral flagella (VF0474)	Aeromonas salmonicida subsp. salmonicida A449	Inducible lateral peritrichous flagellar system is responsible for movement across solid surfaces or through viscous environments known as swarming motility; glycosylation of the lateral flagellin is essential for swarming motility over surfaces	-	-	43.9	5.30E-40	400	82
gene2222	Scaffold17	Escherichia	VFG001713(gb|NP_755457)	P fimbriae (CVF425)	Escherichia coli CFT073	PapG mediates binding to the <alpha>-D-galactopyranosyl-(1-4)-<beta>-D-galactopyranoside (Gal<alpha>(1,4)Gal) moiety present in a globoseries of glycolipids found on host cells lining the upper urinary tract and erythrocytes; three adhesin variants of PapG-G-I, G-II, G-III recognize three different but related Gal<alpha>(1,4)Gal receptors; PapG-mediated interactions with its Gal<alpha>(1,4)Gal-co…	Offensive virulence factors	Adherence	46.3	1.10E-35	362	93.1
gene2223	Scaffold17	Escherichia	VFG000904(gb|NP_752330)	Tsh (VF0233)	Escherichia coli CFT073	Degrades hemoglobin to release heme/iron	Defensive virulence factors	Complement Protease	99.9	0	7096	100
gene2226	Scaffold17	Escherichia	VFG002417(gb|NP_286006)	ECP (VF0404)	Escherichia coli O157:H7 str. EDL933	ECP, composed of a 21-kDa pilin subunit EspA, is a pilus-adherence factor that is crucial to the virulence of E. coli O157 in humans, and is also carried by commensal strains of E. coli.; It is suggested that pathogenic E. coli strains may use ECP to mimic commensal E. coli and provide themselves with an ecological advantage for host colonization and evasion of the immune system.	Offensive virulence factors	Adherence	98.7	4.10E-134	1212	100
gene2227	Scaffold17	Escherichia	VFG002416(gb|NP_286007)	ECP (VF0404)	Escherichia coli O157:H7 str. EDL933	ECP, composed of a 21-kDa pilin subunit EspA, is a pilus-adherence factor that is crucial to the virulence of E. coli O157 in humans, and is also carried by commensal strains of E. coli.; It is suggested that pathogenic E. coli strains may use ECP to mimic commensal E. coli and provide themselves with an ecological advantage for host colonization and evasion of the immune system.	Offensive virulence factors	Adherence	99.3	0	2859	100
gene2228	Scaffold17	Escherichia	VFG002415(gb|NP_286008)	ECP (VF0404)	Escherichia coli O157:H7 str. EDL933	ECP, composed of a 21-kDa pilin subunit EspA, is a pilus-adherence factor that is crucial to the virulence of E. coli O157 in humans, and is also carried by commensal strains of E. coli.; It is suggested that pathogenic E. coli strains may use ECP to mimic commensal E. coli and provide themselves with an ecological advantage for host colonization and evasion of the immune system.	Offensive virulence factors	Adherence	98.5	0	4239	100
gene2229	Scaffold17	Escherichia	VFG002412(gb|NP_286009)	ECP (VF0404)	Escherichia coli O157:H7 str. EDL933	ECP, composed of a 21-kDa pilin subunit EspA, is a pilus-adherence factor that is crucial to the virulence of E. coli O157 in humans, and is also carried by commensal strains of E. coli.; It is suggested that pathogenic E. coli strains may use ECP to mimic commensal E. coli and provide themselves with an ecological advantage for host colonization and evasion of the immune system.	Offensive virulence factors	Adherence	97.7	4.90E-121	1099	100
gene2230	Scaffold17	Escherichia	VFG002414(gb|NP_286010)	ECP (VF0404)	Escherichia coli O157:H7 str. EDL933	ECP, composed of a 21-kDa pilin subunit EspA, is a pilus-adherence factor that is crucial to the virulence of E. coli O157 in humans, and is also carried by commensal strains of E. coli.; It is suggested that pathogenic E. coli strains may use ECP to mimic commensal E. coli and provide themselves with an ecological advantage for host colonization and evasion of the immune system.	Offensive virulence factors	Adherence	99.5	1.00E-101	932	100
gene2231	Scaffold17	Escherichia	VFG002413(gb|NP_286011)	ECP (VF0404)	Escherichia coli O157:H7 str. EDL933	ECP, composed of a 21-kDa pilin subunit EspA, is a pilus-adherence factor that is crucial to the virulence of E. coli O157 in humans, and is also carried by commensal strains of E. coli.; It is suggested that pathogenic E. coli strains may use ECP to mimic commensal E. coli and provide themselves with an ecological advantage for host colonization and evasion of the immune system.	Offensive virulence factors	Adherence	99.4	6.70E-100	916	100
gene2237	Scaffold17	Escherichia	VFG044083(gb|NP_250948)	pyoverdine (IA001)	Pseudomonas aeruginosa PAO1	Effective at acquiring iron from transferrin and lactoferrin.Cytotoxic due to its ability to stimulating the production of reactive oxygen species;	Nonspecific virulence factor	Iron uptake system	30.3	2.60E-35	361	93.2
gene2241	Scaffold17	Escherichia	VFG045349(gb|YP_002390132)	FdeC (VF0506)	Escherichia coli O45:K1:H7 str. S88	Binding to epithelial cells and collagen I, II, V, VI; aggregation; kidney and bladder colonization	Offensive virulence factors	Adherence	99.6	0	6963	100
gene2242	Scaffold17	Escherichia	VFG000421(gb|NP_395427.1)	F1 antigen (VF0138)	Yersinia pestis CO92	Forms fibrillar structures on the bacterial surface and appears to prevent phagocytosis	Defensive virulence factors	Antiphagocytosis	30.4	8.80E-30	313	98.9
gene2256	Scaffold18	Escherichia	VFG049898(gb|YP_309252.1)	T6SS (VF0579)	Shigella sonnei Ss046	Plays a role in interbacterial competition and host colonization;	Offensive virulence factors	Secretion system	40.7	2.80E-22	251	24.3
gene2261	Scaffold18	Escherichia	VFG038429(gb|YP_008045206)	Tap type IV pili (VF0475)	Aeromonas hydrophila ML09-119	The role of the Tap pilus remains to be elucidated, its biogenesis has strong implications in virulence in other ways. TapD, a prepilin peptidase is not only required for the processing of the prepilins before they are incorporated into the pilus filament but also for the processing of the pseudopilins of the T2SS, that are essential for the secretion of many virulence factors	Offensive virulence factors	Adherence	35.8	1.40E-18	214	87.7
gene2262	Scaffold18	Escherichia	VFG001880(gb|YP_095551)	Type IV pili (VF0155)	Legionella pneumophila subsp. pneumophila str. Philadelphia 1	Contribute to complement-independent binding, perhaps as the ligand for protozoan lectin	Offensive virulence factors	Adherence	49	7.70E-100	919	81.3
gene2263	Scaffold18	Escherichia	VFG001881(gb|YP_095552)	Type IV pili (VF0155)	Legionella pneumophila subsp. pneumophila str. Philadelphia 1	Contribute to complement-independent binding, perhaps as the ligand for protozoan lectin	Offensive virulence factors	Adherence	26.9	1.50E-43	433	97.5
gene2271	Scaffold18	Escherichia	VFG013412(gb|NP_439302)	LOS (CVF494)	Haemophilus influenzae Rd KW20	Major immunogen.LOS phosphorylcholine (ChoP) may influence invasion via interaction with PAF receptor and stimulates of inflammatory signals.LPS phase variation is characterized by the spontaneous loss and gain of oligosaccharide structures present in the outer core. the phase variable expression of LPS biosynthesis genes promotes evasion of antigen-specific host immune defences and allow coloniz…	-	-	77.3	8.80E-137	1236	99.7
gene2299	Scaffold18	Escherichia	VFG001206(gb|NP_273675)	FbpABC (VF0272)	Neisseria meningitidis MC58	Encodes a periplasmic-binding protein-dependent iron transport system necessary for the utilization of iron bound to transferrin or iron chelates, FbpA is the periplasmic Fe3+ binding protein	Nonspecific virulence factor	Iron uptake system	38.9	4.50E-32	332	91.4
gene2306	Scaffold19	Escherichia	VFG046465(gb|YP_169203.1)	EF-Tu (VF0460)	Francisella tularensis subsp. tularensis SCHU S4	Surface-expressed elongation factor-Tu (EF-Tu) mediates attachment by interacting with host cell nucleolin	Offensive virulence factors	Adherence	82.9	5.30E-12	152	94.6
gene2310	Scaffold19	Escherichia	VFG038439(gb|YP_858310)	Tap type IV pili (CVF783)	Aeromonas hydrophila subsp. hydrophila ATCC 7966	The role of the Tap pilus remains to be elucidated, its biogenesis has strong implications in virulence in other ways. TapD, a prepilin peptidase is not only required for the processing of the prepilins before they are incorporated into the pilus filament but also for the processing of the pseudopilins of the T2SS, that are essential for the secretion of many virulence factors	Offensive virulence factors	Adherence	51.1	1.80E-29	309	69.2
gene2313	Scaffold19	Escherichia	VFG038300(gb|YP_855109)	T2SS (CVF780)	Aeromonas hydrophila subsp. hydrophila ATCC 7966	Essential for secretion of many virulence factors, such as aerolysin, proteases, haemolysin and DNase;	Offensive virulence factors	Secretion system	34.8	7.20E-36	366	76.5
gene2315	Scaffold19	Escherichia	VFG000178(gb|NP_251789)	xcp secretion system (VF0084)	Pseudomonas aeruginosa PAO1	Secretes toxins and enzymes into the extracellular fluid; need for proper localization of PilB and PilC	Offensive virulence factors	Secretion system	37.6	1.10E-08	128	71.2
gene2316	Scaffold19	Escherichia	VFG000179(gb|NP_251790)	xcp secretion system (VF0084)	Pseudomonas aeruginosa PAO1	Secretes toxins and enzymes into the extracellular fluid; need for proper localization of PilB and PilC	Offensive virulence factors	Secretion system	25.7	1.70E-09	136	91.7
gene2317	Scaffold19	Escherichia	VFG038284(gb|YP_855105)	T2SS (CVF780)	Aeromonas hydrophila subsp. hydrophila ATCC 7966	Essential for secretion of many virulence factors, such as aerolysin, proteases, haemolysin and DNase;	Offensive virulence factors	Secretion system	71.1	3.80E-53	512	93.1
gene2318	Scaffold19	Escherichia	VFG038281(gb|YP_008041716)	Exe T2SS (VF0478)	Aeromonas hydrophila ML09-119	Essential for secretion of many virulence factors, such as aerolysin, proteases, haemolysin and DNase	Offensive virulence factors	Secretion system	45.5	7.30E-91	841	99.5
gene2319	Scaffold19	Escherichia	VFG038277(gb|YP_008041715)	Exe T2SS (VF0478)	Aeromonas hydrophila ML09-119	Essential for secretion of many virulence factors, such as aerolysin, proteases, haemolysin and DNase	Offensive virulence factors	Secretion system	58.7	9.80E-154	1384	96.1
gene2320	Scaffold19	Escherichia	VFG038272(gb|YP_855102)	T2SS (CVF780)	Aeromonas hydrophila subsp. hydrophila ATCC 7966	Essential for secretion of many virulence factors, such as aerolysin, proteases, haemolysin and DNase;	Offensive virulence factors	Secretion system	57	1.60E-191	1711	94.6
gene2366	Scaffold19	Escherichia	VFG045340(gb|NP_539653)	RicA (VF0414)	Brucella melitensis bv. 1 str. 16M	Specifically interacts with GDP bound form of Rab2. The RicA-Rab2 interaction may affect the maturation of the Brucella-containing vacuole in a way that slows intracellular replication, thereby contributing to the evasion of the innate immune system.	-	-	40	6.90E-28	295	85.9
gene2431	Scaffold21	Escherichia	VFG037720(gb|YP_001847164)	AdeFGH efflux pump (VF0504)	Acinetobacter baumannii ACICU	Play a potential role in the synthesis and transport of autoinducer molecules during biofilm formation	-	-	21.5	3.30E-50	494	97.3
gene2434	Scaffold21	Escherichia	VFG037010(gb|NP_274717)	MtrCDE (VF0451)	Neisseria meningitidis MC58	A tripartite multidrug efflux pump essential for resistance to <beta>-lactams (penicillin G and nafcillin), macrolides (erythromycin), and host-derived compounds (peptide LL-37 and progesterone and essential for growth of gonococci in the lower genital tract of experimentally infected female mice	-	-	38.2	7.00E-77	721	98.3
gene2436	Scaffold21	Escherichia	VFG009810(gb|NP_215272)	PhoP/R (CVF331)	Mycobacterium tuberculosis H37Rv	-	Regulation of virulence-associated genes	Regulation	32.2	1.60E-23	261	50
gene2437	Scaffold21	Escherichia	VFG038589(gb|YP_854921)	Mannose-sensitive hemagglutinin (Msh) pilus, type IV pili (CVF785)	Aeromonas hydrophila subsp. hydrophila ATCC 7966	-	Offensive virulence factors	Adherence	29.3	7.70E-09	136	18.5
gene2440	Scaffold21	Escherichia	VFG001017(gb|NP_858404)	IcsP (SopA) (VF0122)	Shigella flexneri 2a str. 301	Involved in the cleavage of IcsA, may contribute to the polar distribution of IcsA on the lateral side of the bacterial surface	Defensive virulence factors	Complement Protease	57.7	1.20E-107	985	100
gene2450	Scaffold21	Escherichia	VFG013321(gb|NP_438894)	LOS (CVF494)	Haemophilus influenzae Rd KW20	Major immunogen.LOS phosphorylcholine (ChoP) may influence invasion via interaction with PAF receptor and stimulates of inflammatory signals.LPS phase variation is characterized by the spontaneous loss and gain of oligosaccharide structures present in the outer core. the phase variable expression of LPS biosynthesis genes promotes evasion of antigen-specific host immune defences and allow coloniz…	-	-	51.6	6.20E-61	581	89.6
gene2456	Scaffold22	Escherichia	VFG001214(gb|NP_253237)	Type IV pili (VF0082)	Pseudomonas aeruginosa PAO1	Attaches to host cells, but not to mucin, causing a twitching motility that allows the bacteria to move along the cell surface; biofilm formation	Offensive virulence factors	Adherence	43.3	7.80E-94	867	98.2
gene2457	Scaffold22	Escherichia	VFG038759(gb|YP_857329)	Polar flagella (CVF786)	Aeromonas hydrophila subsp. hydrophila ATCC 7966	Necessary for motility, adhesion and invasion.Glycosylation of the flagellin may play a role in provoking a proinflammatory response;	Offensive virulence factors	Adherence	34.3	2.30E-24	268	50.7
gene2466	Scaffold22	Escherichia	VFG000118(gb|NP_253942)	Alginate (VF0091)	Pseudomonas aeruginosa PAO1	Allows the bacteria form biofilm; contributes to the persistence of the bacteria in the CF lung: act as an adhesin, preventing the bacteria from being expelled from the lung, and alginate slime layer makes it more difficult for phagocytes to ingest and kill the bacteria	Defensive virulence factors;Defensive virulence factors	Antiphagocytosis;Serum resistance	34.4	3.40E-15	185	95.6
gene2481	Scaffold22	Escherichia	VFG046465(gb|YP_169203.1)	EF-Tu (VF0460)	Francisella tularensis subsp. tularensis SCHU S4	Surface-expressed elongation factor-Tu (EF-Tu) mediates attachment by interacting with host cell nucleolin	Offensive virulence factors	Adherence	82.9	5.30E-12	152	94.6
gene2484	Scaffold23	Escherichia	VFG000344(gb|NP_438273)	HitABC (VF0268)	Haemophilus influenzae Rd KW20	hitABC(fbpABC) operon encodes a periplasmic-binding protein-dependent iron transport system necessary for the utilization of iron bound to transferrin or iron chelates	Nonspecific virulence factor	Iron uptake system	34.9	6.80E-54	522	88.4
gene2528	Scaffold24	Escherichia	VFG038840(gb|YP_008043465)	Polar flagella (VF0473)	Aeromonas hydrophila ML09-119	Necessary for motility, adhesion and invasion; glycosylation of the flagellin may play a role in provoking a proinflammatory response	Offensive virulence factors	Adherence	35.9	2.80E-38	386	94.4
gene2541	Scaffold24	Escherichia	VFG000925(gb|NP_752606)	Enterobactin (VF0228)	Escherichia coli CFT073	Iron uptake: the siderophore enterobactin imported through the FepA receptor and the FepBCDG system	Nonspecific virulence factor	Iron uptake system	34.3	2.40E-34	352	88.6
gene2620	Scaffold27	Escherichia	VFG001269(gb|NP_879579)	Cya (VF0028)	Bordetella pertussis Tohama I	Bifunctional toxin harboring both adenylate cyclase and hemolytic activities; functions primarily as an anti-inflammatory factor	Offensive virulence factors	Toxin	28.6	1.50E-70	668	96.7
gene2626	Scaffold28	Escherichia	VFG000436(gb|NP_490511)	Pef (VF0104)	Salmonella enterica subsp. enterica serovar Typhimurium str. LT2	Mediate binding of the bacteria to the microvilli of enterocytes	Offensive virulence factors	Adherence	46.5	2.60E-12	158	78.9
gene2627	Scaffold28	Escherichia	VFG000903(gb|NP_752289)	Pic (VF0232)	Escherichia coli CFT073	-	-	-	99.9	0	7066	100
gene2631	Scaffold28	Escherichia	VFG001269(gb|NP_879579)	Cya (VF0028)	Bordetella pertussis Tohama I	Bifunctional toxin harboring both adenylate cyclase and hemolytic activities; functions primarily as an anti-inflammatory factor	Offensive virulence factors	Toxin	29.6	3.50E-75	708	91.3
gene2632	Scaffold28	Escherichia	VFG001270(gb|NP_879580)	Cya (VF0028)	Bordetella pertussis Tohama I	Bifunctional toxin harboring both adenylate cyclase and hemolytic activities; functions primarily as an anti-inflammatory factor	Offensive virulence factors	Toxin	26.9	1.60E-27	295	87.5
gene2637	Scaffold29	Escherichia	VFG044083(gb|NP_250948)	pyoverdine (IA001)	Pseudomonas aeruginosa PAO1	Effective at acquiring iron from transferrin and lactoferrin.Cytotoxic due to its ability to stimulating the production of reactive oxygen species;	Nonspecific virulence factor	Iron uptake system	33.2	6.70E-36	366	94.1
gene2661	Scaffold30	Escherichia	VFG000917(gb|NP_756170)	Chu (VF0227)	Escherichia coli CFT073	Iron uptake: the ability to use heme and/or hemoglobin might be especially advantageous to pathogenic bacteria. These pathogens often secrete cytotoxins, which gain access to the intracellular heme reservoir besides initiating tissue invasion. Cytotoxin production coupled with the capability to utilize heme and/or hemoglobin could serve as an effective iron acquisition strategy during the progres…	Nonspecific virulence factor	Iron uptake system	41.1	2.30E-150	1356	97.9
gene2665	Scaffold30	Escherichia	VFG010515(gb|YP_095205)	Dot/Icm (SS047)	Legionella pneumophila subsp. pneumophila str. Philadelphia 1	Allows survival and growth in macrophages, prevent phagosome acidification and lysosome fusion, essential for induction of apoptosis in human macrophages	Offensive virulence factors	Secretion system	41.5	1.00E-70	667	96.3
gene2691	Scaffold32	Escherichia	VFG002197(gb|NP_814691)	BopD (VF0362)	Enterococcus faecalis V583	Homologous to a sugar-binding transcriptional regulator involved in biofilm production; The actual role is unknown, but the association of enhanced biofilm formation in the presence of glucose and the possible involvement of a sugar-binding transcriptional regulator suggest a linkage to increased biofilm production in E. faecalis in the presence of specific carbohydrates	-	-	26.3	9.60E-23	253	89.5
gene2720	Scaffold35	Escherichia	VFG002436(gb|YP_110805)	BoaA (VF0434)	Burkholderia pseudomallei K96243	Function as adhesin in vitro and to contribute to B. pseudomallei replication inside macrophage-like cells	Offensive virulence factors	Adherence	32	5.20E-29	308	94.4
