# Supplementary material for: Bile acid-gut microbiota imbalance in cholestasis and its long-term effect in mice
Source: mSystems. 2024 Jun 27;9(7):e00127-24. doi: 10.1128/msystems.00127-24 (PMC11265269; doi:10.1128/msystems.00127-24)
Supplement: Table S5 — The CheckM calculation results for all bins. [file msystems.00127-24-s0009.xls]

Bin Id	Genome size	Scaffolds Num	Longest scaffold	N50 (scaffolds)	Mean scaffold length	Completeness	Contamination	Strain heterogeneity	Domain
bin46	27234288	5440	275296	7807	5006.302941176471	100.00	1762.73	9.60	Bacteria
bin64	6050608	237	232417	40032	25529.991561181436	100.00	128.22	93.62	Bacteria
bin69	4793910	104	346286	76648	46095.28846153846	100.00	77.59	100.00	Bacteria
bin206	2889050	49	328782	110335	58960.204081632655	99.63	1.20	75.00	Bacteria
bin288	4707166	146	183499	47330	32240.86301369863	99.37	2.85	40.00	Bacteria
bin121	2893032	79	169852	78794	36620.6582278481	99.06	21.52	100.00	Bacteria
bin50	5402665	239	425835	114371	22605.29288702929	98.73	6.09	0.00	Bacteria
bin134	3988917	301	168358	53785	13252.215946843853	98.66	49.62	97.92	Bacteria
bin65	6013083	683	79040	12890	8803.928257686677	98.41	91.95	69.66	Bacteria
bin45	3375253	353	193209	30736	9561.623229461757	98.30	23.62	86.60	Bacteria
bin137	4146943	181	111502	37262	22911.28729281768	98.28	48.28	100.00	Bacteria
bin262	3850034	354	276535	29742	10875.802259887005	98.28	116.46	71.61	Bacteria
bin156	4219426	539	115022	12321	7828.248608534323	98.28	78.94	100.00	Bacteria
bin249	2903378	503	62893	9307	5772.123260437375	98.28	51.77	98.68	Bacteria
bin140	7469342	1295	103272	11043	5767.83166023166	98.25	20.02	9.09	Bacteria
bin102	10116945	780	155629	32850	12970.442307692309	98.25	182.62	97.98	Bacteria
bin107	6966529	168	349492	68250	41467.43452380953	98.25	80.70	96.05	Bacteria
bin81	3551041	135	180153	48212	26304.007407407407	98.23	16.19	94.87	Bacteria
bin237	6317062	873	46469	11051	7236.038946162657	98.09	69.94	100.00	Bacteria
bin131	3666107	476	156164	26558	7701.905462184874	98.09	55.34	77.05	Bacteria
bin275	3742364	248	134405	40749	15090.177419354839	97.42	36.19	96.85	Bacteria
bin119	2948731	63	278779	73854	46805.25396825397	97.32	0.67	0.00	Bacteria
bin315	2694129	165	206530	60211	16328.054545454546	97.32	9.28	36.84	Bacteria
bin11	8571351	1571	68530	8319	5455.984086569064	97.21	40.61	34.19	Bacteria
bin217	18356135	4969	45920	4204	3694.13060978064	97.02	480.91	30.33	Bacteria
bin331	2539656	157	101272	31468	16176.152866242039	96.97	10.36	66.67	Bacteria
bin21	2050002	120	157371	32707	17083.35	96.64	0.89	50.00	Bacteria
bin113	3599117	230	139669	34799	15648.334782608696	96.64	23.01	86.21	Bacteria
bin254	3333723	134	142905	37953	24878.52985074627	96.55	3.23	50.00	Bacteria
bin235	5416567	329	124481	31103	16463.729483282674	96.55	63.09	100.00	Bacteria
bin126	4855374	371	160811	51822	13087.261455525606	96.55	152.82	88.83	Bacteria
bin18	3041915	29	311287	220147	104893.62068965517	96.55	46.55	100.00	Bacteria
bin174	4670952	303	109379	27938	15415.683168316831	96.55	48.28	100.00	Bacteria
bin106	4312054	607	121461	16258	7103.878088962108	96.22	31.41	90.91	Bacteria
bin281	5227721	723	80864	12530	7230.59612724758	96.01	72.81	96.05	Bacteria
bin169	2077030	48	261483	98207	43271.458333333336	95.97	6.31	100.00	Bacteria
bin329	3252157	56	455105	134096	58074.232142857145	95.89	2.42	0.00	Bacteria
bin325	3451272	91	238025	61493	37926.06593406593	95.86	1.15	0.00	Bacteria
bin282	7006752	645	123011	24107	10863.181395348836	95.85	97.89	70.45	Bacteria
bin15	1812083	36	231374	87427	50335.63888888889	95.30	0.67	100.00	Bacteria
bin305	2508728	34	347236	111327	73786.11764705883	94.94	0.00	0.00	Bacteria
bin75	2926955	68	199772	81462	43043.455882352944	94.83	67.24	100.00	Bacteria
bin244	3326884	535	75017	19955	6218.47476635514	94.83	56.27	92.31	Bacteria
bin153	2909228	556	46722	7341	5232.424460431655	94.74	30.78	100.00	Bacteria
bin183	2918750	77	256567	61631	37905.844155844155	94.30	0.62	0.00	Bacteria
bin44	2555781	30	408996	244967	85192.7	94.30	1.34	0.00	Bacteria
bin188	3115368	584	82156	8812	5334.534246575343	93.31	18.80	38.71	Bacteria
bin252	2618108	332	77877	13013	7885.8674698795185	92.93	6.95	36.00	Bacteria
bin271	3151455	255	97716	22422	12358.64705882353	92.91	2.78	7.14	Bacteria
bin258	2349020	164	82781	26836	14323.292682926829	92.72	8.56	88.89	Bacteria
bin245	5079386	993	38483	7072	5115.192346424975	92.34	20.49	75.86	Bacteria
bin90	6349239	592	83407	20582	10725.065878378378	92.26	77.27	93.83	Bacteria
bin20	6721308	513	86038	23055	13101.964912280702	92.19	66.67	94.74	Bacteria
bin228	15805750	3959	97251	4958	3992.359181611518	91.23	77.70	23.00	Bacteria
bin77	4066085	381	72840	16817	10672.139107611549	90.68	1.96	50.00	Bacteria
bin138	2709232	379	68110	15242	7148.369393139842	90.29	30.28	81.25	Bacteria
bin204	3559256	741	36231	6050	4803.314439946019	89.66	68.65	49.23	Bacteria
bin284	3775935	303	90586	28482	12461.831683168317	89.64	10.02	40.91	Bacteria
bin150	3157834	508	61569	8732	6216.208661417323	89.38	3.24	28.57	Bacteria
bin322	1769085	225	56374	12660	7862.6	89.25	2.58	66.67	Bacteria
bin167	6142386	363	250564	59668	16921.173553719007	88.02	95.31	96.92	Bacteria
bin144	4113499	822	59555	7557	5004.256690997567	87.82	22.71	11.11	Bacteria
bin25	1710014	498	19300	4103	3433.7630522088352	87.72	64.08	15.38	Bacteria
bin36	2475457	628	24366	4626	3941.81050955414	86.43	20.12	82.61	Bacteria
bin192	8323479	2331	65794	4183	3570.776061776062	86.32	164.63	32.13	Bacteria
bin117	3085099	412	56620	11325	7488.104368932039	86.21	36.83	100.00	Bacteria
bin109	2003567	84	139045	36102	23851.988095238095	86.21	10.34	100.00	Bacteria
bin12	3881960	65	270410	119207	59722.46153846154	85.85	0.94	100.00	Bacteria
bin98	2007407	222	53921	17588	9042.373873873874	85.65	103.66	100.00	Bacteria
bin327	2110269	616	36277	3923	3425.7613636363635	85.52	19.89	67.39	Bacteria
bin151	4169804	1075	34476	4622	3878.887441860465	84.25	66.12	73.44	Bacteria
bin76	1737035	440	26856	5172	3947.806818181818	83.61	15.66	64.08	Bacteria
bin324	1690006	287	30877	7394	5888.522648083624	82.79	1.74	9.09	Bacteria
bin286	2039191	276	33261	10727	7388.373188405797	82.54	2.49	0.00	Bacteria
bin128	1908980	254	42917	13365	7515.669291338582	81.43	21.19	92.86	Bacteria
bin37	4375907	809	100741	8571	5409.0321384425215	80.93	16.84	12.50	Bacteria
bin230	2185722	123	87043	42836	17770.09756097561	80.00	2.12	90.00	Bacteria
bin222	2155650	351	38944	8437	6141.452991452991	78.63	17.10	96.67	Bacteria
bin257	2797631	642	31715	5231	4357.680685358256	77.79	6.22	63.64	Bacteria
bin127	2827690	1000	13046	2948	2827.69	77.24	38.04	54.55	Bacteria
bin147	2080111	45	232428	89041	46224.688888888886	77.23	18.12	77.59	Bacteria
bin193	3758692	899	47479	4844	4180.969966629588	76.72	35.27	75.56	Bacteria
bin28	4738896	1386	31905	3843	3419.116883116883	76.33	65.34	39.52	Bacteria
bin181	2381533	65	195411	86934	36638.96923076923	75.99	0.00	0.00	Bacteria
bin279	1687311	44	128858	49823	38347.97727272727	74.88	21.92	98.00	Bacteria
bin207	1745994	66	147299	51460	26454.454545454544	74.53	1.89	71.43	Bacteria
bin34	1566219	248	67847	11209	6315.399193548387	74.14	42.01	98.25	Bacteria
bin62	3205319	540	37074	7923	5935.775925925926	73.61	3.95	52.63	Bacteria
bin171	4391705	143	340519	73294	30711.223776223775	72.41	72.41	100.00	Bacteria
bin162	1417478	321	21420	5412	4415.819314641744	72.36	0.67	0.00	Bacteria
bin164	6049198	1862	30826	3506	3248.763694951665	72.05	25.86	64.58	Bacteria
bin148	4185182	1174	33144	4036	3564.890971039182	71.75	52.59	56.10	Bacteria
bin38	1234020	267	33652	5207	4621.797752808989	71.72	2.91	20.00	Bacteria
bin16	2410034	513	22789	5627	4697.922027290449	71.24	6.57	41.94	Bacteria
bin123	2822516	84	126109	46921	33601.380952380954	70.83	75.52	100.00	Bacteria
bin189	4737995	120	324502	81471	39483.291666666664	70.83	120.83	100.00	Bacteria
bin250	3875742	297	312916	66971	13049.636363636364	70.83	89.58	92.45	Bacteria
bin166	2912579	88	118977	55973	33097.48863636364	70.69	79.31	100.00	Bacteria
bin124	3614999	948	55333	4554	3813.2900843881857	69.70	16.60	52.46	Bacteria
bin103	2474765	895	12280	2851	2765.1005586592178	69.49	37.11	18.75	Bacteria
bin49	4244496	251	77350	31696	16910.34262948207	68.97	80.83	98.33	Bacteria
bin238	2627088	298	121900	36677	8815.73154362416	67.80	38.33	99.05	Bacteria
bin215	1552746	30	332589	92753	51758.2	67.55	0.00	0.00	Bacteria
bin125	2522620	948	17939	2691	2660.9915611814345	67.41	44.83	13.51	Bacteria
bin190	3733479	224	101419	30355	16667.316964285714	67.24	81.03	100.00	Bacteria
bin13	1752442	24	206613	112384	73018.41666666667	66.87	0.50	0.00	Bacteria
bin71	3930939	218	114610	27302	18031.830275229357	66.67	70.83	100.00	Bacteria
bin118	3046558	134	124776	32665	22735.507462686568	66.67	83.33	100.00	Bacteria
bin214	2154483	425	24615	6271	5069.371764705882	65.95	8.41	100.00	Bacteria
bin317	1846378	268	36601	9699	6889.4701492537315	65.93	1.06	80.00	Bacteria
bin122	2859309	565	43401	6948	5060.72389380531	65.52	51.03	98.39	Bacteria
bin120	1415995	34	156405	67396	41646.91176470588	65.35	0.00	0.00	Bacteria
bin2	1901688	578	17346	3654	3290.1176470588234	63.98	11.38	82.14	Bacteria
bin306	3240818	1119	14852	3116	2896.1733690795354	62.74	38.79	19.35	Bacteria
bin218	1688968	81	120901	30897	20851.456790123455	62.71	1.89	100.00	Bacteria
bin55	2950239	827	26470	4064	3567.3990326481257	62.28	22.81	82.35	Bacteria
bin296	1994041	425	26295	5314	4691.861176470588	62.24	0.49	0.00	Bacteria
bin289	2554063	587	23405	4931	4351.044293015332	62.04	2.44	71.43	Bacteria
bin290	1643164	51	157982	68070	32218.901960784315	61.75	0.00	0.00	Bacteria
bin80	2798740	105	109837	42722	26654.666666666668	61.07	0.00	0.00	Bacteria
bin160	1562437	25	201077	75930	62497.48	60.75	0.00	0.00	Bacteria
bin223	2962680	153	117708	29630	19363.92156862745	60.34	0.00	0.00	Bacteria
bin57	1003030	37	106595	36924	27108.91891891892	59.09	0.00	0.00	Bacteria
bin92	2344382	56	280744	71883	41863.96428571428	58.62	0.00	0.00	Bacteria
bin108	2933322	53	278167	119620	55345.698113207545	58.33	66.67	100.00	Bacteria
bin268	1753083	74	61701	39946	23690.31081081081	58.33	91.67	100.00	Bacteria
bin112	2777074	148	130114	58952	18764.013513513513	58.14	62.31	91.67	Bacteria
bin53	1301771	274	25069	6644	4750.989051094891	57.07	3.96	100.00	Bacteria
bin10	2318846	782	12619	3221	2965.2762148337597	56.96	17.64	73.81	Bacteria
bin225	3269355	1339	67061	2331	2441.63928304705	56.30	41.75	41.18	Bacteria
bin318	2505381	94	110349	41393	26652.989361702126	56.21	1.72	0.00	Bacteria
bin32	1481375	47	194280	50490	31518.617021276597	56.04	0.38	0.00	Bacteria
bin149	4890103	140	326939	78120	34929.30714285714	55.89	54.39	100.00	Bacteria
bin67	3105504	125	110736	37431	24844.032	54.70	63.02	100.00	Bacteria
bin302	3573610	175	136068	36978	20420.628571428573	54.55	62.88	100.00	Bacteria
bin310	4022684	801	89133	6363	5022.077403245942	54.26	0.00	0.00	Bacteria
bin219	2007054	584	21977	3730	3436.736301369863	53.89	10.85	89.29	Bacteria
bin298	1477416	43	168537	51127	34358.51162790698	53.54	0.47	50.00	Bacteria
bin130	2060960	577	18272	4037	3571.8544194107453	53.19	11.96	100.00	Bacteria
bin184	1218909	48	205965	37258	25393.9375	52.26	0.00	0.00	Bacteria
bin236	1108648	7	448024	269077	158378.2857142857	52.00	0.00	0.00	Bacteria
bin267	8647249	187	220320	84507	46241.97326203209	51.72	56.90	100.00	Bacteria
bin255	2796852	41	304099	131856	68215.90243902439	51.58	0.00	0.00	Bacteria
bin14	796302	314	10793	2593	2535.9936305732485	51.55	18.81	2.56	Bacteria
bin182	1730142	51	133604	48945	33924.35294117647	51.21	0.00	0.00	Bacteria
bin312	1709654	638	25765	2382	2679.7084639498435	50.65	15.57	28.33	Bacteria
bin314	6154503	759	65702	12289	8108.699604743083	50.24	42.32	100.00	Bacteria
bin105	1960641	59	159291	53529	33231.20338983051	50.00	45.83	100.00	Bacteria
bin197	2119387	61	155207	59726	34744.04918032787	50.00	58.33	100.00	Bacteria
bin224	1768068	486	17098	4165	3638.0	49.28	0.63	100.00	Bacteria
bin23	1568504	583	22071	2533	2690.401372212693	48.74	6.23	10.53	Bacteria
bin93	1474054	31	266279	67581	47550.12903225807	48.66	0.48	0.00	Bacteria
bin220	1329267	51	128559	51655	26064.058823529413	48.46	0.38	100.00	Bacteria
bin194	1980549	616	15686	3513	3215.176948051948	48.40	8.99	80.00	Bacteria
bin242	2468640	71	136734	59595	34769.57746478873	47.92	50.00	100.00	Bacteria
bin293	334336	92	10322	4178	3634.086956521739	47.86	0.00	0.00	Bacteria
bin276	1109018	390	26913	2920	2843.6358974358973	47.47	0.00	0.00	Bacteria
bin256	2141938	560	25653	4673	3824.8892857142855	47.46	14.40	36.36	Bacteria
bin165	1117192	381	10758	3252	2932.262467191601	46.89	2.68	60.00	Bacteria
bin287	3399359	983	44343	3743	3458.147507629705	46.58	22.73	52.38	Bacteria
bin73	2570512	100	110235	38589	25705.12	46.55	51.72	100.00	Bacteria
bin136	792057	19	188687	63618	41687.21052631579	46.31	0.00	0.00	Bacteria
bin269	1048659	342	11970	3280	3066.254385964912	46.25	2.32	33.33	Bacteria
bin41	1898861	61	180537	49387	31128.868852459018	45.83	58.33	100.00	Bacteria
bin141	1151017	32	162533	83983	35969.28125	44.97	0.00	0.00	Bacteria
bin198	1695396	40	210096	80656	42384.9	44.07	0.09	0.00	Bacteria
bin35	979769	41	87800	37107	23896.80487804878	43.10	0.00	0.00	Bacteria
bin132	1098284	43	90386	31549	25541.488372093023	42.93	0.38	0.00	Bacteria
bin308	988298	33	68733	46378	29948.424242424244	41.98	0.00	0.00	Bacteria
bin187	1018933	39	74651	41662	26126.48717948718	41.87	0.00	0.00	Bacteria
bin146	2860519	132	105542	33080	21670.598484848484	41.67	33.33	100.00	Bacteria
bin143	2035294	55	91144	49161	37005.34545454545	41.67	41.67	100.00	Bacteria
bin278	2243991	53	150307	63205	42339.45283018868	41.67	45.83	100.00	Bacteria
bin208	2787831	90	166907	68107	30975.9	41.38	32.29	100.00	Bacteria
bin309	1030611	22	170938	81287	46845.954545454544	40.63	0.00	0.00	Bacteria
bin178	962269	48	86766	25639	20047.270833333332	40.38	0.00	0.00	Bacteria
bin99	2155099	70	75101	46745	30787.128571428573	37.93	50.00	94.12	Bacteria
bin129	2072201	73	145269	38843	28386.31506849315	37.50	37.50	100.00	Bacteria
bin47	1702135	161	206996	87009	10572.267080745341	37.44	22.85	98.31	Bacteria
bin261	685279	276	15091	2468	2482.894927536232	37.25	5.13	42.86	Bacteria
bin5	802886	52	75206	43573	15440.115384615385	37.02	32.73	97.14	Bacteria
bin227	2445586	58	150835	61300	42165.275862068964	35.52	0.00	0.00	Bacteria
bin191	1687024	651	14561	2686	2591.4347158218125	33.62	15.52	26.67	Bacteria
bin170	2174288	17	334819	154242	127899.29411764706	33.33	66.67	100.00	Bacteria
bin263	1188539	35	192227	51425	33958.25714285715	32.76	0.86	100.00	Bacteria
bin168	1074012	44	110155	35611	24409.363636363636	32.76	1.72	100.00	Bacteria
bin54	771911	23	91453	47233	33561.34782608696	32.49	0.00	0.00	Bacteria
bin180	783563	91	53146	13808	8610.582417582418	32.46	0.00	0.00	Bacteria
bin203	2569829	81	95825	45322	31726.283950617282	31.94	31.94	100.00	Bacteria
bin212	742037	46	52742	23208	16131.239130434782	31.03	0.00	0.00	Bacteria
bin313	557066	18	132295	45064	30948.11111111111	31.03	0.00	0.00	Bacteria
bin114	691789	18	86840	41128	38432.72222222222	30.38	0.09	100.00	Bacteria
bin316	1165519	77	69494	18598	15136.61038961039	30.25	0.00	0.00	Bacteria
bin201	349636	20	42556	23018	17481.8	29.31	0.00	0.00	Bacteria
bin202	545115	62	35805	13949	8792.177419354839	29.31	10.34	100.00	Bacteria
bin196	1133119	30	92131	54067	37770.63333333333	29.17	54.17	100.00	Bacteria
bin72	1861789	83	80523	28420	22431.192771084337	29.17	29.17	100.00	Bacteria
bin142	2505024	27	208741	139390	92778.66666666667	29.17	29.17	100.00	Bacteria
bin70	856139	318	24665	2728	2692.261006289308	28.97	1.95	80.00	Bacteria
bin234	761974	34	85908	38405	22411.0	28.90	0.00	0.00	Bacteria
bin259	2271793	27	223106	109570	84140.48148148147	28.45	25.86	100.00	Bacteria
bin157	1384961	29	174299	103285	47757.275862068964	28.45	18.97	100.00	Bacteria
bin199	860067	16	151728	112383	53754.1875	28.07	0.00	0.00	Bacteria
bin273	595572	203	7446	3134	2933.8522167487686	26.96	8.62	100.00	Bacteria
bin294	386262	133	11991	2850	2904.2255639097743	26.79	0.00	0.00	Bacteria
bin6	573109	261	6740	2125	2195.8199233716473	26.32	0.00	0.00	Bacteria
bin22	303398	18	40962	24058	16855.444444444445	25.63	0.00	0.00	Bacteria
bin330	619616	241	15578	2623	2571.0207468879667	25.32	3.58	0.00	Bacteria
bin100	529846	218	6324	2527	2430.4862385321103	25.00	0.00	0.00	Bacteria
bin161	1105522	13	281142	281140	85040.15384615384	25.00	25.00	100.00	Bacteria
bin56	745212	26	54851	41107	28662.0	25.00	25.00	100.00	Bacteria
bin243	1282104	497	11671	2659	2579.686116700201	24.32	1.75	0.00	Bacteria
bin186	499408	63	97327	16240	7927.111111111111	24.14	0.00	0.00	Bacteria
bin83	2950113	175	92283	23533	16857.788571428573	24.14	20.69	100.00	Bacteria
bin82	541051	17	126826	48010	31826.529411764706	23.28	0.00	0.00	Bacteria
bin86	252615	12	39547	31003	21051.25	23.00	0.00	0.00	Bacteria
bin209	560678	11	112408	92103	50970.72727272727	22.38	0.00	0.00	Bacteria
bin17	2204885	79	83241	31940	27909.936708860758	20.83	25.00	100.00	Bacteria
bin74	1536688	60	97646	40549	25611.466666666667	20.83	20.83	100.00	Bacteria
bin179	1533354	29	165992	82537	52874.275862068964	20.83	20.83	100.00	Bacteria
bin319	1145704	28	122929	68919	40918.0	20.83	20.83	100.00	Bacteria
bin27	258233	14	39237	25068	18445.214285714286	20.83	0.00	0.00	Bacteria
bin231	1238094	507	45736	2243	2442.0	20.82	5.03	0.00	Bacteria
bin116	471006	16	71550	35766	29437.875	20.69	0.00	0.00	Bacteria
bin61	890919	34	58830	35482	26203.5	20.69	16.38	100.00	Bacteria
bin300	863480	32	66395	38900	26983.75	20.69	0.00	0.00	Bacteria
bin272	674059	187	14511	4329	3604.5935828877004	19.30	3.13	63.64	Bacteria
bin266	573689	274	10710	2006	2093.7554744525546	18.10	0.00	0.00	Bacteria
bin291	392450	143	7157	2881	2744.4055944055945	17.90	0.86	100.00	Bacteria
bin205	1168937	410	17125	3026	2851.0658536585365	17.55	2.59	50.00	Bacteria
bin185	368276	12	54240	44809	30689.666666666668	17.24	0.00	0.00	Bacteria
bin97	453456	10	147429	141485	45345.6	17.24	0.00	0.00	Bacteria
bin30	584432	25	63803	29605	23377.28	17.24	6.90	100.00	Bacteria
bin240	402873	27	51670	24458	14921.222222222223	17.24	0.00	0.00	Bacteria
bin241	561780	46	59261	22521	12212.608695652174	17.24	0.00	0.00	Bacteria
bin304	2277367	59	77870	58046	38599.4406779661	16.67	20.83	100.00	Bacteria
bin301	638600	7	247195	115566	91228.57142857143	16.67	16.67	100.00	Bacteria
bin154	1201766	34	119339	38046	35346.05882352941	16.67	33.33	100.00	Bacteria
bin63	1390646	36	91767	64569	38629.055555555555	16.67	20.83	100.00	Bacteria
bin139	669582	16	113463	62266	41848.875	16.67	16.67	100.00	Bacteria
bin58	818055	190	37132	6751	4305.5526315789475	16.53	7.16	93.33	Bacteria
bin96	516348	11	91801	53909	46940.72727272727	15.52	0.00	0.00	Bacteria
bin253	680777	14	134879	52174	48626.92857142857	15.52	18.97	100.00	Bacteria
bin176	412991	192	5914	2089	2150.9947916666665	14.71	0.00	0.00	Bacteria
bin8	272972	4	178174	178174	68243.0	13.79	0.00	0.00	Bacteria
bin31	538196	28	89102	24696	19221.285714285714	13.79	0.00	0.00	Bacteria
bin200	564828	3	203289	180850	188276.0	13.61	3.02	100.00	Bacteria
bin111	846438	315	23103	2479	2687.1047619047617	13.32	0.78	80.00	Bacteria
bin19	231835	8	48407	34486	28979.375	12.89	10.33	100.00	Bacteria
bin265	469811	7	125306	125302	67115.85714285714	12.50	16.67	100.00	Bacteria
bin283	626845	9	120111	68213	69649.44444444444	12.50	25.00	100.00	Bacteria
bin195	782845	95	118990	15157	8240.473684210527	12.50	12.50	50.00	Bacteria
bin320	567314	8	110353	86624	70914.25	12.50	12.50	100.00	Bacteria
bin89	700411	21	146520	55574	33352.90476190476	12.50	16.67	100.00	Bacteria
bin163	4382498	98	242553	59859	44719.36734693877	12.50	25.00	100.00	Bacteria
bin307	1405187	48	169609	58537	29274.729166666668	12.50	12.50	100.00	Bacteria
bin145	1675383	48	161885	67404	34903.8125	12.50	20.83	100.00	Bacteria
bin213	676114	4	217439	217438	169028.5	12.50	12.50	100.00	Bacteria
bin40	551493	199	10467	2956	2771.321608040201	12.28	1.75	100.00	Bacteria
bin216	284518	15	54894	26832	18967.866666666665	12.07	0.00	0.00	Bacteria
bin270	3352008	769	50595	4957	4358.918075422627	12.07	0.86	0.00	Bacteria
bin285	571124	268	10322	2037	2131.0597014925374	11.21	3.45	100.00	Bacteria
bin33	618451	219	18307	2863	2823.9771689497716	11.16	0.00	0.00	Bacteria
bin177	495092	26	98405	63269	19042.0	10.67	7.03	92.00	Bacteria
bin155	1863983	455	62344	4846	4096.665934065934	10.34	1.72	0.00	Bacteria
bin274	449618	18	48273	44601	24978.777777777777	8.33	16.67	100.00	Bacteria
bin221	1025522	14	129222	117516	73251.57142857143	8.33	16.67	100.00	Bacteria
bin173	334279	6	111041	110178	55713.166666666664	8.33	16.67	100.00	Bacteria
bin42	399210	19	54017	28055	21011.052631578947	8.33	16.67	100.00	Bacteria
bin68	299885	3	117944	117941	99961.66666666667	8.33	16.67	100.00	Bacteria
bin295	331538	8	71419	46566	41442.25	8.33	8.33	100.00	Bacteria
bin210	865593	321	7520	2725	2696.551401869159	7.89	0.00	0.00	Bacteria
bin101	1299615	171	72014	14709	7600.087719298245	6.43	0.00	0.00	Bacteria
bin135	3139510	1048	87292	3092	2995.7156488549617	6.14	3.51	33.33	Bacteria
bin247	521910	71	122479	15616	7350.845070422535	5.69	0.00	0.00	Bacteria
bin133	497664	146	36637	4084	3408.6575342465753	5.47	0.00	0.00	Bacteria
bin311	1301348	304	50426	5212	4280.75	5.17	0.00	0.00	Bacteria
bin229	358642	70	29448	7033	5123.457142857143	4.17	0.00	0.00	Bacteria
bin226	444007	6	141879	141877	74001.16666666667	4.17	8.33	100.00	Bacteria
bin323	491722	20	100317	36899	24586.1	4.17	0.00	0.00	Bacteria
bin94	595633	26	60393	38394	22908.96153846154	4.17	8.33	100.00	Bacteria
bin51	1105929	45	131140	77538	24576.2	4.17	4.17	100.00	Bacteria
bin66	685317	9	197877	90810	76146.33333333333	4.17	4.17	100.00	Bacteria
bin280	571622	24	69307	32068	23817.583333333332	4.17	0.00	0.00	Bacteria
bin251	377454	19	56990	18747	19866.0	4.17	4.17	100.00	Bacteria
bin91	292388	4	73491	73473	73097.0	4.17	12.50	100.00	Bacteria
bin152	482987	8	137414	82131	60373.375	4.17	4.17	100.00	Bacteria
bin115	347816	30	61854	57549	11593.866666666667	4.17	0.00	0.00	Bacteria
bin277	719638	150	36152	9023	4797.586666666667	2.87	0.64	100.00	Bacteria
bin29	999454	295	17394	3869	3387.979661016949	2.08	0.00	0.00	Bacteria
bin299	643202	138	20218	6053	4660.884057971014	2.08	2.08	0.00	Bacteria
bin321	557868	71	70285	14096	7857.295774647887	1.43	0.38	100.00	Bacteria
bin43	865118	179	40903	6475	4833.061452513966	0.34	0.00	0.00	Bacteria
bin26	217400	25	19182	12364	8696.0	0.00	0.00	0.00	Bacteria
bin158	258002	20	60074	23461	12900.1	0.00	0.00	0.00	Bacteria
bin297	456505	3	152275	152273	152168.33333333334	0.00	0.00	0.00	Bacteria
bin239	245741	6	79861	75325	40956.833333333336	0.00	0.00	0.00	Bacteria
bin48	305714	41	116279	14138	7456.4390243902435	0.00	0.00	0.00	Bacteria
bin52	318347	49	64489	9701	6496.877551020408	0.00	0.00	0.00	Bacteria
bin264	214131	9	40661	38518	23792.333333333332	0.00	0.00	0.00	Bacteria
bin260	348989	140	7784	2564	2492.7785714285715	0.00	0.00	0.00	Bacteria
bin3	217985	2	112118	112118	108992.5	0.00	0.00	0.00	Bacteria
bin303	517197	246	6384	2078	2102.4268292682927	0.00	0.00	0.00	Bacteria
bin87	296771	8	89953	83532	37096.375	0.00	0.00	0.00	Bacteria
bin211	312043	38	27070	13968	8211.657894736842	0.00	0.00	0.00	Bacteria
bin24	5427826	2025	30148	2746	2680.407901234568	0.00	0.00	0.00	Bacteria
bin4	235167	13	40859	24022	18089.76923076923	0.00	0.00	0.00	Bacteria
bin233	332073	28	54162	35790	11859.75	0.00	0.00	0.00	Bacteria
bin332	213140	39	19956	7390	5465.128205128205	0.00	0.00	0.00	Bacteria
bin79	230053	8	67995	67906	28756.625	0.00	0.00	0.00	Bacteria
bin172	857141	190	85343	5233	4511.268421052631	0.00	0.00	0.00	Bacteria
bin60	216215	43	29650	5797	5028.2558139534885	0.00	0.00	0.00	Bacteria
bin7	297882	32	61995	18793	9308.8125	0.00	0.00	0.00	Bacteria
bin328	256282	3	93505	89836	85427.33333333333	0.00	0.00	0.00	Bacteria
bin232	875380	260	86987	3599	3366.846153846154	0.00	0.00	0.00	Bacteria
bin9	260791	55	24645	6032	4741.654545454546	0.00	0.00	0.00	Bacteria
bin39	237051	3	217831	217831	79017.0	0.00	0.00	0.00	Bacteria
bin175	205576	19	37644	24670	10819.78947368421	0.00	0.00	0.00	Bacteria
bin326	636698	168	11435	4351	3789.8690476190477	0.00	0.00	0.00	Bacteria
bin292	233851	25	35572	20343	9354.04	0.00	0.00	0.00	Bacteria
bin246	480063	34	45091	36032	14119.5	0.00	0.00	0.00	Bacteria
bin248	618071	204	22341	3135	3029.7598039215686	0.00	0.00	0.00	Bacteria
bin104	208080	10	55781	53479	20808.0	0.00	0.00	0.00	Bacteria
bin1	500221	22	95657	33599	22737.31818181818	0.00	0.00	0.00	Bacteria
bin159	916682	166	44193	8111	5522.180722891566	0.00	0.00	0.00	Bacteria
bin110	325818	36	43867	19681	9050.5	0.00	0.00	0.00	Bacteria
bin84	356288	27	84676	45298	13195.851851851852	0.00	0.00	0.00	Bacteria
bin95	447551	98	65524	6233	4566.84693877551	0.00	0.00	0.00	Bacteria
bin88	917901	10	166675	132602	91790.1	0.00	0.00	0.00	Bacteria
bin78	775452	283	20210	2723	2740.1130742049468	0.00	0.00	0.00	Bacteria
bin85	384488	8	173470	173464	48061.0	0.00	0.00	0.00	Bacteria
