# Supplementary material for: Bile acid-gut microbiota imbalance in cholestasis and its long-term effect in mice
Source: mSystems. 2024 Jun 27;9(7):e00127-24. doi: 10.1128/msystems.00127-24 (PMC11265269; doi:10.1128/msystems.00127-24)
Supplement: Table S6 — The results of the species-level annotation and classification of the bins. [file msystems.00127-24-s0010.xls]

user_genome	classification	fastani_reference	fastani_reference_radius	fastani_taxonomy	fastani_ani	fastani_af	closest_placement_reference	closest_placement_radius	closest_placement_taxonomy	closest_placement_ani	closest_placement_af	pplacer_taxonomy	classification_method	note	other_related_references(genome_id,species_name,radius,ANI,AF)	msa_percent	translation_table	red_value	warnings
bin1	Unclassified Bacteria	N/A	N/A	N/A	N/A	N/A	N/A	N/A	N/A	N/A	N/A	N/A	N/A	N/A	N/A	N/A	N/A	N/A	Insufficient number of amino acids in MSA (1.7%)
bin10	d__Bacteria;p__Firmicutes_A;c__Clostridia;o__Lachnospirales;f__Lachnospiraceae;g__Merdisoma;s__	N/A	N/A	N/A	N/A	N/A	N/A	N/A	N/A	N/A	N/A	d__Bacteria;p__Firmicutes_A;c__Clostridia;o__Lachnospirales;f__Lachnospiraceae;g__Merdisoma;s__	taxonomic classification defined by topology and ANI	classification based on placement in class-level tree	GCA_910574255.1, s__Merdisoma sp910574255, 95.0, 84.44, 0.72; GCA_009917555.1, s__Merdisoma sp009917555, 95.0, 82.8, 0.65; GCA_910574835.1, s__Merdisoma sp910574835, 95.0, 80.9, 0.6; GCA_910576325.1, s__Merdisoma sp910576325, 95.0, 80.7, 0.58; GCA_910575725.1, s__Merdisoma sp011959465, 95.0, 80.29, 0.57; GCA_910586955.1, s__Merdisoma sp910586955, 95.0, 78.0, 0.27; GCA_910587955.1, s__Merdisoma sp…	39.06	11	0.977004479	Genome not assigned to closest species as it falls outside its pre-defined ANI radius
bin100	d__Bacteria;p__Firmicutes_A;c__Clostridia;o__Oscillospirales;f__Oscillospiraceae;g__Pseudoflavonifractor;s__	N/A	N/A	N/A	N/A	N/A	N/A	N/A	N/A	N/A	N/A	d__Bacteria;p__Firmicutes_A;c__Clostridia;o__Oscillospirales;f__Oscillospiraceae;g__Pseudoflavonifractor;s__	ANI	classification based on placement in class-level tree	GCA_904419835.1, s__Pseudoflavonifractor sp904419835, 95.0, 78.21, 0.3; GCF_014287675.1, s__Pseudoflavonifractor sp014287675, 95.0, 77.72, 0.32; GCF_000169255.2, s__Pseudoflavonifractor capillosus, 95.0, 77.31, 0.32; GCA_900079765.1, s__Pseudoflavonifractor sp900079765, 95.0, 76.62, 0.11	10.92	11	0.93954526	N/A
bin101	Unclassified Bacteria	N/A	N/A	N/A	N/A	N/A	N/A	N/A	N/A	N/A	N/A	N/A	N/A	N/A	N/A	N/A	N/A	N/A	Insufficient number of amino acids in MSA (9.1%)
bin102	d__Bacteria;p__Firmicutes_A;c__Clostridia;o__Lachnospirales;f__Lachnospiraceae;g__1XD42-69;s__1XD42-69 sp003612565	GCF_003612565.1	95	d__Bacteria;p__Firmicutes_A;c__Clostridia;o__Lachnospirales;f__Lachnospiraceae;g__1XD42-69;s__1XD42-69 sp003612565	98.98	0.75	GCF_003612565.1	95	d__Bacteria;p__Firmicutes_A;c__Clostridia;o__Lachnospirales;f__Lachnospiraceae;g__1XD42-69;s__1XD42-69 sp003612565	98.98	0.75	d__Bacteria;p__Firmicutes_A;c__Clostridia;o__Lachnospirales;f__Lachnospiraceae;g__1XD42-69;s__	taxonomic classification defined by topology and ANI	topological placement and ANI have congruent species assignments	GCA_009911505.1, s__1XD42-69 sp009911505, 95.0, 79.34, 0.12; GCA_011959925.1, s__1XD42-69 sp011959925, 95.0, 79.24, 0.16; GCA_910585825.1, s__1XD42-69 sp910585825, 95.0, 77.91, 0.15; GCF_014287635.1, s__1XD42-69 sp014287635, 95.0, 77.75, 0.12; GCA_910586725.1, s__1XD42-69 sp910586725, 95.0, 77.37, 0.17; GCA_017625255.1, s__1XD42-69 sp017625255, 95.0, 77.23, 0.1; GCA_910586645.1, s__1XD42-69 sp910…	80.66	11	N/A	Genome has more than 18.3% of markers with multiple hits
bin103	d__Bacteria;p__Firmicutes_A;c__Clostridia;o__Oscillospirales;f__Oscillospiraceae;g__Lawsonibacter;s__	N/A	N/A	N/A	N/A	N/A	GCA_000492175.1	95	d__Bacteria;p__Firmicutes_A;c__Clostridia;o__Oscillospirales;f__Oscillospiraceae;g__Lawsonibacter;s__Lawsonibacter sp000492175	91.89	0.76	d__Bacteria;p__Firmicutes_A;c__Clostridia;o__Oscillospirales;f__Oscillospiraceae;g__Lawsonibacter;s__	taxonomic classification defined by topology and ANI	classification based on placement in class-level tree	GCA_910588635.1, s__Lawsonibacter sp910588635, 95.0, 85.83, 0.66; GCA_910578735.1, s__Lawsonibacter sp910578735, 95.0, 83.51, 0.57; GCF_009911595.1, s__Lawsonibacter sp009911595, 95.0, 83.33, 0.64; GCA_910585815.1, s__Lawsonibacter sp910585815, 95.0, 83.18, 0.69; GCA_910589085.1, s__Lawsonibacter sp910589085, 95.0, 83.11, 0.64; GCA_910584605.1, s__Lawsonibacter sp910584605, 95.0, 82.61, 0.58; GCA…	31.55	11	0.993913401	Genome not assigned to closest species as it falls outside its pre-defined ANI radius;Genome has more than 27.5% of markers with multiple hits
bin104	Unclassified Bacteria	N/A	N/A	N/A	N/A	N/A	N/A	N/A	N/A	N/A	N/A	N/A	N/A	N/A	N/A	N/A	N/A	N/A	Insufficient number of amino acids in MSA (0.8%)
bin105	d__Bacteria;p__Bacteroidota;c__Bacteroidia;o__Bacteroidales;f__Rikenellaceae;g__Alistipes;s__Alistipes sp002428825	GCA_002428825.1	95	d__Bacteria;p__Bacteroidota;c__Bacteroidia;o__Bacteroidales;f__Rikenellaceae;g__Alistipes;s__Alistipes sp002428825	98.69	0.52	GCA_002428825.1	95	d__Bacteria;p__Bacteroidota;c__Bacteroidia;o__Bacteroidales;f__Rikenellaceae;g__Alistipes;s__Alistipes sp002428825	98.69	0.52	d__Bacteria;p__Bacteroidota;c__Bacteroidia;o__Bacteroidales;f__Rikenellaceae;g__Alistipes;s__	taxonomic classification defined by topology and ANI	topological placement and ANI have congruent species assignments	GCA_014796635.1, s__Alistipes sp014796635, 95.0, 84.78, 0.36; GCA_910575495.1, s__Alistipes sp910575495, 95.0, 84.72, 0.42; GCA_910580175.1, s__Alistipes sp910580175, 95.0, 82.95, 0.4; GCA_900553175.1, s__Alistipes sp900553175, 95.0, 82.23, 0.32; GCA_902362705.1, s__Alistipes sp002358415, 95.0, 81.21, 0.32; GCA_900544265.1, s__Alistipes merdavium, 95.0, 81.08, 0.35; GCA_910576555.1, s__Alistipes …	44.5	11	N/A	N/A
bin106	d__Bacteria;p__Firmicutes_A;c__Clostridia;o__Oscillospirales;f__Oscillospiraceae;g__Pelethomonas;s__Pelethomonas sp014237695	GCA_014237695.1	95	d__Bacteria;p__Firmicutes_A;c__Clostridia;o__Oscillospirales;f__Oscillospiraceae;g__Pelethomonas;s__Pelethomonas sp014237695	97.79	0.82	GCA_014237695.1	95	d__Bacteria;p__Firmicutes_A;c__Clostridia;o__Oscillospirales;f__Oscillospiraceae;g__Pelethomonas;s__Pelethomonas sp014237695	97.79	0.82	d__Bacteria;p__Firmicutes_A;c__Clostridia;o__Oscillospirales;f__Oscillospiraceae;g__Pelethomonas;s__	taxonomic classification defined by topology and ANI	topological placement and ANI have congruent species assignments	GCA_910579485.1, s__Pelethomonas sp910579485, 95.0, 89.87, 0.6; GCA_009774055.1, s__Pelethomonas sp009774055, 95.0, 83.26, 0.56; GCA_910588045.1, s__Pelethomonas sp910588045, 95.0, 82.79, 0.51; GCA_014799925.1, s__Pelethomonas sp014799925, 95.0, 82.51, 0.56; GCA_910587505.1, s__Pelethomonas sp910587505, 95.0, 82.5, 0.54; GCA_910579725.1, s__Pelethomonas sp910579725, 95.0, 82.15, 0.54; GCA_9105779…	70.99	11	N/A	Genome has more than 17.5% of markers with multiple hits
bin107	d__Bacteria;p__Firmicutes_A;c__Clostridia;o__Lachnospirales;f__Lachnospiraceae;g__UBA3282;s__UBA3282 sp009774585	GCA_009774585.1	95	d__Bacteria;p__Firmicutes_A;c__Clostridia;o__Lachnospirales;f__Lachnospiraceae;g__UBA3282;s__UBA3282 sp009774585	99.14	0.91	GCA_009774585.1	95	d__Bacteria;p__Firmicutes_A;c__Clostridia;o__Lachnospirales;f__Lachnospiraceae;g__UBA3282;s__UBA3282 sp009774585	99.14	0.91	d__Bacteria;p__Firmicutes_A;c__Clostridia;o__Lachnospirales;f__Lachnospiraceae;g__UBA3282;s__	taxonomic classification defined by topology and ANI	topological placement and ANI have congruent species assignments	GCA_910578555.1, s__UBA3282 sp910578555, 95.0, 79.6, 0.43; GCA_014804365.1, s__UBA3282 sp014804365, 95.0, 79.42, 0.37; GCA_014804485.1, s__UBA3282 sp014804485, 95.0, 79.39, 0.36; GCA_014804655.1, s__UBA3282 sp014804655, 95.0, 79.33, 0.35; GCA_014804355.1, s__UBA3282 sp014804355, 95.0, 79.28, 0.37; GCA_014804605.1, s__UBA3282 sp014804605, 95.0, 79.27, 0.37; GCA_910586615.1, s__UBA3282 sp910586615,…	91.5	11	N/A	N/A
bin108	d__Bacteria;p__Bacteroidota;c__Bacteroidia;o__Bacteroidales;f__Bacteroidaceae;g__Prevotella;s__	N/A	N/A	N/A	N/A	N/A	GCF_013166545.1	95	d__Bacteria;p__Bacteroidota;c__Bacteroidia;o__Bacteroidales;f__Bacteroidaceae;g__Prevotella;s__Prevotella sp013166545	99.98	0.49	d__Bacteria;p__Bacteroidota;c__Bacteroidia;o__Bacteroidales;f__Bacteroidaceae;g__Prevotella;s__	taxonomic classification defined by topology and ANI	classification based on placement in class-level tree	GCA_900549175.1, s__Prevotella sp900549175, 95.0, 81.38, 0.3; GCA_017483185.1, s__Prevotella sp017483185, 95.0, 79.22, 0.16; GCA_017623155.1, s__Prevotella sp017623155, 95.0, 78.79, 0.13; GCA_905216025.1, s__Prevotella sp905216025, 95.0, 78.65, 0.17; GCA_900553965.1, s__Prevotella sp900553965, 95.0, 78.47, 0.18; GCA_017449675.1, s__Prevotella sp017449675, 95.0, 78.14, 0.05; GCF_002933775.1, s__Pr…	52.72	11	0.999997198	N/A
bin109	d__Bacteria;p__Firmicutes;c__Bacilli;o__Lactobacillales;f__Lactobacillaceae;g__Ligilactobacillus;s__Ligilactobacillus murinus	GCF_001591685.1	95	d__Bacteria;p__Firmicutes;c__Bacilli;o__Lactobacillales;f__Lactobacillaceae;g__Ligilactobacillus;s__Ligilactobacillus murinus	96.8	0.75	GCF_001591685.1	95	d__Bacteria;p__Firmicutes;c__Bacilli;o__Lactobacillales;f__Lactobacillaceae;g__Ligilactobacillus;s__Ligilactobacillus murinus	96.8	0.75	d__Bacteria;p__Firmicutes;c__Bacilli;o__Lactobacillales;f__Lactobacillaceae;g__Ligilactobacillus;s__	taxonomic classification defined by topology and ANI	topological placement and ANI have congruent species assignments	GCA_910587695.1, s__Ligilactobacillus sp910587695, 95.0, 92.36, 0.78; GCF_001434535.1, s__Ligilactobacillus animalis, 95.0, 91.12, 0.72; GCF_001434405.1, s__Ligilactobacillus apodemi, 95.0, 80.47, 0.47; GCF_900113455.1, s__Ligilactobacillus ruminis, 95.0, 78.6, 0.06; GCA_905204935.1, s__Ligilactobacillus sp900765635, 95.0, 78.0, 0.12; GCF_900110005.1, s__Ligilactobacillus ruminis_A, 95.0, 77.72, …	75.36	11	N/A	N/A
bin11	d__Bacteria;p__Firmicutes_A;c__Clostridia;o__Lachnospirales;f__Lachnospiraceae;g__UBA3282;s__UBA3282 sp910585555	GCA_910585555.1	95	d__Bacteria;p__Firmicutes_A;c__Clostridia;o__Lachnospirales;f__Lachnospiraceae;g__UBA3282;s__UBA3282 sp910585555	99.22	0.88	GCA_910585555.1	95	d__Bacteria;p__Firmicutes_A;c__Clostridia;o__Lachnospirales;f__Lachnospiraceae;g__UBA3282;s__UBA3282 sp910585555	99.22	0.88	d__Bacteria;p__Firmicutes_A;c__Clostridia;o__Lachnospirales;f__Lachnospiraceae;g__UBA3282;s__	taxonomic classification defined by topology and ANI	topological placement and ANI have congruent species assignments	GCA_910575245.1, s__UBA3282 sp910575245, 95.0, 88.5, 0.27; GCA_910577735.1, s__UBA3282 sp910577735, 95.0, 81.72, 0.54; GCA_003612405.1, s__UBA3282 sp003612405, 95.0, 81.31, 0.55; GCA_002492525.1, s__UBA3282 sp002492525, 95.0, 81.14, 0.57; GCA_910575775.1, s__UBA3282 sp910575775, 95.0, 78.57, 0.27; GCA_009774655.1, s__UBA3282 sp009774655, 95.0, 78.45, 0.27; GCA_910588215.1, s__UBA3282 sp910588215,…	62.87	11	N/A	Genome has more than 35.0% of markers with multiple hits
bin110	Unclassified	N/A	N/A	N/A	N/A	N/A	N/A	N/A	N/A	N/A	N/A	N/A	N/A	N/A	N/A	N/A	N/A	N/A	No bacterial or archaeal marker
bin111	d__Bacteria;p__Dependentiae;c__;o__;f__;g__;s__	N/A	N/A	N/A	N/A	N/A	N/A	N/A	N/A	N/A	N/A	d__Bacteria;p__Dependentiae;c__;o__;f__;g__;s__	taxonomic novelty determined using RED	classification based on placement in backbone tree	N/A	11.56	11	0.337830008	N/A
bin112	d__Bacteria;p__Bacteroidota;c__Bacteroidia;o__Bacteroidales;f__Muribaculaceae;g__Duncaniella;s__	N/A	N/A	N/A	N/A	N/A	GCF_004803915.1	95	d__Bacteria;p__Bacteroidota;c__Bacteroidia;o__Bacteroidales;f__Muribaculaceae;g__Duncaniella;s__Duncaniella dubosii	98.82	0.48	d__Bacteria;p__Bacteroidota;c__Bacteroidia;o__Bacteroidales;f__Muribaculaceae;g__Duncaniella;s__	taxonomic classification defined by topology and ANI	classification based on placement in class-level tree	GCA_910578445.1, s__Duncaniella sp910578445, 95.0, 88.05, 0.42; GCA_910577345.1, s__Duncaniella sp910577345, 95.0, 79.89, 0.29; GCA_910586665.1, s__Duncaniella sp910586665, 95.0, 79.51, 0.22; GCA_014802345.1, s__Duncaniella sp014802345, 95.0, 79.49, 0.22; GCA_014801945.1, s__Duncaniella sp014801945, 95.0, 79.48, 0.19; GCA_910576785.1, s__Duncaniella sp910576785, 95.0, 79.44, 0.1; GCF_003024805.1,…	46.64	11	0.999626805	N/A
bin113	d__Bacteria;p__Firmicutes_A;c__Clostridia;o__Lachnospirales;f__Anaerotignaceae;g__Anaerotignum;s__Anaerotignum sp910576545	GCA_910576545.1	95	d__Bacteria;p__Firmicutes_A;c__Clostridia;o__Lachnospirales;f__Anaerotignaceae;g__Anaerotignum;s__Anaerotignum sp910576545	98.07	0.7	GCA_910576545.1	95	d__Bacteria;p__Firmicutes_A;c__Clostridia;o__Lachnospirales;f__Anaerotignaceae;g__Anaerotignum;s__Anaerotignum sp910576545	98.07	0.7	d__Bacteria;p__Firmicutes_A;c__Clostridia;o__Lachnospirales;f__Anaerotignaceae;g__Anaerotignum;s__	taxonomic classification defined by topology and ANI	topological placement and ANI have congruent species assignments	GCA_910578425.1, s__Anaerotignum sp910578425, 95.0, 90.46, 0.83; GCF_016902535.1, s__Anaerotignum lactatifermentans_A, 95.0, 78.12, 0.17; GCA_017523325.1, s__Anaerotignum sp017523325, 95.0, 77.96, 0.36; GCA_017560955.1, s__Anaerotignum sp017560955, 95.0, 77.85, 0.18; GCA_004557645.1, s__Anaerotignum sp004557645, 95.0, 77.79, 0.27; GCF_003865035.1, s__Anaerotignum faecicola, 95.0, 77.76, 0.23; GCA…	92.41	11	N/A	N/A
bin114	d__Bacteria;p__Bacteroidota;c__Bacteroidia;o__Bacteroidales;f__Muribaculaceae;g__Paramuribaculum;s__	N/A	N/A	N/A	N/A	N/A	N/A	N/A	N/A	N/A	N/A	d__Bacteria;p__Bacteroidota;c__Bacteroidia;o__Bacteroidales;f__Muribaculaceae;g__Paramuribaculum;s__	ANI	classification based on placement in class-level tree	GCA_910578805.1, s__Paramuribaculum sp910578805, 95.0, 78.84, 0.24; GCA_014801655.1, s__Paramuribaculum sp014801655, 95.0, 78.57, 0.2; GCA_009775605.1, s__Paramuribaculum sp009775605, 95.0, 78.47, 0.21; GCA_014801865.1, s__Paramuribaculum sp014801865, 95.0, 78.47, 0.1; GCA_910577465.1, s__Paramuribaculum sp910577465, 95.0, 78.46, 0.33; GCA_900760855.1, s__Paramuribaculum sp900760855, 95.0, 78.44,…	40.45	11	0.959705721	N/A
bin115	Unclassified Bacteria	N/A	N/A	N/A	N/A	N/A	N/A	N/A	N/A	N/A	N/A	N/A	N/A	N/A	N/A	N/A	N/A	N/A	Insufficient number of amino acids in MSA (2.3%)
bin116	d__Bacteria;p__Bacteroidota;c__Bacteroidia;o__Bacteroidales;f__Muribaculaceae;g__Paramuribaculum;s__Paramuribaculum sp001689535	GCA_001689535.1	95	d__Bacteria;p__Bacteroidota;c__Bacteroidia;o__Bacteroidales;f__Muribaculaceae;g__Paramuribaculum;s__Paramuribaculum sp001689535	99.75	0.89	GCA_001689535.1	95	d__Bacteria;p__Bacteroidota;c__Bacteroidia;o__Bacteroidales;f__Muribaculaceae;g__Paramuribaculum;s__Paramuribaculum sp001689535	99.75	0.89	d__Bacteria;p__Bacteroidota;c__Bacteroidia;o__Bacteroidales;f__Muribaculaceae;g__Paramuribaculum;s__	taxonomic classification defined by topology and ANI	topological placement and ANI have congruent species assignments	GCA_009775605.1, s__Paramuribaculum sp009775605, 95.0, 89.09, 0.53; GCA_910577465.1, s__Paramuribaculum sp910577465, 95.0, 77.67, 0.06; GCA_910587425.1, s__Paramuribaculum sp910587425, 95.0, 77.59, 0.07; GCF_003024925.1, s__Paramuribaculum intestinale, 95.0, 77.58, 0.14; GCA_900546365.1, s__Paramuribaculum sp900546365, 95.0, 77.46, 0.11; GCA_900759835.1, s__Paramuribaculum sp900759835, 95.0, 77.3…	14.02	11	N/A	N/A
bin117	d__Bacteria;p__Bacteroidota;c__Bacteroidia;o__Bacteroidales;f__Muribaculaceae;g__UBA7173;s__UBA7173 sp910587075	GCA_910587075.1	95	d__Bacteria;p__Bacteroidota;c__Bacteroidia;o__Bacteroidales;f__Muribaculaceae;g__UBA7173;s__UBA7173 sp910587075	97.63	0.72	GCA_910587075.1	95	d__Bacteria;p__Bacteroidota;c__Bacteroidia;o__Bacteroidales;f__Muribaculaceae;g__UBA7173;s__UBA7173 sp910587075	97.63	0.72	d__Bacteria;p__Bacteroidota;c__Bacteroidia;o__Bacteroidales;f__Muribaculaceae;g__UBA7173;s__	taxonomic classification defined by topology and ANI	topological placement and ANI have congruent species assignments	GCA_910585755.1, s__UBA7173 sp910585755, 95.0, 82.84, 0.52; GCA_910579105.1, s__UBA7173 sp910579105, 95.0, 82.6, 0.5; GCA_900545955.1, s__UBA7173 sp900545955, 95.0, 79.14, 0.22; GCA_004102785.1, s__UBA7173 sp002491305, 95.0, 79.1, 0.24; GCA_900759895.1, s__UBA7173 sp900759895, 95.0, 79.04, 0.22; GCA_910575615.1, s__UBA7173 sp001689685, 95.0, 79.01, 0.24; GCA_905207535.1, s__UBA7173 sp905207535, 9…	75.04	11	N/A	Genome has more than 13.3% of markers with multiple hits
bin118	d__Bacteria;p__Bacteroidota;c__Bacteroidia;o__Bacteroidales;f__Muribaculaceae;g__CAG-485;s__	N/A	N/A	N/A	N/A	N/A	GCA_910573745.1	95	d__Bacteria;p__Bacteroidota;c__Bacteroidia;o__Bacteroidales;f__Muribaculaceae;g__CAG-485;s__CAG-485 sp002361215	99.09	0.42	d__Bacteria;p__Bacteroidota;c__Bacteroidia;o__Bacteroidales;f__Muribaculaceae;g__CAG-485;s__	taxonomic classification defined by topology and ANI	classification based on placement in class-level tree	GCA_910589425.1, s__CAG-485 sp910589425, 95.0, 78.13, 0.14; GCA_900761855.1, s__CAG-485 sp900761855, 95.0, 78.02, 0.11; GCA_014801815.1, s__CAG-485 sp014801815, 95.0, 77.86, 0.04; GCA_014800525.1, s__CAG-485 sp014800525, 95.0, 77.83, 0.03; GCA_910578385.1, s__CAG-485 sp910578385, 95.0, 77.82, 0.07; GCA_014800515.1, s__CAG-485 sp014800515, 95.0, 77.7, 0.06; GCA_014801595.1, s__CAG-485 sp014801595,…	59.83	11	0.999523835	N/A
bin119	d__Bacteria;p__Firmicutes_A;c__Clostridia;o__Lachnospirales;f__Lachnospiraceae;g__Eubacterium_F;s__Eubacterium_F sp910579145	GCA_910579145.1	95	d__Bacteria;p__Firmicutes_A;c__Clostridia;o__Lachnospirales;f__Lachnospiraceae;g__Eubacterium_F;s__Eubacterium_F sp910579145	95.69	0.89	GCA_910579145.1	95	d__Bacteria;p__Firmicutes_A;c__Clostridia;o__Lachnospirales;f__Lachnospiraceae;g__Eubacterium_F;s__Eubacterium_F sp910579145	95.69	0.89	d__Bacteria;p__Firmicutes_A;c__Clostridia;o__Lachnospirales;f__Lachnospiraceae;g__Eubacterium_F;s__	taxonomic classification defined by topology and ANI	topological placement and ANI have congruent species assignments	GCA_910589665.1, s__Eubacterium_F sp910589665, 95.0, 91.9, 0.85; GCA_910583555.1, s__Eubacterium_F sp910583555, 95.0, 88.43, 0.83; GCA_910584065.1, s__Eubacterium_F sp910584065, 95.0, 87.22, 0.79; GCA_910585745.1, s__Eubacterium_F sp910585745, 95.0, 78.28, 0.24; GCA_910575665.1, s__Eubacterium_F sp910575665, 95.0, 78.22, 0.23; GCA_910584245.1, s__Eubacterium_F sp910584245, 95.0, 78.19, 0.28; GCA_…	94.62	11	N/A	N/A
bin12	d__Bacteria;p__Firmicutes;c__Bacilli;o__Erysipelotrichales;f__Erysipelotrichaceae;g__Clostridium_AQ;s__Clostridium_AQ innocuum	GCF_012317185.1	95	d__Bacteria;p__Firmicutes;c__Bacilli;o__Erysipelotrichales;f__Erysipelotrichaceae;g__Clostridium_AQ;s__Clostridium_AQ innocuum	97.32	0.87	GCF_012317185.1	95	d__Bacteria;p__Firmicutes;c__Bacilli;o__Erysipelotrichales;f__Erysipelotrichaceae;g__Clostridium_AQ;s__Clostridium_AQ innocuum	97.32	0.87	d__Bacteria;p__Firmicutes;c__Bacilli;o__Erysipelotrichales;f__Erysipelotrichaceae;g__Clostridium_AQ;s__	taxonomic classification defined by topology and ANI	topological placement and ANI have congruent species assignments	GCA_003481775.1, s__Clostridium_AQ sp003481775, 95.0, 90.1, 0.8; GCA_017161075.1, s__Clostridium_AQ sp000165065, 95.0, 82.88, 0.64; GCA_900552125.1, s__Clostridium_AQ sp900552125, 95.0, 78.14, 0.16	82.59	11	N/A	N/A
bin120	d__Bacteria;p__Bacteroidota;c__Bacteroidia;o__Bacteroidales;f__Muribaculaceae;g__CAG-873;s__CAG-873 sp002490635	GCA_002490635.1	95	d__Bacteria;p__Bacteroidota;c__Bacteroidia;o__Bacteroidales;f__Muribaculaceae;g__CAG-873;s__CAG-873 sp002490635	99.46	0.94	GCA_002490635.1	95	d__Bacteria;p__Bacteroidota;c__Bacteroidia;o__Bacteroidales;f__Muribaculaceae;g__CAG-873;s__CAG-873 sp002490635	99.46	0.94	d__Bacteria;p__Bacteroidota;c__Bacteroidia;o__Bacteroidales;f__Muribaculaceae;g__CAG-873;s__	taxonomic classification defined by topology and ANI	topological placement and ANI have congruent species assignments	GCA_900548975.1, s__CAG-873 sp900548975, 95.0, 78.31, 0.26; GCA_900541865.1, s__CAG-873 sp900541865, 95.0, 78.24, 0.37; GCA_017621055.1, s__CAG-873 sp017621055, 95.0, 78.12, 0.32; GCA_001689415.1, s__CAG-873 sp001689415, 95.0, 77.96, 0.19; GCA_910587915.1, s__CAG-873 sp910587915, 95.0, 77.89, 0.2; GCA_910579035.1, s__CAG-873 sp011959565, 95.0, 77.81, 0.25; GCA_900550395.1, s__CAG-873 sp900550395,…	68.13	11	N/A	N/A
bin121	d__Bacteria;p__Bacteroidota;c__Bacteroidia;o__Bacteroidales;f__Muribaculaceae;g__Muribaculum;s__Muribaculum sp002473395	GCA_004801635.1	95	d__Bacteria;p__Bacteroidota;c__Bacteroidia;o__Bacteroidales;f__Muribaculaceae;g__Muribaculum;s__Muribaculum sp002473395	99.18	0.86	GCA_004801635.1	95	d__Bacteria;p__Bacteroidota;c__Bacteroidia;o__Bacteroidales;f__Muribaculaceae;g__Muribaculum;s__Muribaculum sp002473395	99.18	0.86	d__Bacteria;p__Bacteroidota;c__Bacteroidia;o__Bacteroidales;f__Muribaculaceae;g__Muribaculum;s__	taxonomic classification defined by topology and ANI	topological placement and ANI have congruent species assignments	GCF_002201515.1, s__Muribaculum intestinale, 95.0, 77.29, 0.08; GCA_910578835.1, s__Muribaculum sp910578835, 95.0, 77.25, 0.06; GCF_008728965.1, s__Muribaculum faecis, 95.0, 77.08, 0.07; GCA_014801525.1, s__Muribaculum sp014801525, 95.0, 77.07, 0.07; GCA_910587665.1, s__Muribaculum sp910587665, 95.0, 77.06, 0.07; GCA_014801235.1, s__Muribaculum sp014801235, 95.0, 76.95, 0.06; GCF_004570975.1, s__…	96.37	11	N/A	N/A
bin122	d__Bacteria;p__Firmicutes_A;c__Clostridia;o__Oscillospirales;f__Oscillospiraceae;g__Marseille-P3106;s__Marseille-P3106 sp910587345	GCA_910587345.1	95	d__Bacteria;p__Firmicutes_A;c__Clostridia;o__Oscillospirales;f__Oscillospiraceae;g__Marseille-P3106;s__Marseille-P3106 sp910587345	98.64	0.65	GCA_910587345.1	95	d__Bacteria;p__Firmicutes_A;c__Clostridia;o__Oscillospirales;f__Oscillospiraceae;g__Marseille-P3106;s__Marseille-P3106 sp910587345	98.64	0.65	d__Bacteria;p__Firmicutes_A;c__Clostridia;o__Oscillospirales;f__Oscillospiraceae;g__Marseille-P3106;s__	taxonomic classification defined by topology and ANI	topological placement and ANI have congruent species assignments	GCA_905219705.1, s__Marseille-P3106 sp905219705, 95.0, 80.16, 0.3; GCA_910588975.1, s__Marseille-P3106 sp910588975, 95.0, 80.13, 0.38; GCA_900543935.1, s__Marseille-P3106 sp900543935, 95.0, 80.01, 0.34; GCF_900169975.1, s__Marseille-P3106 sp900169975, 95.0, 79.34, 0.3; GCA_910577415.1, s__Marseille-P3106 sp910577415, 95.0, 79.33, 0.26; GCA_017937415.1, s__Marseille-P3106 sp017937415, 95.0, 79.19,…	48.37	11	N/A	Genome has more than 26.7% of markers with multiple hits
bin123	d__Bacteria;p__Bacteroidota;c__Bacteroidia;o__Bacteroidales;f__Muribaculaceae;g__Muribaculum;s__	N/A	N/A	N/A	N/A	N/A	GCF_002201515.1	95	d__Bacteria;p__Bacteroidota;c__Bacteroidia;o__Bacteroidales;f__Muribaculaceae;g__Muribaculum;s__Muribaculum intestinale	98.54	0.49	d__Bacteria;p__Bacteroidota;c__Bacteroidia;o__Bacteroidales;f__Muribaculaceae;g__Muribaculum;s__	taxonomic classification defined by topology and ANI	classification based on placement in class-level tree	GCA_910583865.1, s__Muribaculum sp910583865, 95.0, 80.31, 0.24; GCA_003150235.1, s__Muribaculum sp003150235, 95.0, 78.37, 0.09; GCF_004570975.1, s__Muribaculum sp001701195, 95.0, 78.31, 0.1; GCA_001689405.1, s__Muribaculum arabinoxylanisolvens, 95.0, 78.17, 0.09; GCF_004803695.1, s__Muribaculum gordoncarteri, 95.0, 78.13, 0.1; GCA_910587665.1, s__Muribaculum sp910587665, 95.0, 78.03, 0.08; GCA_01…	61.1	11	0.999087588	N/A
bin124	d__Bacteria;p__Firmicutes_A;c__Clostridia;o__Lachnospirales;f__Lachnospiraceae;g__CAG-95;s__CAG-95 sp000403495	GCA_000403495.2	95	d__Bacteria;p__Firmicutes_A;c__Clostridia;o__Lachnospirales;f__Lachnospiraceae;g__CAG-95;s__CAG-95 sp000403495	98.8	0.85	GCA_000403495.2	95	d__Bacteria;p__Firmicutes_A;c__Clostridia;o__Lachnospirales;f__Lachnospiraceae;g__CAG-95;s__CAG-95 sp000403495	98.8	0.85	d__Bacteria;p__Firmicutes_A;c__Clostridia;o__Lachnospirales;f__Lachnospiraceae;g__CAG-95;s__	taxonomic classification defined by topology and ANI	topological placement and ANI have congruent species assignments	GCA_009774465.1, s__CAG-95 sp009774465, 95.0, 88.07, 0.75; GCA_002490775.1, s__CAG-95 sp002490775, 95.0, 85.74, 0.65; GCA_910587295.1, s__CAG-95 sp910587295, 95.0, 82.29, 0.21; GCA_900554925.1, s__CAG-95 sp900554925, 95.0, 79.09, 0.32; GCA_009911035.1, s__CAG-95 sp009911035, 95.0, 78.87, 0.26; GCA_011959285.1, s__CAG-95 sp011959285, 95.0, 78.79, 0.27; GCA_014804245.1, s__CAG-95 sp014804245, 95.0,…	56.2	11	N/A	Genome has more than 15.0% of markers with multiple hits
bin125	d__Bacteria;p__Firmicutes_A;c__Clostridia;o__Oscillospirales;f__Oscillospiraceae;g__Lawsonibacter;s__	N/A	N/A	N/A	N/A	N/A	N/A	N/A	N/A	N/A	N/A	d__Bacteria;p__Firmicutes_A;c__Clostridia;o__Oscillospirales;f__Oscillospiraceae;g__Lawsonibacter;s__	taxonomic classification defined by topology and ANI	classification based on placement in class-level tree	GCA_910589085.1, s__Lawsonibacter sp910589085, 95.0, 83.29, 0.61; GCF_009911595.1, s__Lawsonibacter sp009911595, 95.0, 82.19, 0.61; GCA_910585815.1, s__Lawsonibacter sp910585815, 95.0, 81.72, 0.63; GCA_910578735.1, s__Lawsonibacter sp910578735, 95.0, 81.72, 0.6; GCA_910584605.1, s__Lawsonibacter sp910584605, 95.0, 81.53, 0.57; GCA_003612335.1, s__Lawsonibacter sp003612335, 95.0, 81.47, 0.61; GCA_…	26.33	11	0.958650713	Genome has more than 24.2% of markers with multiple hits;Genome not assigned to closest species as it falls outside its pre-defined ANI radius
bin126	d__Bacteria;p__Bacteroidota;c__Bacteroidia;o__Bacteroidales;f__Rikenellaceae;g__Alistipes;s__Alistipes sp910580175	GCA_910580175.1	95	d__Bacteria;p__Bacteroidota;c__Bacteroidia;o__Bacteroidales;f__Rikenellaceae;g__Alistipes;s__Alistipes sp910580175	99.91	0.91	GCA_910580175.1	95	d__Bacteria;p__Bacteroidota;c__Bacteroidia;o__Bacteroidales;f__Rikenellaceae;g__Alistipes;s__Alistipes sp910580175	99.91	0.91	d__Bacteria;p__Bacteroidota;c__Bacteroidia;o__Bacteroidales;f__Rikenellaceae;g__Alistipes;s__	taxonomic classification defined by topology and ANI	topological placement and ANI have congruent species assignments	GCA_002428825.1, s__Alistipes sp002428825, 95.0, 85.85, 0.68; GCA_910575495.1, s__Alistipes sp910575495, 95.0, 84.87, 0.66; GCA_014796635.1, s__Alistipes sp014796635, 95.0, 83.74, 0.8; GCA_900553175.1, s__Alistipes sp900553175, 95.0, 82.63, 0.63; GCA_902362705.1, s__Alistipes sp002358415, 95.0, 81.56, 0.51; GCA_910576555.1, s__Alistipes sp910576555, 95.0, 81.43, 0.53; GCA_910586375.1, s__Alistipe…	55.64	11	N/A	Genome has more than 30.8% of markers with multiple hits
bin127	d__Bacteria;p__Firmicutes_A;c__Clostridia;o__Oscillospirales;f__Oscillospiraceae;g__Dysosmobacter;s__Dysosmobacter sp910588005	GCA_910588005.1	95	d__Bacteria;p__Firmicutes_A;c__Clostridia;o__Oscillospirales;f__Oscillospiraceae;g__Dysosmobacter;s__Dysosmobacter sp910588005	99.24	0.74	GCA_910588005.1	95	d__Bacteria;p__Firmicutes_A;c__Clostridia;o__Oscillospirales;f__Oscillospiraceae;g__Dysosmobacter;s__Dysosmobacter sp910588005	99.24	0.74	d__Bacteria;p__Firmicutes_A;c__Clostridia;o__Oscillospirales;f__Oscillospiraceae;g__Dysosmobacter;s__	taxonomic classification defined by topology and ANI	topological placement and ANI have congruent species assignments	GCA_910585385.1, s__Dysosmobacter sp910585385, 95.0, 84.79, 0.63; GCA_910584075.1, s__Dysosmobacter sp910584075, 95.0, 84.41, 0.62; GCF_000403435.2, s__Dysosmobacter sp000403435, 95.0, 84.36, 0.72; GCA_910587525.1, s__Dysosmobacter sp910587525, 95.0, 83.23, 0.6; GCA_910575505.1, s__Dysosmobacter sp910575505, 95.0, 80.3, 0.46; GCA_910576865.1, s__Dysosmobacter sp910576865, 95.0, 80.14, 0.45; GCF_0…	45.45	11	N/A	Genome has more than 24.2% of markers with multiple hits
bin128	d__Bacteria;p__Firmicutes_A;c__Clostridia;o__Oscillospirales;f__UBA644;g__;s__	N/A	N/A	N/A	N/A	N/A	GCF_904398665.1	95	d__Bacteria;p__Firmicutes_A;c__Clostridia;o__Oscillospirales;f__UBA644;g__Geddesella;s__Geddesella stercoravicola	76.25	0.04	d__Bacteria;p__Firmicutes_A;c__Clostridia;o__Oscillospirales;f__UBA644;g__;s__	taxonomic classification defined by topology and ANI	classification based on placement in class-level tree	N/A	75.83	11	0.842055756	N/A
bin129	d__Bacteria;p__Bacteroidota;c__Bacteroidia;o__Bacteroidales;f__Muribaculaceae;g__Duncaniella;s__Duncaniella freteri	GCF_004766125.1	95	d__Bacteria;p__Bacteroidota;c__Bacteroidia;o__Bacteroidales;f__Muribaculaceae;g__Duncaniella;s__Duncaniella freteri	98.5	0.51	GCF_004766125.1	95	d__Bacteria;p__Bacteroidota;c__Bacteroidia;o__Bacteroidales;f__Muribaculaceae;g__Duncaniella;s__Duncaniella freteri	98.5	0.51	d__Bacteria;p__Bacteroidota;c__Bacteroidia;o__Bacteroidales;f__Muribaculaceae;g__Duncaniella;s__	taxonomic classification defined by topology and ANI	topological placement and ANI have congruent species assignments	GCA_910588795.1, s__Duncaniella sp910588795, 95.0, 82.83, 0.36; GCA_910578615.1, s__Duncaniella sp910578615, 95.0, 80.49, 0.12; GCA_003762875.1, s__Duncaniella sp001689575, 95.0, 79.37, 0.18; GCA_910584825.1, s__Duncaniella sp910584825, 95.0, 79.17, 0.19; GCA_910589485.1, s__Duncaniella sp910589485, 95.0, 79.0, 0.22; GCA_014802015.1, s__Duncaniella sp014802015, 95.0, 78.97, 0.15; GCF_003024805.1,…	36.99	11	N/A	N/A
bin13	d__Bacteria;p__Bacteroidota;c__Bacteroidia;o__Bacteroidales;f__Muribaculaceae;g__Muribaculum;s__	N/A	N/A	N/A	N/A	N/A	GCA_910578785.1	95	d__Bacteria;p__Bacteroidota;c__Bacteroidia;o__Bacteroidales;f__Muribaculaceae;g__Muribaculum;s__Muribaculum sp910578785	80.41	0.5	d__Bacteria;p__Bacteroidota;c__Bacteroidia;o__Bacteroidales;f__Muribaculaceae;g__Muribaculum;s__	taxonomic classification defined by topology and ANI	classification based on placement in class-level tree	GCF_004570975.1, s__Muribaculum sp001701195, 95.0, 77.91, 0.15; GCA_009775095.1, s__Muribaculum sp009775095, 95.0, 77.69, 0.15; GCA_001689405.1, s__Muribaculum arabinoxylanisolvens, 95.0, 77.66, 0.18; GCA_910578835.1, s__Muribaculum sp910578835, 95.0, 77.66, 0.17; GCA_014801525.1, s__Muribaculum sp014801525, 95.0, 77.64, 0.1; GCA_910589555.1, s__Muribaculum sp910589555, 95.0, 77.61, 0.16; GCA_009…	58.52	11	0.988345362	Genome not assigned to closest species as it falls outside its pre-defined ANI radius
bin130	d__Bacteria;p__Firmicutes_A;c__Clostridia;o__Lachnospirales;f__Lachnospiraceae;g__UBA3282;s__UBA3282 sp009774215	GCA_009774215.1	95	d__Bacteria;p__Firmicutes_A;c__Clostridia;o__Lachnospirales;f__Lachnospiraceae;g__UBA3282;s__UBA3282 sp009774215	98.5	0.77	GCA_009774215.1	95	d__Bacteria;p__Firmicutes_A;c__Clostridia;o__Lachnospirales;f__Lachnospiraceae;g__UBA3282;s__UBA3282 sp009774215	98.5	0.77	d__Bacteria;p__Firmicutes_A;c__Clostridia;o__Lachnospirales;f__Lachnospiraceae;g__UBA3282;s__	taxonomic classification defined by topology and ANI	topological placement and ANI have congruent species assignments	GCA_910584725.1, s__UBA3282 sp910584725, 95.0, 92.27, 0.82; GCA_003611805.1, s__UBA3282 sp003611805, 95.0, 87.17, 0.76; GCA_910586705.1, s__UBA3282 sp910586705, 95.0, 86.14, 0.75; GCA_910587715.1, s__UBA3282 sp910587715, 95.0, 85.75, 0.76; GCA_910588955.1, s__UBA3282 sp910588955, 95.0, 84.96, 0.74; GCA_910579505.1, s__UBA3282 sp910579505, 95.0, 84.93, 0.72; GCA_910575775.1, s__UBA3282 sp910575775…	33.48	11	N/A	N/A
bin131	d__Bacteria;p__Firmicutes;c__Bacilli;o__Erysipelotrichales;f__Erysipelotrichaceae;g__Faecalibaculum;s__Faecalibaculum rodentium	GCF_001564455.1	95	d__Bacteria;p__Firmicutes;c__Bacilli;o__Erysipelotrichales;f__Erysipelotrichaceae;g__Faecalibaculum;s__Faecalibaculum rodentium	98.18	0.78	GCF_001564455.1	95	d__Bacteria;p__Firmicutes;c__Bacilli;o__Erysipelotrichales;f__Erysipelotrichaceae;g__Faecalibaculum;s__Faecalibaculum rodentium	98.18	0.78	d__Bacteria;p__Firmicutes;c__Bacilli;o__Erysipelotrichales;f__Erysipelotrichaceae;g__Faecalibaculum;s__	taxonomic classification defined by topology and ANI	topological placement and ANI have congruent species assignments	GCA_910588395.1, s__Faecalibaculum sp910588395, 95.0, 82.87, 0.64	77.12	11	N/A	Genome has more than 20.0% of markers with multiple hits
bin132	d__Bacteria;p__Bacteroidota;c__Bacteroidia;o__Bacteroidales;f__Muribaculaceae;g__CAG-485;s__CAG-485 sp009775355	GCA_009775355.1	95	d__Bacteria;p__Bacteroidota;c__Bacteroidia;o__Bacteroidales;f__Muribaculaceae;g__CAG-485;s__CAG-485 sp009775355	99.21	0.9	GCA_009775355.1	95	d__Bacteria;p__Bacteroidota;c__Bacteroidia;o__Bacteroidales;f__Muribaculaceae;g__CAG-485;s__CAG-485 sp009775355	99.21	0.9	d__Bacteria;p__Bacteroidota;c__Bacteroidia;o__Bacteroidales;f__Muribaculaceae;g__CAG-485;s__	taxonomic classification defined by topology and ANI	topological placement and ANI have congruent species assignments	GCA_910578385.1, s__CAG-485 sp910578385, 95.0, 80.42, 0.5; GCA_014867205.1, s__CAG-485 sp014867205, 95.0, 80.28, 0.52; GCA_910584125.1, s__CAG-485 sp910584125, 95.0, 80.07, 0.49; GCA_001701295.1, s__CAG-485 sp001701295, 95.0, 79.75, 0.43; GCA_905214735.1, s__CAG-485 sp905214735, 95.0, 79.31, 0.29; GCA_900760815.1, s__CAG-485 sp900760815, 95.0, 79.13, 0.26; GCA_910588245.1, s__CAG-485 sp910588245,…	54.55	11	N/A	N/A
bin133	Unclassified Bacteria	N/A	N/A	N/A	N/A	N/A	N/A	N/A	N/A	N/A	N/A	N/A	N/A	N/A	N/A	N/A	N/A	N/A	Insufficient number of amino acids in MSA (8.5%)
bin134	d__Bacteria;p__Bacteroidota;c__Bacteroidia;o__Bacteroidales;f__Marinifilaceae;g__Odoribacter;s__Odoribacter sp910588375	GCA_910588375.1	95	d__Bacteria;p__Bacteroidota;c__Bacteroidia;o__Bacteroidales;f__Marinifilaceae;g__Odoribacter;s__Odoribacter sp910588375	98.16	0.83	GCA_910588375.1	95	d__Bacteria;p__Bacteroidota;c__Bacteroidia;o__Bacteroidales;f__Marinifilaceae;g__Odoribacter;s__Odoribacter sp910588375	98.16	0.83	d__Bacteria;p__Bacteroidota;c__Bacteroidia;o__Bacteroidales;f__Marinifilaceae;g__Odoribacter;s__	taxonomic classification defined by topology and ANI	topological placement and ANI have congruent species assignments	GCA_910589025.1, s__Odoribacter sp910589025, 95.0, 83.0, 0.67; GCA_910578105.1, s__Odoribacter sp910578105, 95.0, 78.02, 0.15; GCA_910578985.1, s__Odoribacter sp910578985, 95.0, 78.01, 0.12; GCF_900091655.1, s__Odoribacter massiliensis, 95.0, 77.8, 0.16; GCA_905216195.1, s__Odoribacter sp905216195, 95.0, 77.79, 0.15; GCF_009935865.1, s__Odoribacter sp009935865, 95.0, 77.73, 0.16; GCF_000243215.1,…	82.33	11	N/A	Genome has more than 14.2% of markers with multiple hits
bin135	Unclassified Bacteria	N/A	N/A	N/A	N/A	N/A	N/A	N/A	N/A	N/A	N/A	N/A	N/A	N/A	N/A	N/A	N/A	N/A	Insufficient number of amino acids in MSA (6.3%)
bin136	d__Bacteria;p__Firmicutes_A;c__Clostridia;o__Oscillospirales;f__Acutalibacteraceae;g__Fimenecus;s__Fimenecus sp900540295	GCA_900540295.1	95	d__Bacteria;p__Firmicutes_A;c__Clostridia;o__Oscillospirales;f__Acutalibacteraceae;g__Fimenecus;s__Fimenecus sp900540295	98.54	0.87	GCA_900540295.1	95	d__Bacteria;p__Firmicutes_A;c__Clostridia;o__Oscillospirales;f__Acutalibacteraceae;g__Fimenecus;s__Fimenecus sp900540295	98.54	0.87	d__Bacteria;p__Firmicutes_A;c__Clostridia;o__Oscillospirales;f__Acutalibacteraceae;g__Fimenecus;s__	taxonomic classification defined by topology and ANI	topological placement and ANI have congruent species assignments	GCA_002490525.1, s__Fimenecus sp002490525, 95.0, 83.48, 0.65; GCA_004555265.1, s__Fimenecus sp004555265, 95.0, 79.52, 0.53; GCA_900766945.1, s__Fimenecus sp900766945, 95.0, 79.36, 0.38; GCA_018712805.1, s__Fimenecus excrementavium, 95.0, 78.34, 0.38; GCA_002314305.1, s__Fimenecus stercoravium, 95.0, 77.59, 0.22; GCA_900545625.1, s__Fimenecus sp900545625, 95.0, 77.44, 0.25; GCA_000432435.1, s__Fim…	41.18	11	N/A	N/A
bin137	d__Bacteria;p__Firmicutes_A;c__Clostridia;o__Oscillospirales;f__Acutalibacteraceae;g__Acutalibacter;s__Acutalibacter sp910589395	GCA_910589395.1	95	d__Bacteria;p__Firmicutes_A;c__Clostridia;o__Oscillospirales;f__Acutalibacteraceae;g__Acutalibacter;s__Acutalibacter sp910589395	99.45	0.89	GCA_910589395.1	95	d__Bacteria;p__Firmicutes_A;c__Clostridia;o__Oscillospirales;f__Acutalibacteraceae;g__Acutalibacter;s__Acutalibacter sp910589395	99.45	0.89	d__Bacteria;p__Firmicutes_A;c__Clostridia;o__Oscillospirales;f__Acutalibacteraceae;g__Acutalibacter;s__	taxonomic classification defined by topology and ANI	topological placement and ANI have congruent species assignments	GCA_900543555.1, s__Acutalibacter stercoravium, 95.0, 78.13, 0.28; GCA_019112625.1, s__Acutalibacter stercorigallinarum, 95.0, 78.1, 0.29; GCF_009936035.1, s__Acutalibacter sp009936035, 95.0, 78.07, 0.21; GCF_002201475.1, s__Acutalibacter muris, 95.0, 78.05, 0.11; GCA_905215055.1, s__Acutalibacter sp905215055, 95.0, 78.03, 0.23; GCA_900543305.1, s__Acutalibacter sp900543305, 95.0, 78.03, 0.19; GC…	95.53	11	N/A	N/A
bin138	d__Bacteria;p__Firmicutes;c__Bacilli;o__Erysipelotrichales;f__Erysipelotrichaceae;g__Faecalibaculum;s__Faecalibaculum sp910588395	GCA_910588395.1	95	d__Bacteria;p__Firmicutes;c__Bacilli;o__Erysipelotrichales;f__Erysipelotrichaceae;g__Faecalibaculum;s__Faecalibaculum sp910588395	98.68	0.84	GCA_910588395.1	95	d__Bacteria;p__Firmicutes;c__Bacilli;o__Erysipelotrichales;f__Erysipelotrichaceae;g__Faecalibaculum;s__Faecalibaculum sp910588395	98.68	0.84	d__Bacteria;p__Firmicutes;c__Bacilli;o__Erysipelotrichales;f__Erysipelotrichaceae;g__Faecalibaculum;s__	taxonomic classification defined by topology and ANI	topological placement and ANI have congruent species assignments	GCF_001564455.1, s__Faecalibaculum rodentium, 95.0, 81.89, 0.64	69.14	11	N/A	Genome has more than 14.2% of markers with multiple hits
bin139	d__Bacteria;p__Bacteroidota;c__Bacteroidia;o__Bacteroidales;f__Muribaculaceae;g__Paramuribaculum;s__	N/A	N/A	N/A	N/A	N/A	N/A	N/A	N/A	N/A	N/A	d__Bacteria;p__Bacteroidota;c__Bacteroidia;o__Bacteroidales;f__Muribaculaceae;g__Paramuribaculum;s__	ANI	classification based on placement in class-level tree	GCA_910577465.1, s__Paramuribaculum sp910577465, 95.0, 80.33, 0.18; GCA_014802045.1, s__Paramuribaculum sp014802045, 95.0, 78.8, 0.09; GCA_910579185.1, s__Paramuribaculum sp910579185, 95.0, 78.61, 0.15; GCA_014801655.1, s__Paramuribaculum sp014801655, 95.0, 78.48, 0.11; GCA_905193485.1, s__Paramuribaculum sp905193485, 95.0, 78.44, 0.1; GCA_910589095.1, s__Paramuribaculum sp910589095, 95.0, 78.43,…	13.22	11	0.957400926	N/A
bin14	d__Bacteria;p__Firmicutes_A;c__Clostridia;o__TANB77;f__CAG-508;g__RGIG8482;s__	N/A	N/A	N/A	N/A	N/A	GCA_904381285.1	95	d__Bacteria;p__Firmicutes_A;c__Clostridia;o__TANB77;f__CAG-508;g__RGIG8482;s__RGIG8482 sp904381285	79.33	0.45	d__Bacteria;p__Firmicutes_A;c__Clostridia;o__TANB77;f__CAG-508;g__RGIG8482;s__	taxonomic classification defined by topology and ANI	classification based on placement in class-level tree	GCA_017626365.1, s__RGIG8482 sp017626365, 95.0, 79.62, 0.47	17.73	11	0.931530154	Genome has more than 19.2% of markers with multiple hits
bin140	d__Bacteria;p__Firmicutes_A;c__Clostridia;o__Lachnospirales;f__Lachnospiraceae;g__14-2;s__14-2 sp910588845	GCA_910588845.1	95	d__Bacteria;p__Firmicutes_A;c__Clostridia;o__Lachnospirales;f__Lachnospiraceae;g__14-2;s__14-2 sp910588845	99.53	0.88	GCA_910588845.1	95	d__Bacteria;p__Firmicutes_A;c__Clostridia;o__Lachnospirales;f__Lachnospiraceae;g__14-2;s__14-2 sp910588845	99.53	0.88	d__Bacteria;p__Firmicutes_A;c__Clostridia;o__Lachnospirales;f__Lachnospiraceae;g__14-2;s__	taxonomic classification defined by topology and ANI	topological placement and ANI have congruent species assignments	GCA_910589635.1, s__14-2 sp910589635, 95.0, 89.54, 0.8; GCA_910583835.1, s__14-2 sp910583835, 95.0, 80.6, 0.49; GCA_910585895.1, s__14-2 sp910585895, 95.0, 80.28, 0.56; GCA_910585625.1, s__14-2 sp910585625, 95.0, 79.65, 0.47; GCA_910587895.1, s__14-2 sp910587895, 95.0, 79.61, 0.4; GCA_910578825.1, s__14-2 sp910578825, 95.0, 79.53, 0.46; GCA_910576385.1, s__14-2 sp910576385, 95.0, 79.28, 0.22; GCA…	73.39	11	N/A	Genome has more than 22.5% of markers with multiple hits
bin141	d__Bacteria;p__Firmicutes_A;c__Clostridia;o__Lachnospirales;f__Lachnospiraceae;g__CAG-632;s__CAG-632 sp910587045	GCA_910587045.1	95	d__Bacteria;p__Firmicutes_A;c__Clostridia;o__Lachnospirales;f__Lachnospiraceae;g__CAG-632;s__CAG-632 sp910587045	98.41	0.9	GCA_910587045.1	95	d__Bacteria;p__Firmicutes_A;c__Clostridia;o__Lachnospirales;f__Lachnospiraceae;g__CAG-632;s__CAG-632 sp910587045	98.41	0.9	d__Bacteria;p__Firmicutes_A;c__Clostridia;o__Lachnospirales;f__Lachnospiraceae;g__CAG-632;s__	taxonomic classification defined by topology and ANI	topological placement and ANI have congruent species assignments	GCA_017623675.1, s__CAG-632 sp017623675, 95.0, 78.44, 0.3; GCA_900539185.1, s__CAG-632 sp900539185, 95.0, 77.91, 0.27; GCA_017461045.1, s__CAG-632 sp017461045, 95.0, 77.74, 0.17; GCA_000431515.1, s__CAG-632 sp000431515, 95.0, 77.45, 0.29; GCA_002406015.1, s__CAG-632 sp002406015, 95.0, 77.28, 0.3; GCA_902783585.1, s__CAG-632 sp902783585, 95.0, 77.17, 0.14; GCA_017460485.1, s__CAG-632 sp017460485, …	36.2	11	N/A	N/A
bin142	d__Bacteria;p__Proteobacteria;c__Gammaproteobacteria;o__Enterobacterales;f__Enterobacteriaceae;g__Escherichia;s__	N/A	N/A	N/A	N/A	N/A	GCF_003697165.2	95	d__Bacteria;p__Proteobacteria;c__Gammaproteobacteria;o__Enterobacterales;f__Enterobacteriaceae;g__Escherichia;s__Escherichia coli	98.98	0.49	d__Bacteria;p__Proteobacteria;c__Gammaproteobacteria;o__Enterobacterales;f__Enterobacteriaceae;g__Escherichia;s__	taxonomic classification defined by topology and ANI	classification based on placement in class-level tree	GCF_002965065.1, s__Escherichia sp002965065, 95.0, 94.48, 0.39; GCF_004211955.1, s__Escherichia sp004211955, 95.0, 93.29, 0.44; GCF_902498915.1, s__Escherichia ruysiae, 95.0, 93.29, 0.43; GCF_005843885.1, s__Escherichia sp005843885, 95.0, 93.19, 0.45; GCF_011881725.1, s__Escherichia coli_E, 95.0, 92.62, 0.42; GCF_001660175.1, s__Escherichia sp001660175, 95.0, 92.23, 0.44; GCF_000026225.1, s__Esch…	28.24	11	0.999994297	N/A
bin143	d__Bacteria;p__Bacteroidota;c__Bacteroidia;o__Bacteroidales;f__Muribaculaceae;g__Paramuribaculum;s__	N/A	N/A	N/A	N/A	N/A	GCF_003024925.1	95	d__Bacteria;p__Bacteroidota;c__Bacteroidia;o__Bacteroidales;f__Muribaculaceae;g__Paramuribaculum;s__Paramuribaculum intestinale	99.02	0.45	d__Bacteria;p__Bacteroidota;c__Bacteroidia;o__Bacteroidales;f__Muribaculaceae;g__Paramuribaculum;s__	taxonomic classification defined by topology and ANI	classification based on placement in class-level tree	GCA_910578305.1, s__Paramuribaculum sp910578305, 95.0, 80.24, 0.07; GCA_910579675.1, s__Paramuribaculum sp910579675, 95.0, 78.42, 0.12; GCA_009775605.1, s__Paramuribaculum sp009775605, 95.0, 77.88, 0.08; GCA_014802045.1, s__Paramuribaculum sp014802045, 95.0, 77.77, 0.1; GCA_910587425.1, s__Paramuribaculum sp910587425, 95.0, 77.51, 0.13; GCA_910589095.1, s__Paramuribaculum sp910589095, 95.0, 77.35…	40.98	11	0.999998236	N/A
bin144	d__Bacteria;p__Firmicutes_A;c__Clostridia;o__Lachnospirales;f__Lachnospiraceae;g__C-53;s__C-53 sp003612525	GCA_003612525.1	95	d__Bacteria;p__Firmicutes_A;c__Clostridia;o__Lachnospirales;f__Lachnospiraceae;g__C-53;s__C-53 sp003612525	97.49	0.73	GCA_003612525.1	95	d__Bacteria;p__Firmicutes_A;c__Clostridia;o__Lachnospirales;f__Lachnospiraceae;g__C-53;s__C-53 sp003612525	97.49	0.73	d__Bacteria;p__Firmicutes_A;c__Clostridia;o__Lachnospirales;f__Lachnospiraceae;g__;s__	taxonomic classification defined by topology and ANI	topological placement and ANI have congruent species assignments	N/A	57.86	11	N/A	Genome has more than 21.7% of markers with multiple hits
bin145	d__Bacteria;p__Bacteroidota;c__Bacteroidia;o__Bacteroidales;f__Muribaculaceae;g__Paramuribaculum;s__	N/A	N/A	N/A	N/A	N/A	GCA_003762715.1	95	d__Bacteria;p__Bacteroidota;c__Bacteroidia;o__Bacteroidales;f__Muribaculaceae;g__Paramuribaculum;s__Paramuribaculum sp001689565	99.67	0.33	d__Bacteria;p__Bacteroidota;c__Bacteroidia;o__Bacteroidales;f__Muribaculaceae;g__Paramuribaculum;s__	taxonomic classification defined by topology and ANI	classification based on placement in class-level tree	GCA_910588065.1, s__Paramuribaculum sp910588065, 95.0, 78.74, 0.18; GCA_014802045.1, s__Paramuribaculum sp014802045, 95.0, 77.83, 0.04; GCA_001701115.1, s__Paramuribaculum sp001701115, 95.0, 77.67, 0.1; GCA_014801655.1, s__Paramuribaculum sp014801655, 95.0, 77.62, 0.04; GCF_003024925.1, s__Paramuribaculum intestinale, 95.0, 77.3, 0.06; GCA_000431155.1, s__Paramuribaculum sp000431155, 95.0, 77.25,…	13.2	11	0.999189294	N/A
bin146	d__Bacteria;p__Bacteroidota;c__Bacteroidia;o__Bacteroidales;f__Muribaculaceae;g__CAG-873;s__	N/A	N/A	N/A	N/A	N/A	GCA_910579035.1	95	d__Bacteria;p__Bacteroidota;c__Bacteroidia;o__Bacteroidales;f__Muribaculaceae;g__CAG-873;s__CAG-873 sp011959565	97.87	0.49	d__Bacteria;p__Bacteroidota;c__Bacteroidia;o__Bacteroidales;f__Muribaculaceae;g__CAG-873;s__	taxonomic classification defined by topology and ANI	classification based on placement in class-level tree	GCA_900548975.1, s__CAG-873 sp900548975, 95.0, 78.99, 0.2; GCA_910578035.1, s__CAG-873 sp910578035, 95.0, 78.34, 0.17; GCA_905202215.1, s__CAG-873 sp905202215, 95.0, 78.29, 0.17; GCA_002493945.1, s__CAG-873 sp002493945, 95.0, 78.11, 0.15; GCA_910579995.1, s__CAG-873 sp009775135, 95.0, 78.04, 0.14; GCA_900541865.1, s__CAG-873 sp900541865, 95.0, 78.0, 0.13; GCA_910587915.1, s__CAG-873 sp910587915, …	46.05	11	0.999695103	N/A
bin147	d__Bacteria;p__Firmicutes_A;c__Clostridia;o__TANB77;f__CAG-508;g__CAG-273;s__	N/A	N/A	N/A	N/A	N/A	N/A	N/A	N/A	N/A	N/A	d__Bacteria;p__Firmicutes_A;c__Clostridia;o__TANB77;f__CAG-508;g__CAG-273;s__	ANI	classification based on placement in class-level tree	GCA_017479865.1, s__CAG-273 sp017479865, 95.0, 78.38, 0.14; GCA_900752335.1, s__CAG-273 sp900752335, 95.0, 77.58, 0.16; GCA_902406115.1, s__CAG-273 sp902406115, 95.0, 77.52, 0.17; GCA_000435755.1, s__CAG-273 sp000435755, 95.0, 77.47, 0.18; GCA_905214245.1, s__CAG-273 sp905214245, 95.0, 77.42, 0.16; GCA_910589185.1, s__CAG-273 sp910589185, 95.0, 77.31, 0.16; GCA_900752095.1, s__CAG-273 sp900752095…	88.8	11	0.882797683	N/A
bin148	d__Bacteria;p__Firmicutes_A;c__Clostridia;o__Oscillospirales;f__Oscillospiraceae;g__Dysosmobacter;s__Dysosmobacter sp910586735	GCA_910586735.1	95	d__Bacteria;p__Firmicutes_A;c__Clostridia;o__Oscillospirales;f__Oscillospiraceae;g__Dysosmobacter;s__Dysosmobacter sp910586735	97.03	0.69	GCA_910586735.1	95	d__Bacteria;p__Firmicutes_A;c__Clostridia;o__Oscillospirales;f__Oscillospiraceae;g__Dysosmobacter;s__Dysosmobacter sp910586735	97.03	0.69	d__Bacteria;p__Firmicutes_A;c__Clostridia;o__Oscillospirales;f__Oscillospiraceae;g__Dysosmobacter;s__	taxonomic classification defined by topology and ANI	topological placement and ANI have congruent species assignments	GCA_910574635.1, s__Dysosmobacter sp009774015, 95.0, 91.55, 0.64; GCA_009773995.1, s__Dysosmobacter sp009773995, 95.0, 88.43, 0.56; GCA_910576865.1, s__Dysosmobacter sp910576865, 95.0, 88.39, 0.58; GCA_910587875.1, s__Dysosmobacter sp910587875, 95.0, 87.95, 0.6; GCA_910579435.1, s__Dysosmobacter sp910579435, 95.0, 87.3, 0.57; GCA_910583785.1, s__Dysosmobacter sp910583785, 95.0, 86.93, 0.62; GCA_9…	29.67	11	N/A	Genome has more than 37.5% of markers with multiple hits
bin149	d__Bacteria;p__Firmicutes_A;c__Clostridia;o__Lachnospirales;f__Lachnospiraceae;g__Acetatifactor;s__Acetatifactor sp910578815	GCA_910578815.1	95	d__Bacteria;p__Firmicutes_A;c__Clostridia;o__Lachnospirales;f__Lachnospiraceae;g__Acetatifactor;s__Acetatifactor sp910578815	99.49	0.52	GCA_910578815.1	95	d__Bacteria;p__Firmicutes_A;c__Clostridia;o__Lachnospirales;f__Lachnospiraceae;g__Acetatifactor;s__Acetatifactor sp910578815	99.49	0.52	d__Bacteria;p__Firmicutes_A;c__Clostridia;o__Lachnospirales;f__Lachnospiraceae;g__Acetatifactor;s__	taxonomic classification defined by topology and ANI	topological placement and ANI have congruent species assignments	GCA_910586485.1, s__Acetatifactor sp910586485, 95.0, 90.84, 0.47; GCA_910577035.1, s__Acetatifactor sp910577035, 95.0, 81.78, 0.28; GCA_003612485.1, s__Acetatifactor sp003612485, 95.0, 79.27, 0.09; GCA_910586835.1, s__Acetatifactor sp910586835, 95.0, 78.27, 0.13; GCA_910577235.1, s__Acetatifactor sp910577235, 95.0, 78.24, 0.08; GCF_900248245.1, s__Acetatifactor muris, 95.0, 78.19, 0.09; GCA_91058…	59.33	11	N/A	N/A
bin15	d__Bacteria;p__Firmicutes_A;c__Clostridia;o__Oscillospirales;f__Acutalibacteraceae;g__Eubacterium_R;s__Eubacterium_R sp009774735	GCA_009774735.1	95	d__Bacteria;p__Firmicutes_A;c__Clostridia;o__Oscillospirales;f__Acutalibacteraceae;g__Eubacterium_R;s__Eubacterium_R sp009774735	98.68	0.78	GCA_009774735.1	95	d__Bacteria;p__Firmicutes_A;c__Clostridia;o__Oscillospirales;f__Acutalibacteraceae;g__Eubacterium_R;s__Eubacterium_R sp009774735	98.68	0.78	d__Bacteria;p__Firmicutes_A;c__Clostridia;o__Oscillospirales;f__Acutalibacteraceae;g__Eubacterium_R;s__	taxonomic classification defined by topology and ANI	topological placement and ANI have congruent species assignments	GCA_002493325.1, s__Eubacterium_R sp002493325, 95.0, 87.42, 0.8; GCA_910577195.1, s__Eubacterium_R sp910577195, 95.0, 80.07, 0.5; GCA_900544515.1, s__Eubacterium_R sp900544515, 95.0, 79.83, 0.45; GCA_900767025.1, s__Eubacterium_R sp900767025, 95.0, 79.6, 0.46; GCA_002493595.1, s__Eubacterium_R sp002493595, 95.0, 78.88, 0.39; GCA_910577215.1, s__Eubacterium_R sp910577215, 95.0, 78.79, 0.31; GCA_91…	98.01	11	N/A	N/A
bin150	d__Bacteria;p__Firmicutes_A;c__Clostridia;o__Lachnospirales;f__Lachnospiraceae;g__Eubacterium_F;s__Eubacterium_F sp910575665	GCA_910575665.1	95	d__Bacteria;p__Firmicutes_A;c__Clostridia;o__Lachnospirales;f__Lachnospiraceae;g__Eubacterium_F;s__Eubacterium_F sp910575665	95.5	0.85	GCA_910575665.1	95	d__Bacteria;p__Firmicutes_A;c__Clostridia;o__Lachnospirales;f__Lachnospiraceae;g__Eubacterium_F;s__Eubacterium_F sp910575665	95.5	0.85	d__Bacteria;p__Firmicutes_A;c__Clostridia;o__Lachnospirales;f__Lachnospiraceae;g__Eubacterium_F;s__	taxonomic classification defined by topology and ANI	topological placement and ANI have congruent species assignments	GCA_910585745.1, s__Eubacterium_F sp910585745, 95.0, 87.85, 0.72; GCA_910584645.1, s__Eubacterium_F sp910584645, 95.0, 87.51, 0.75; GCA_910574015.1, s__Eubacterium_F sp910574015, 95.0, 79.22, 0.13; GCA_910579145.1, s__Eubacterium_F sp910579145, 95.0, 77.81, 0.19; GCA_910584245.1, s__Eubacterium_F sp910584245, 95.0, 77.3, 0.14; GCA_910583555.1, s__Eubacterium_F sp910583555, 95.0, 77.19, 0.18; GCA_…	70.04	11	N/A	N/A
bin151	d__Bacteria;p__Actinobacteriota;c__Coriobacteriia;o__Coriobacteriales;f__Eggerthellaceae;g__QWKK01;s__QWKK01 sp009911695	GCF_009911695.1	95	d__Bacteria;p__Actinobacteriota;c__Coriobacteriia;o__Coriobacteriales;f__Eggerthellaceae;g__QWKK01;s__QWKK01 sp009911695	98.33	0.62	GCF_009911695.1	95	d__Bacteria;p__Actinobacteriota;c__Coriobacteriia;o__Coriobacteriales;f__Eggerthellaceae;g__QWKK01;s__QWKK01 sp009911695	98.33	0.62	d__Bacteria;p__Actinobacteriota;c__Coriobacteriia;o__Coriobacteriales;f__Eggerthellaceae;g__QWKK01;s__	taxonomic classification defined by topology and ANI	topological placement and ANI have congruent species assignments	GCA_910589695.1, s__QWKK01 sp910589695, 95.0, 87.7, 0.6	42.67	11	N/A	Genome has more than 30.8% of markers with multiple hits
bin152	Unclassified Bacteria	N/A	N/A	N/A	N/A	N/A	N/A	N/A	N/A	N/A	N/A	N/A	N/A	N/A	N/A	N/A	N/A	N/A	Insufficient number of amino acids in MSA (5.0%)
bin153	d__Bacteria;p__Firmicutes;c__Bacilli;o__Erysipelotrichales;f__Coprobacillaceae;g__Erysipelatoclostridium;s__Erysipelatoclostridium cocleatum	GCF_900102365.1	95	d__Bacteria;p__Firmicutes;c__Bacilli;o__Erysipelotrichales;f__Coprobacillaceae;g__Erysipelatoclostridium;s__Erysipelatoclostridium cocleatum	98.21	0.84	GCF_900102365.1	95	d__Bacteria;p__Firmicutes;c__Bacilli;o__Erysipelotrichales;f__Coprobacillaceae;g__Erysipelatoclostridium;s__Erysipelatoclostridium cocleatum	98.21	0.84	d__Bacteria;p__Firmicutes;c__Bacilli;o__Erysipelotrichales;f__Coprobacillaceae;g__Erysipelatoclostridium;s__	taxonomic classification defined by topology and ANI	topological placement and ANI have congruent species assignments	GCA_000508865.1, s__Erysipelatoclostridium sp000508865, 95.0, 82.94, 0.67; GCF_000686665.1, s__Erysipelatoclostridium saccharogumia, 95.0, 82.7, 0.64; GCF_000154805.1, s__Erysipelatoclostridium spiroforme, 95.0, 81.7, 0.56; GCF_014131695.1, s__Erysipelatoclostridium ramosum, 95.0, 81.36, 0.54; GCA_018369555.1, s__Erysipelatoclostridium spiroforme_A, 95.0, 81.29, 0.52; GCF_002160495.1, s__Erysipel…	80.92	11	N/A	Genome has more than 10.0% of markers with multiple hits
bin154	d__Bacteria;p__Bacteroidota;c__Bacteroidia;o__Bacteroidales;f__Muribaculaceae;g__Duncaniella;s__	N/A	N/A	N/A	N/A	N/A	GCF_004766125.1	95	d__Bacteria;p__Bacteroidota;c__Bacteroidia;o__Bacteroidales;f__Muribaculaceae;g__Duncaniella;s__Duncaniella freteri	98.27	0.38	d__Bacteria;p__Bacteroidota;c__Bacteroidia;o__Bacteroidales;f__Muribaculaceae;g__Duncaniella;s__	taxonomic classification defined by topology and ANI	classification based on placement in class-level tree	GCA_910588795.1, s__Duncaniella sp910588795, 95.0, 83.71, 0.27; GCA_910578615.1, s__Duncaniella sp910578615, 95.0, 80.02, 0.09; GCA_014802015.1, s__Duncaniella sp014802015, 95.0, 79.86, 0.13; GCA_910584825.1, s__Duncaniella sp910584825, 95.0, 79.74, 0.15; GCA_003762875.1, s__Duncaniella sp001689575, 95.0, 79.22, 0.14; GCA_910589485.1, s__Duncaniella sp910589485, 95.0, 78.9, 0.19; GCA_910587165.1,…	10.72	11	0.999998431	N/A
bin155	Unclassified Bacteria	N/A	N/A	N/A	N/A	N/A	N/A	N/A	N/A	N/A	N/A	N/A	N/A	N/A	N/A	N/A	N/A	N/A	Insufficient number of amino acids in MSA (5.8%)
bin156	d__Bacteria;p__Firmicutes_A;c__Clostridia;o__Oscillospirales;f__Acutalibacteraceae;g__Acutalibacter;s__Acutalibacter sp009936035	GCF_009936035.1	95	d__Bacteria;p__Firmicutes_A;c__Clostridia;o__Oscillospirales;f__Acutalibacteraceae;g__Acutalibacter;s__Acutalibacter sp009936035	98.27	0.66	GCF_009936035.1	95	d__Bacteria;p__Firmicutes_A;c__Clostridia;o__Oscillospirales;f__Acutalibacteraceae;g__Acutalibacter;s__Acutalibacter sp009936035	98.27	0.66	d__Bacteria;p__Firmicutes_A;c__Clostridia;o__Oscillospirales;f__Acutalibacteraceae;g__Acutalibacter;s__	taxonomic classification defined by topology and ANI	topological placement and ANI have congruent species assignments	GCF_009936055.1, s__Acutalibacter sp009936055, 95.0, 81.19, 0.45; GCA_910574995.1, s__Acutalibacter sp910574995, 95.0, 79.95, 0.39; GCA_019112625.1, s__Acutalibacter stercorigallinarum, 95.0, 78.76, 0.37; GCA_000435395.1, s__Acutalibacter ornithocaccae, 95.0, 78.69, 0.35; GCA_905215055.1, s__Acutalibacter sp905215055, 95.0, 78.57, 0.24; GCA_019115285.1, s__Acutalibacter pullistercoris, 95.0, 78.4…	70.51	11	N/A	Genome has more than 28.3% of markers with multiple hits
bin157	d__Bacteria;p__Actinobacteriota;c__Actinomycetia;o__Actinomycetales;f__Bifidobacteriaceae;g__Bifidobacterium;s__	N/A	N/A	N/A	N/A	N/A	GCF_000741295.1	95	d__Bacteria;p__Actinobacteriota;c__Actinomycetia;o__Actinomycetales;f__Bifidobacteriaceae;g__Bifidobacterium;s__Bifidobacterium globosum	96.3	0.44	d__Bacteria;p__Actinobacteriota;c__Actinomycetia;o__Actinomycetales;f__Bifidobacteriaceae;g__Bifidobacterium;s__	taxonomic classification defined by topology and ANI	classification based on placement in class-level tree	GCF_004155535.1, s__Bifidobacterium pseudolongum_C, 95.0, 95.07, 0.48; GCF_000771225.1, s__Bifidobacterium pseudolongum, 95.0, 93.34, 0.47; GCF_000741135.1, s__Bifidobacterium choerinum, 95.0, 83.73, 0.42; GCF_003952025.1, s__Bifidobacterium castoris, 95.0, 83.73, 0.45; GCF_002286915.1, s__Bifidobacterium italicum, 95.0, 83.68, 0.42; GCF_002860345.1, s__Bifidobacterium anseris, 95.0, 83.27, 0.41;…	27.84	11	0.998576956	N/A
bin158	Unclassified	N/A	N/A	N/A	N/A	N/A	N/A	N/A	N/A	N/A	N/A	N/A	N/A	N/A	N/A	N/A	N/A	N/A	No bacterial or archaeal marker
bin159	Unclassified	N/A	N/A	N/A	N/A	N/A	N/A	N/A	N/A	N/A	N/A	N/A	N/A	N/A	N/A	N/A	N/A	N/A	No bacterial or archaeal marker
bin16	d__Bacteria;p__Firmicutes_A;c__Clostridia;o__Lachnospirales;f__Lachnospiraceae;g__Sporofaciens;s__Sporofaciens sp000403455	GCF_000403455.2	95	d__Bacteria;p__Firmicutes_A;c__Clostridia;o__Lachnospirales;f__Lachnospiraceae;g__Sporofaciens;s__Sporofaciens sp000403455	98.42	0.93	GCF_000403455.2	95	d__Bacteria;p__Firmicutes_A;c__Clostridia;o__Lachnospirales;f__Lachnospiraceae;g__Sporofaciens;s__Sporofaciens sp000403455	98.42	0.93	d__Bacteria;p__Firmicutes_A;c__Clostridia;o__Lachnospirales;f__Lachnospiraceae;g__Sporofaciens;s__	taxonomic classification defined by topology and ANI	topological placement and ANI have congruent species assignments	GCA_910579015.1, s__Sporofaciens sp910579015, 95.0, 82.07, 0.6; GCA_910574285.1, s__Sporofaciens sp009774295, 95.0, 81.33, 0.66; GCA_910585725.1, s__Sporofaciens sp910585725, 95.0, 80.96, 0.59; GCA_910575835.1, s__Sporofaciens sp910575835, 95.0, 80.53, 0.57; GCA_910574715.1, s__Sporofaciens sp910574715, 95.0, 80.5, 0.61; GCA_910577685.1, s__Sporofaciens sp910577685, 95.0, 79.46, 0.46; GCA_9105748…	53.55	11	N/A	Genome has more than 10.8% of markers with multiple hits
bin160	d__Bacteria;p__Bacteroidota;c__Bacteroidia;o__Bacteroidales;f__Muribaculaceae;g__Muribaculum;s__Muribaculum gordoncarteri	GCF_004803695.1	95	d__Bacteria;p__Bacteroidota;c__Bacteroidia;o__Bacteroidales;f__Muribaculaceae;g__Muribaculum;s__Muribaculum gordoncarteri	96.14	0.96	GCF_004803695.1	95	d__Bacteria;p__Bacteroidota;c__Bacteroidia;o__Bacteroidales;f__Muribaculaceae;g__Muribaculum;s__Muribaculum gordoncarteri	96.14	0.96	d__Bacteria;p__Bacteroidota;c__Bacteroidia;o__Bacteroidales;f__Muribaculaceae;g__Muribaculum;s__	taxonomic classification defined by topology and ANI	topological placement and ANI have congruent species assignments	GCA_001689405.1, s__Muribaculum arabinoxylanisolvens, 95.0, 78.43, 0.3; GCA_003150235.1, s__Muribaculum sp003150235, 95.0, 78.24, 0.28; GCA_910587665.1, s__Muribaculum sp910587665, 95.0, 78.17, 0.27; GCF_004570975.1, s__Muribaculum sp001701195, 95.0, 78.13, 0.27; GCA_009177195.1, s__Muribaculum sp009177195, 95.0, 78.13, 0.16; GCA_910589555.1, s__Muribaculum sp910589555, 95.0, 78.08, 0.22; GCA_910…	64.48	11	N/A	N/A
bin161	d__Bacteria;p__Desulfobacterota_I;c__Desulfovibrionia;o__Desulfovibrionales;f__Desulfovibrionaceae;g__Mailhella;s__	N/A	N/A	N/A	N/A	N/A	GCA_003512875.1	95	d__Bacteria;p__Desulfobacterota_I;c__Desulfovibrionia;o__Desulfovibrionales;f__Desulfovibrionaceae;g__Mailhella;s__Mailhella sp003512875	97.59	0.35	d__Bacteria;p__Desulfobacterota_I;c__Desulfovibrionia;o__Desulfovibrionales;f__Desulfovibrionaceae;g__Mailhella;s__	taxonomic classification defined by topology and ANI	classification based on placement in class-level tree	GCA_910578585.1, s__Mailhella sp910578585, 95.0, 79.4, 0.27; GCA_910577155.1, s__Mailhella sp910577155, 95.0, 79.34, 0.26; GCA_017411945.1, s__Mailhella sp017411945, 95.0, 78.87, 0.0; GCA_019119045.1, s__Mailhella merdavium, 95.0, 77.86, 0.01; GCA_017940105.1, s__Mailhella sp017940105, 95.0, 77.1, 0.0; GCA_910579055.1, s__Mailhella sp910579055, 95.0, 76.16, 0.01; GCA_905187505.1, s__Mailhella sp9…	25.52	11	0.994752785	N/A
bin162	d__Bacteria;p__Firmicutes_A;c__Clostridia;o__Oscillospirales;f__BX7;g__CAJFTX01;s__	N/A	N/A	N/A	N/A	N/A	GCA_904420075.1	95	d__Bacteria;p__Firmicutes_A;c__Clostridia;o__Oscillospirales;f__BX7;g__CAJFTX01;s__CAJFTX01 sp904420075	83.06	0.69	d__Bacteria;p__Firmicutes_A;c__Clostridia;o__Oscillospirales;f__BX7;g__CAJFTX01;s__	taxonomic classification defined by topology and ANI	classification based on placement in class-level tree	N/A	76.03	11	0.974275675	Genome not assigned to closest species as it falls outside its pre-defined ANI radius
bin163	d__Bacteria;p__Bacteroidota;c__Bacteroidia;o__Bacteroidales;f__Tannerellaceae;g__Parabacteroides;s__	N/A	N/A	N/A	N/A	N/A	GCA_900760525.1	95	d__Bacteria;p__Bacteroidota;c__Bacteroidia;o__Bacteroidales;f__Tannerellaceae;g__Parabacteroides;s__Parabacteroides sp900760525	99.01	0.38	d__Bacteria;p__Bacteroidota;c__Bacteroidia;o__Bacteroidales;f__Tannerellaceae;g__Parabacteroides;s__	taxonomic classification defined by topology and ANI	classification based on placement in class-level tree	GCF_014287585.1, s__Parabacteroides sp014287585, 95.0, 88.99, 0.35; GCF_000156495.1, s__Parabacteroides johnsonii, 95.0, 88.61, 0.32; GCF_000154105.1, s__Parabacteroides merdae, 95.0, 87.52, 0.3; GCF_900155425.1, s__Parabacteroides massiliensis, 95.0, 86.57, 0.29; GCA_910577325.1, s__Parabacteroides sp910577325, 95.0, 85.37, 0.3; GCA_017937385.1, s__Parabacteroides sp017937385, 95.0, 83.57, 0.29;…	23.75	11	0.999563918	N/A
bin164	d__Bacteria;p__Firmicutes_A;c__Clostridia;o__Lachnospirales;f__Lachnospiraceae;g__Schaedlerella;s__Schaedlerella sp910575475	GCA_910575475.1	95	d__Bacteria;p__Firmicutes_A;c__Clostridia;o__Lachnospirales;f__Lachnospiraceae;g__Schaedlerella;s__Schaedlerella sp910575475	97.7	0.76	GCA_910575475.1	95	d__Bacteria;p__Firmicutes_A;c__Clostridia;o__Lachnospirales;f__Lachnospiraceae;g__Schaedlerella;s__Schaedlerella sp910575475	97.7	0.76	d__Bacteria;p__Firmicutes_A;c__Clostridia;o__Lachnospirales;f__Lachnospiraceae;g__Schaedlerella;s__	taxonomic classification defined by topology and ANI	topological placement and ANI have congruent species assignments	GCA_009911175.1, s__Schaedlerella sp009911175, 95.0, 93.87, 0.63; GCA_000403295.2, s__Schaedlerella sp000403295, 95.0, 86.6, 0.57; GCF_003885045.1, s__Schaedlerella arabinosiphila, 95.0, 85.48, 0.55; GCA_009774255.1, s__Schaedlerella sp009774255, 95.0, 81.48, 0.44; GCA_910589385.1, s__Schaedlerella sp910589385, 95.0, 80.02, 0.24; GCF_015560805.1, s__Schaedlerella glycyrrhizinilytica_A, 95.0, 77.3…	42.24	11	N/A	Genome has more than 25.0% of markers with multiple hits
bin165	d__Bacteria;p__Firmicutes_A;c__Clostridia;o__Oscillospirales;f__Acutalibacteraceae;g__Acutalibacter;s__Acutalibacter sp009936055	GCF_009936055.1	95	d__Bacteria;p__Firmicutes_A;c__Clostridia;o__Oscillospirales;f__Acutalibacteraceae;g__Acutalibacter;s__Acutalibacter sp009936055	98.6	0.99	GCF_009936055.1	95	d__Bacteria;p__Firmicutes_A;c__Clostridia;o__Oscillospirales;f__Acutalibacteraceae;g__Acutalibacter;s__Acutalibacter sp009936055	98.6	0.99	d__Bacteria;p__Firmicutes_A;c__Clostridia;o__Oscillospirales;f__Acutalibacteraceae;g__Acutalibacter;s__	taxonomic classification defined by topology and ANI	topological placement and ANI have congruent species assignments	GCF_009936035.1, s__Acutalibacter sp009936035, 95.0, 80.02, 0.76; GCA_910574995.1, s__Acutalibacter sp910574995, 95.0, 79.25, 0.59; GCA_905215055.1, s__Acutalibacter sp905215055, 95.0, 78.0, 0.34; GCA_910587995.1, s__Acutalibacter sp910587995, 95.0, 77.96, 0.38; GCA_910574935.1, s__Acutalibacter sp910574935, 95.0, 77.91, 0.29; GCA_019112625.1, s__Acutalibacter stercorigallinarum, 95.0, 77.83, 0.4…	40.57	11	N/A	N/A
bin166	d__Bacteria;p__Bacteroidota;c__Bacteroidia;o__Bacteroidales;f__Muribaculaceae;g__Paramuribaculum;s__	N/A	N/A	N/A	N/A	N/A	GCA_003762715.1	95	d__Bacteria;p__Bacteroidota;c__Bacteroidia;o__Bacteroidales;f__Muribaculaceae;g__Paramuribaculum;s__Paramuribaculum sp001689565	99.64	0.45	d__Bacteria;p__Bacteroidota;c__Bacteroidia;o__Bacteroidales;f__Muribaculaceae;g__Paramuribaculum;s__	taxonomic classification defined by topology and ANI	classification based on placement in class-level tree	GCA_910588065.1, s__Paramuribaculum sp910588065, 95.0, 79.78, 0.24; GCA_001701115.1, s__Paramuribaculum sp001701115, 95.0, 78.17, 0.15; GCA_009775605.1, s__Paramuribaculum sp009775605, 95.0, 78.16, 0.08; GCA_014801735.1, s__Paramuribaculum sp014801735, 95.0, 78.13, 0.06; GCA_900551515.1, s__Paramuribaculum sp900551515, 95.0, 78.02, 0.08; GCA_014801865.1, s__Paramuribaculum sp014801865, 95.0, 78.0…	69.14	11	0.999452312	N/A
bin167	d__Bacteria;p__Firmicutes_A;c__Clostridia;o__Lachnospirales;f__Lachnospiraceae;g__UBA3282;s__UBA3282 sp009774175	GCA_009774175.1	95	d__Bacteria;p__Firmicutes_A;c__Clostridia;o__Lachnospirales;f__Lachnospiraceae;g__UBA3282;s__UBA3282 sp009774175	99.28	0.84	GCA_009774175.1	95	d__Bacteria;p__Firmicutes_A;c__Clostridia;o__Lachnospirales;f__Lachnospiraceae;g__UBA3282;s__UBA3282 sp009774175	99.28	0.84	d__Bacteria;p__Firmicutes_A;c__Clostridia;o__Lachnospirales;f__Lachnospiraceae;g__UBA3282;s__	taxonomic classification defined by topology and ANI	topological placement and ANI have congruent species assignments	GCA_002361355.1, s__UBA3282 sp002361355, 95.0, 82.6, 0.69; GCA_002490705.1, s__UBA3282 sp002490705, 95.0, 82.28, 0.63; GCA_009774215.1, s__UBA3282 sp009774215, 95.0, 80.65, 0.5; GCA_910584725.1, s__UBA3282 sp910584725, 95.0, 80.42, 0.44; GCA_910586705.1, s__UBA3282 sp910586705, 95.0, 80.4, 0.47; GCA_910587715.1, s__UBA3282 sp910587715, 95.0, 80.36, 0.48; GCA_003611805.1, s__UBA3282 sp003611805, 9…	74.9	11	N/A	Genome has more than 15.8% of markers with multiple hits
bin168	d__Bacteria;p__Bacteroidota;c__Bacteroidia;o__Bacteroidales;f__Muribaculaceae;g__Duncaniella;s__Duncaniella freteri	GCF_004766125.1	95	d__Bacteria;p__Bacteroidota;c__Bacteroidia;o__Bacteroidales;f__Muribaculaceae;g__Duncaniella;s__Duncaniella freteri	98.59	0.91	GCF_004766125.1	95	d__Bacteria;p__Bacteroidota;c__Bacteroidia;o__Bacteroidales;f__Muribaculaceae;g__Duncaniella;s__Duncaniella freteri	98.59	0.91	d__Bacteria;p__Bacteroidota;c__Bacteroidia;o__Bacteroidales;f__Muribaculaceae;g__Duncaniella;s__	taxonomic classification defined by topology and ANI	topological placement and ANI have congruent species assignments	GCA_910588795.1, s__Duncaniella sp910588795, 95.0, 81.64, 0.67; GCA_910589485.1, s__Duncaniella sp910589485, 95.0, 78.72, 0.41; GCA_003762875.1, s__Duncaniella sp001689575, 95.0, 78.47, 0.33; GCA_910584825.1, s__Duncaniella sp910584825, 95.0, 78.3, 0.38; GCA_014802015.1, s__Duncaniella sp014802015, 95.0, 77.86, 0.31; GCA_910577255.1, s__Duncaniella sp910577255, 95.0, 77.7, 0.21; GCA_910576785.1, …	28.67	11	N/A	N/A
bin169	d__Bacteria;p__Firmicutes_A;c__Clostridia;o__Oscillospirales;f__Oscillospiraceae;g__MGBC124762;s__MGBC124762 sp910579775	GCA_910579775.1	95	d__Bacteria;p__Firmicutes_A;c__Clostridia;o__Oscillospirales;f__Oscillospiraceae;g__MGBC124762;s__MGBC124762 sp910579775	99.41	0.87	GCA_910579775.1	95	d__Bacteria;p__Firmicutes_A;c__Clostridia;o__Oscillospirales;f__Oscillospiraceae;g__MGBC124762;s__MGBC124762 sp910579775	99.41	0.87	d__Bacteria;p__Firmicutes_A;c__Clostridia;o__Oscillospirales;f__Oscillospiraceae;g__MGBC124762;s__	taxonomic classification defined by topology and ANI	topological placement and ANI have congruent species assignments	GCA_910584395.1, s__MGBC124762 sp910584395, 95.0, 84.11, 0.79; GCA_905198835.1, s__MGBC124762 sp900554075, 95.0, 80.12, 0.47	93.96	11	N/A	N/A
bin17	d__Bacteria;p__Bacteroidota;c__Bacteroidia;o__Bacteroidales;f__Muribaculaceae;g__Paramuribaculum;s__	N/A	N/A	N/A	N/A	N/A	GCA_001689535.1	95	d__Bacteria;p__Bacteroidota;c__Bacteroidia;o__Bacteroidales;f__Muribaculaceae;g__Paramuribaculum;s__Paramuribaculum sp001689535	99.83	0.42	d__Bacteria;p__Bacteroidota;c__Bacteroidia;o__Bacteroidales;f__Muribaculaceae;g__Paramuribaculum;s__	taxonomic classification defined by topology and ANI	classification based on placement in class-level tree	GCA_009775605.1, s__Paramuribaculum sp009775605, 95.0, 91.02, 0.36; GCA_900551515.1, s__Paramuribaculum sp900551515, 95.0, 78.25, 0.1; GCA_900759915.1, s__Paramuribaculum sp900759915, 95.0, 78.24, 0.11; GCA_910586895.1, s__Paramuribaculum sp910586895, 95.0, 78.08, 0.1; GCA_014801655.1, s__Paramuribaculum sp014801655, 95.0, 78.05, 0.09; GCA_910587185.1, s__Paramuribaculum sp910587185, 95.0, 77.88,…	28.67	11	0.999998178	N/A
bin170	d__Bacteria;p__Bacteroidota;c__Bacteroidia;o__Bacteroidales;f__Muribaculaceae;g__Paramuribaculum;s__	N/A	N/A	N/A	N/A	N/A	N/A	N/A	N/A	N/A	N/A	d__Bacteria;p__Bacteroidota;c__Bacteroidia;o__Bacteroidales;f__Muribaculaceae;g__Paramuribaculum;s__	ANI	classification based on placement in class-level tree	GCA_014801735.1, s__Paramuribaculum sp014801735, 95.0, 79.74, 0.02; GCA_910586895.1, s__Paramuribaculum sp910586895, 95.0, 78.45, 0.09; GCA_910577465.1, s__Paramuribaculum sp910577465, 95.0, 78.38, 0.12; GCA_009775605.1, s__Paramuribaculum sp009775605, 95.0, 78.19, 0.07; GCA_910588065.1, s__Paramuribaculum sp910588065, 95.0, 78.13, 0.07; GCA_014800945.1, s__Paramuribaculum sp014800945, 95.0, 78.1…	25.48	11	0.95868244	N/A
bin171	d__Bacteria;p__Bacteroidota;c__Bacteroidia;o__Bacteroidales;f__Muribaculaceae;g__CAG-873;s__CAG-873 sp910587235	GCA_910587235.1	95	d__Bacteria;p__Bacteroidota;c__Bacteroidia;o__Bacteroidales;f__Muribaculaceae;g__CAG-873;s__CAG-873 sp910587235	99.2	0.72	GCA_910587235.1	95	d__Bacteria;p__Bacteroidota;c__Bacteroidia;o__Bacteroidales;f__Muribaculaceae;g__CAG-873;s__CAG-873 sp910587235	99.2	0.72	d__Bacteria;p__Bacteroidota;c__Bacteroidia;o__Bacteroidales;f__Muribaculaceae;g__CAG-873;s__	taxonomic classification defined by topology and ANI	topological placement and ANI have congruent species assignments	GCA_900548975.1, s__CAG-873 sp900548975, 95.0, 78.36, 0.15; GCA_910584905.1, s__CAG-873 sp910584905, 95.0, 78.12, 0.17; GCA_910577315.1, s__CAG-873 sp910577315, 95.0, 77.75, 0.14; GCA_910589055.1, s__CAG-873 sp910589055, 95.0, 77.74, 0.15; GCA_001689415.1, s__CAG-873 sp001689415, 95.0, 77.71, 0.09; GCA_910579035.1, s__CAG-873 sp011959565, 95.0, 77.67, 0.13; GCA_014800735.1, s__CAG-873 sp014800735…	72.3	11	N/A	N/A
bin172	Unclassified Bacteria	N/A	N/A	N/A	N/A	N/A	N/A	N/A	N/A	N/A	N/A	N/A	N/A	N/A	N/A	N/A	N/A	N/A	Insufficient number of amino acids in MSA (4.2%)
bin173	Unclassified Bacteria	N/A	N/A	N/A	N/A	N/A	N/A	N/A	N/A	N/A	N/A	N/A	N/A	N/A	N/A	N/A	N/A	N/A	Insufficient number of amino acids in MSA (5.8%)
bin174	d__Bacteria;p__Proteobacteria;c__Gammaproteobacteria;o__Burkholderiales;f__Burkholderiaceae;g__Turicimonas;s__Turicimonas muris	GCF_002221595.1	95	d__Bacteria;p__Proteobacteria;c__Gammaproteobacteria;o__Burkholderiales;f__Burkholderiaceae;g__Turicimonas;s__Turicimonas muris	99.9	0.84	GCF_002221595.1	95	d__Bacteria;p__Proteobacteria;c__Gammaproteobacteria;o__Burkholderiales;f__Burkholderiaceae;g__Turicimonas;s__Turicimonas muris	99.9	0.84	d__Bacteria;p__Proteobacteria;c__Gammaproteobacteria;o__Burkholderiales;f__Burkholderiaceae;g__Turicimonas;s__	taxonomic classification defined by topology and ANI	topological placement and ANI have congruent species assignments	GCA_900542195.1, s__Turicimonas sp900542195, 95.0, 94.04, 0.8	96.51	11	N/A	N/A
bin175	Unclassified	N/A	N/A	N/A	N/A	N/A	N/A	N/A	N/A	N/A	N/A	N/A	N/A	N/A	N/A	N/A	N/A	N/A	No bacterial or archaeal marker
bin176	d__Bacteria;p__Firmicutes_A;c__Clostridia;o__Lachnospirales;f__Anaerotignaceae;g__Coprocola;s__Coprocola sp910587735	GCA_910587735.1	95	d__Bacteria;p__Firmicutes_A;c__Clostridia;o__Lachnospirales;f__Anaerotignaceae;g__Coprocola;s__Coprocola sp910587735	97.54	0.94	GCA_910587735.1	95	d__Bacteria;p__Firmicutes_A;c__Clostridia;o__Lachnospirales;f__Anaerotignaceae;g__Coprocola;s__Coprocola sp910587735	97.54	0.94	d__Bacteria;p__Firmicutes_A;c__Clostridia;o__Lachnospirales;f__Anaerotignaceae;g__Coprocola;s__	taxonomic classification defined by topology and ANI	topological placement and ANI have congruent species assignments	GCA_910586765.1, s__Coprocola sp910586765, 95.0, 87.45, 0.94; GCF_000364165.1, s__Coprocola sp000364165, 95.0, 87.16, 0.94; GCA_910575055.1, s__Coprocola sp910575055, 95.0, 87.13, 0.94; GCA_910583755.1, s__Coprocola sp910583755, 95.0, 85.72, 0.88; GCA_910587195.1, s__Coprocola sp910587195, 95.0, 85.27, 0.88; GCA_018715395.1, s__Coprocola pullicola, 95.0, 83.06, 0.59; GCA_017888185.1, s__Coprocola…	18.9	11	N/A	N/A
bin177	d__Bacteria;p__Bacteroidota;c__Bacteroidia;o__Bacteroidales;f__Muribaculaceae;g__CAG-485;s__CAG-485 sp002493045	GCA_003762615.1	95	d__Bacteria;p__Bacteroidota;c__Bacteroidia;o__Bacteroidales;f__Muribaculaceae;g__CAG-485;s__CAG-485 sp002493045	99.3	0.61	GCA_003762615.1	95	d__Bacteria;p__Bacteroidota;c__Bacteroidia;o__Bacteroidales;f__Muribaculaceae;g__CAG-485;s__CAG-485 sp002493045	99.3	0.61	d__Bacteria;p__Bacteroidota;c__Bacteroidia;o__Bacteroidales;f__Muribaculaceae;g__CAG-485;s__	taxonomic classification defined by topology and ANI	topological placement and ANI have congruent species assignments	GCA_900767075.1, s__CAG-485 sp900767075, 95.0, 83.76, 0.01; GCA_014800535.1, s__CAG-485 sp014800535, 95.0, 83.28, 0.02; GCA_002361155.1, s__CAG-485 sp002361155, 95.0, 82.27, 0.01; GCA_014801815.1, s__CAG-485 sp014801815, 95.0, 81.23, 0.03; GCA_014801225.1, s__CAG-485 sp014801225, 95.0, 81.22, 0.01; GCA_014802425.1, s__CAG-485 sp014802425, 95.0, 80.95, 0.02; GCA_900547755.1, s__CAG-485 sp900547755…	10.78	11	N/A	Genome domain questionable ( 10.8% Bacterial, 3.8% Archaeal)
bin178	d__Bacteria;p__Bacteroidota;c__Bacteroidia;o__Bacteroidales;f__Muribaculaceae;g__CAG-485;s__CAG-485 sp002491945	GCA_002491945.1	95	d__Bacteria;p__Bacteroidota;c__Bacteroidia;o__Bacteroidales;f__Muribaculaceae;g__CAG-485;s__CAG-485 sp002491945	98.94	0.89	GCA_002491945.1	95	d__Bacteria;p__Bacteroidota;c__Bacteroidia;o__Bacteroidales;f__Muribaculaceae;g__CAG-485;s__CAG-485 sp002491945	98.94	0.89	d__Bacteria;p__Bacteroidota;c__Bacteroidia;o__Bacteroidales;f__Muribaculaceae;g__CAG-485;s__	taxonomic classification defined by topology and ANI	topological placement and ANI have congruent species assignments	GCA_014801595.1, s__CAG-485 sp014801595, 95.0, 79.63, 0.25; GCA_910577585.1, s__CAG-485 sp910577585, 95.0, 79.63, 0.39; GCA_014801875.1, s__CAG-485 sp014801875, 95.0, 79.3, 0.1; GCA_014802625.1, s__CAG-485 sp014802625, 95.0, 78.88, 0.16; GCA_014801785.1, s__CAG-485 sp014801785, 95.0, 78.67, 0.09; GCA_014802425.1, s__CAG-485 sp014802425, 95.0, 78.61, 0.36; GCA_014801585.1, s__CAG-485 sp014801585, …	55.18	11	N/A	N/A
bin179	d__Bacteria;p__Bacteroidota;c__Bacteroidia;o__Bacteroidales;f__Muribaculaceae;g__Muribaculum;s__Muribaculum gordoncarteri	GCF_004803695.1	95	d__Bacteria;p__Bacteroidota;c__Bacteroidia;o__Bacteroidales;f__Muribaculaceae;g__Muribaculum;s__Muribaculum gordoncarteri	96.67	0.51	GCF_004803695.1	95	d__Bacteria;p__Bacteroidota;c__Bacteroidia;o__Bacteroidales;f__Muribaculaceae;g__Muribaculum;s__Muribaculum gordoncarteri	96.67	0.51	d__Bacteria;p__Bacteroidota;c__Bacteroidia;o__Bacteroidales;f__Muribaculaceae;g__Muribaculum;s__	taxonomic classification defined by topology and ANI	topological placement and ANI have congruent species assignments	GCA_001689405.1, s__Muribaculum arabinoxylanisolvens, 95.0, 79.32, 0.17; GCF_008728965.1, s__Muribaculum faecis, 95.0, 78.99, 0.14; GCF_004570975.1, s__Muribaculum sp001701195, 95.0, 78.84, 0.16; GCA_910578835.1, s__Muribaculum sp910578835, 95.0, 78.6, 0.15; GCA_003150235.1, s__Muribaculum sp003150235, 95.0, 78.53, 0.16; GCA_009775095.1, s__Muribaculum sp009775095, 95.0, 78.31, 0.16; GCA_91058955…	26.43	11	N/A	N/A
bin18	d__Bacteria;p__Actinobacteriota;c__Coriobacteriia;o__Coriobacteriales;f__Atopobiaceae;g__NM07-P-09;s__NM07-P-09 sp004793925	GCA_004793925.1	95	d__Bacteria;p__Actinobacteriota;c__Coriobacteriia;o__Coriobacteriales;f__Atopobiaceae;g__NM07-P-09;s__NM07-P-09 sp004793925	99.81	0.92	GCA_004793925.1	95	d__Bacteria;p__Actinobacteriota;c__Coriobacteriia;o__Coriobacteriales;f__Atopobiaceae;g__NM07-P-09;s__NM07-P-09 sp004793925	99.81	0.92	d__Bacteria;p__Actinobacteriota;c__Coriobacteriia;o__Coriobacteriales;f__Atopobiaceae;g__NM07-P-09;s__	taxonomic classification defined by topology and ANI	topological placement and ANI have congruent species assignments	GCF_012584445.1, s__NM07-P-09 sp012584445, 95.0, 93.82, 0.8; GCA_004793665.1, s__NM07-P-09 sp004793665, 95.0, 80.57, 0.38	93.96	11	N/A	N/A
bin180	d__Bacteria;p__Firmicutes_A;c__Clostridia;o__Lachnospirales;f__UBA1390;g__;s__	N/A	N/A	N/A	N/A	N/A	N/A	N/A	N/A	N/A	N/A	d__Bacteria;p__Firmicutes_A;c__Clostridia;o__Lachnospirales;f__UBA1390;g__;s__	taxonomic novelty determined using RED	classification based on placement in class-level tree	N/A	25.81	11	0.85343564	N/A
bin181	d__Bacteria;p__Firmicutes_A;c__Clostridia;o__Lachnospirales;f__Lachnospiraceae;g__CAG-510;s__CAG-510 sp003979355	GCA_013316825.1	95	d__Bacteria;p__Firmicutes_A;c__Clostridia;o__Lachnospirales;f__Lachnospiraceae;g__CAG-510;s__CAG-510 sp003979355	99.45	0.77	GCA_013316825.1	95	d__Bacteria;p__Firmicutes_A;c__Clostridia;o__Lachnospirales;f__Lachnospiraceae;g__CAG-510;s__CAG-510 sp003979355	99.45	0.77	d__Bacteria;p__Firmicutes_A;c__Clostridia;o__Lachnospirales;f__Lachnospiraceae;g__CAG-510;s__	taxonomic classification defined by topology and ANI	topological placement and ANI have congruent species assignments	GCA_910578335.1, s__CAG-510 sp910578335, 95.0, 90.58, 0.86; GCA_014804445.1, s__CAG-510 sp014804445, 95.0, 82.17, 0.66; GCA_900551115.1, s__CAG-510 sp900551115, 95.0, 78.46, 0.3; GCA_910577105.1, s__CAG-510 sp910577105, 95.0, 78.15, 0.26; GCA_910577015.1, s__CAG-510 sp910577015, 95.0, 78.06, 0.29; GCA_017482205.1, s__CAG-510 sp017482205, 95.0, 77.69, 0.17; GCA_900550475.1, s__CAG-510 sp900550475,…	80.3	11	N/A	N/A
bin182	d__Bacteria;p__Bacteroidota;c__Bacteroidia;o__Bacteroidales;f__Muribaculaceae;g__Duncaniella;s__Duncaniella muris	GCF_003024805.1	95	d__Bacteria;p__Bacteroidota;c__Bacteroidia;o__Bacteroidales;f__Muribaculaceae;g__Duncaniella;s__Duncaniella muris	98.8	0.96	GCF_003024805.1	95	d__Bacteria;p__Bacteroidota;c__Bacteroidia;o__Bacteroidales;f__Muribaculaceae;g__Duncaniella;s__Duncaniella muris	98.8	0.96	d__Bacteria;p__Bacteroidota;c__Bacteroidia;o__Bacteroidales;f__Muribaculaceae;g__Duncaniella;s__	taxonomic classification defined by topology and ANI	topological placement and ANI have congruent species assignments	GCA_900544535.1, s__Duncaniella sp900544535, 95.0, 81.96, 0.74; GCA_910577345.1, s__Duncaniella sp910577345, 95.0, 79.03, 0.44; GCA_910586665.1, s__Duncaniella sp910586665, 95.0, 78.97, 0.4; GCA_910578445.1, s__Duncaniella sp910578445, 95.0, 78.71, 0.38; GCA_014802345.1, s__Duncaniella sp014802345, 95.0, 78.63, 0.31; GCA_014801945.1, s__Duncaniella sp014801945, 95.0, 78.51, 0.26; GCF_004803915.1,…	46.07	11	N/A	N/A
bin183	d__Bacteria;p__Firmicutes_A;c__Clostridia;o__Lachnospirales;f__Lachnospiraceae;g__CAG-56;s__CAG-56 sp004793585	GCA_004793585.1	95	d__Bacteria;p__Firmicutes_A;c__Clostridia;o__Lachnospirales;f__Lachnospiraceae;g__CAG-56;s__CAG-56 sp004793585	99.14	0.85	GCA_004793585.1	95	d__Bacteria;p__Firmicutes_A;c__Clostridia;o__Lachnospirales;f__Lachnospiraceae;g__CAG-56;s__CAG-56 sp004793585	99.14	0.85	d__Bacteria;p__Firmicutes_A;c__Clostridia;o__Lachnospirales;f__Lachnospiraceae;g__CAG-56;s__	taxonomic classification defined by topology and ANI	topological placement and ANI have congruent species assignments	GCA_905200565.1, s__CAG-56 sp905200565, 95.0, 79.18, 0.26; GCA_900752065.1, s__CAG-56 sp900752065, 95.0, 78.49, 0.3; GCA_900539525.1, s__CAG-56 sp900539525, 95.0, 78.07, 0.24; GCA_002361955.1, s__CAG-56 sp002361955, 95.0, 77.95, 0.24; GCA_900762665.1, s__CAG-56 sp900762665, 95.0, 77.31, 0.12	89.75	11	N/A	N/A
bin184	d__Bacteria;p__Firmicutes;c__Bacilli;o__Erysipelotrichales;f__Erysipelotrichaceae;g__Dubosiella;s__Dubosiella sp004793885	GCA_004793885.1	95	d__Bacteria;p__Firmicutes;c__Bacilli;o__Erysipelotrichales;f__Erysipelotrichaceae;g__Dubosiella;s__Dubosiella sp004793885	99.88	0.96	GCA_004793885.1	95	d__Bacteria;p__Firmicutes;c__Bacilli;o__Erysipelotrichales;f__Erysipelotrichaceae;g__Dubosiella;s__Dubosiella sp004793885	99.88	0.96	d__Bacteria;p__Firmicutes;c__Bacilli;o__Erysipelotrichales;f__Erysipelotrichaceae;g__Dubosiella;s__	taxonomic classification defined by topology and ANI	topological placement and ANI have congruent species assignments	GCA_910585105.1, s__Dubosiella sp910585105, 95.0, 78.08, 0.34; GCA_000403415.2, s__Dubosiella sp000403415, 95.0, 77.81, 0.25; GCF_001945605.1, s__Dubosiella newyorkensis, 95.0, 77.31, 0.18	47.42	11	N/A	N/A
bin185	d__Bacteria;p__Bacteroidota;c__Bacteroidia;o__Bacteroidales;f__Muribaculaceae;g__Paramuribaculum;s__Paramuribaculum sp001689565	GCA_003762715.1	95	d__Bacteria;p__Bacteroidota;c__Bacteroidia;o__Bacteroidales;f__Muribaculaceae;g__Paramuribaculum;s__Paramuribaculum sp001689565	99.66	0.98	GCA_003762715.1	95	d__Bacteria;p__Bacteroidota;c__Bacteroidia;o__Bacteroidales;f__Muribaculaceae;g__Paramuribaculum;s__Paramuribaculum sp001689565	99.66	0.98	d__Bacteria;p__Bacteroidota;c__Bacteroidia;o__Bacteroidales;f__Muribaculaceae;g__Paramuribaculum;s__	taxonomic classification defined by topology and ANI	topological placement and ANI have congruent species assignments	GCA_910588065.1, s__Paramuribaculum sp910588065, 95.0, 79.86, 0.52; GCA_001701115.1, s__Paramuribaculum sp001701115, 95.0, 79.09, 0.27; GCA_910578805.1, s__Paramuribaculum sp910578805, 95.0, 78.24, 0.15; GCA_014800945.1, s__Paramuribaculum sp014800945, 95.0, 78.19, 0.19; GCA_014801655.1, s__Paramuribaculum sp014801655, 95.0, 77.5, 0.14; GCA_900551515.1, s__Paramuribaculum sp900551515, 95.0, 77.38…	12.31	11	N/A	N/A
bin186	d__Bacteria;p__Bacteroidota;c__Bacteroidia;o__Bacteroidales;f__Bacteroidaceae;g__Alloprevotella;s__Alloprevotella sp002933955	GCF_002933955.1	95	d__Bacteria;p__Bacteroidota;c__Bacteroidia;o__Bacteroidales;f__Bacteroidaceae;g__Alloprevotella;s__Alloprevotella sp002933955	99.07	0.66	GCF_002933955.1	95	d__Bacteria;p__Bacteroidota;c__Bacteroidia;o__Bacteroidales;f__Bacteroidaceae;g__Alloprevotella;s__Alloprevotella sp002933955	99.07	0.66	d__Bacteria;p__Bacteroidota;c__Bacteroidia;o__Bacteroidales;f__Bacteroidaceae;g__Alloprevotella;s__	taxonomic classification defined by topology and ANI	topological placement and ANI have congruent species assignments	GCF_000159995.1, s__Alloprevotella tannerae, 95.0, 82.01, 0.05; GCA_017446765.1, s__Alloprevotella sp017446765, 95.0, 81.98, 0.02; GCF_900106785.1, s__Alloprevotella timonensis, 95.0, 81.55, 0.07; GCA_004555055.1, s__Alloprevotella sp004555055, 95.0, 81.06, 0.01; GCA_900316575.1, s__Alloprevotella sp900316575, 95.0, 81.0, 0.02; GCA_017478625.1, s__Alloprevotella sp017478625, 95.0, 80.59, 0.03; GC…	16.6	11	N/A	N/A
bin187	d__Bacteria;p__Bacteroidota;c__Bacteroidia;o__Bacteroidales;f__Muribaculaceae;g__UBA7173;s__UBA7173 sp002491305	GCA_004102785.1	95	d__Bacteria;p__Bacteroidota;c__Bacteroidia;o__Bacteroidales;f__Muribaculaceae;g__UBA7173;s__UBA7173 sp002491305	99.22	0.97	GCA_004102785.1	95	d__Bacteria;p__Bacteroidota;c__Bacteroidia;o__Bacteroidales;f__Muribaculaceae;g__UBA7173;s__UBA7173 sp002491305	99.22	0.97	d__Bacteria;p__Bacteroidota;c__Bacteroidia;o__Bacteroidales;f__Muribaculaceae;g__UBA7173;s__	taxonomic classification defined by topology and ANI	topological placement and ANI have congruent species assignments	GCA_900759895.1, s__UBA7173 sp900759895, 95.0, 82.91, 0.44; GCA_900552325.1, s__UBA7173 sp900552325, 95.0, 82.18, 0.53; GCA_900555165.1, s__UBA7173 sp900555165, 95.0, 79.06, 0.26; GCA_900545955.1, s__UBA7173 sp900545955, 95.0, 78.63, 0.24; GCA_905207535.1, s__UBA7173 sp905207535, 95.0, 78.57, 0.24; GCA_900546835.1, s__UBA7173 sp900546835, 95.0, 78.47, 0.24; GCA_910579105.1, s__UBA7173 sp910579105…	41.08	11	N/A	N/A
bin188	d__Bacteria;p__Firmicutes_A;c__Clostridia;o__Oscillospirales;f__Oscillospiraceae;g__Dysosmobacter;s__Dysosmobacter sp910579435	GCA_910579435.1	95	d__Bacteria;p__Firmicutes_A;c__Clostridia;o__Oscillospirales;f__Oscillospiraceae;g__Dysosmobacter;s__Dysosmobacter sp910579435	98.8	0.78	GCA_910579435.1	95	d__Bacteria;p__Firmicutes_A;c__Clostridia;o__Oscillospirales;f__Oscillospiraceae;g__Dysosmobacter;s__Dysosmobacter sp910579435	98.8	0.78	d__Bacteria;p__Firmicutes_A;c__Clostridia;o__Oscillospirales;f__Oscillospiraceae;g__Dysosmobacter;s__	taxonomic classification defined by topology and ANI	topological placement and ANI have congruent species assignments	GCA_910574635.1, s__Dysosmobacter sp009774015, 95.0, 89.53, 0.77; GCA_910587875.1, s__Dysosmobacter sp910587875, 95.0, 88.53, 0.69; GCA_910583785.1, s__Dysosmobacter sp910583785, 95.0, 88.44, 0.7; GCA_009773995.1, s__Dysosmobacter sp009773995, 95.0, 88.31, 0.64; GCA_910576865.1, s__Dysosmobacter sp910576865, 95.0, 88.26, 0.64; GCA_910583695.1, s__Dysosmobacter sp910583695, 95.0, 88.06, 0.68; GCA_…	71.41	11	N/A	Genome has more than 10.0% of markers with multiple hits
bin189	d__Bacteria;p__Firmicutes_A;c__Clostridia;o__Lachnospirales;f__Lachnospiraceae;g__CAG-317;s__CAG-317 sp011960265	GCA_910578865.1	95	d__Bacteria;p__Firmicutes_A;c__Clostridia;o__Lachnospirales;f__Lachnospiraceae;g__CAG-317;s__CAG-317 sp011960265	99.87	0.55	GCA_910578865.1	95	d__Bacteria;p__Firmicutes_A;c__Clostridia;o__Lachnospirales;f__Lachnospiraceae;g__CAG-317;s__CAG-317 sp011960265	99.87	0.55	d__Bacteria;p__Firmicutes_A;c__Clostridia;o__Lachnospirales;f__Lachnospiraceae;g__CAG-317;s__	taxonomic classification defined by topology and ANI	topological placement and ANI have congruent species assignments	GCA_900543415.1, s__CAG-317 sp900543415, 95.0, 79.34, 0.18; GCA_910578495.1, s__CAG-317 sp910578495, 95.0, 78.97, 0.19; GCA_000433535.1, s__CAG-317 sp000433535, 95.0, 78.91, 0.2; GCF_003435815.1, s__CAG-317 sp000433215, 95.0, 78.74, 0.13	69.7	11	N/A	N/A
bin19	d__Bacteria;p__Patescibacteria;c__Saccharimonadia;o__Saccharimonadales;f__Nanosyncoccaceae;g__Nanosyncoccus;s__	N/A	N/A	N/A	N/A	N/A	N/A	N/A	N/A	N/A	N/A	d__Bacteria;p__Patescibacteria;c__Saccharimonadia;o__Saccharimonadales;f__Nanosyncoccaceae;g__Nanosyncoccus;s__	ANI	classification based on placement in class-level tree	GCA_017545505.1, s__Nanosyncoccus sp017545505, 95.0, 78.98, 0.04; GCA_017429465.1, s__Nanosyncoccus sp017429465, 95.0, 78.83, 0.04; GCA_013332955.2, s__Nanosyncoccus sp013332955, 95.0, 78.79, 0.01; GCA_015257485.1, s__Nanosyncoccus sp015257485, 95.0, 78.79, 0.01; GCA_013333135.2, s__Nanosyncoccus sp013333135, 95.0, 78.79, 0.01; GCA_017557865.1, s__Nanosyncoccus sp017557865, 95.0, 78.74, 0.01; GCA…	14.38	11	0.943732646	Genome domain questionable ( 15.0% Bacterial, 5.7% Archaeal)
bin190	d__Bacteria;p__Bacteroidota;c__Bacteroidia;o__Bacteroidales;f__Muribaculaceae;g__CAG-485;s__	N/A	N/A	N/A	N/A	N/A	GCA_003833075.1	95	d__Bacteria;p__Bacteroidota;c__Bacteroidia;o__Bacteroidales;f__Muribaculaceae;g__CAG-485;s__CAG-485 sp002362485	98.98	0.47	d__Bacteria;p__Bacteroidota;c__Bacteroidia;o__Bacteroidales;f__Muribaculaceae;g__CAG-485;s__	taxonomic classification defined by topology and ANI	classification based on placement in class-level tree	GCA_910585285.1, s__CAG-485 sp910585285, 95.0, 79.55, 0.23; GCA_014802175.1, s__CAG-485 sp014802175, 95.0, 78.95, 0.16; GCA_910584055.1, s__CAG-485 sp910584055, 95.0, 78.91, 0.22; GCA_910578075.1, s__CAG-485 sp910578075, 95.0, 78.48, 0.18; GCA_014800535.1, s__CAG-485 sp014800535, 95.0, 78.39, 0.07; GCA_900549375.1, s__CAG-485 sp900549375, 95.0, 78.24, 0.14; GCA_009775355.1, s__CAG-485 sp009775355…	70.89	11	0.999653398	N/A
bin191	d__Bacteria;p__Firmicutes_A;c__Clostridia;o__Oscillospirales;f__Oscillospiraceae;g__Dysosmobacter;s__Dysosmobacter sp910588175	GCA_910588175.1	95	d__Bacteria;p__Firmicutes_A;c__Clostridia;o__Oscillospirales;f__Oscillospiraceae;g__Dysosmobacter;s__Dysosmobacter sp910588175	96.85	0.66	GCA_910588175.1	95	d__Bacteria;p__Firmicutes_A;c__Clostridia;o__Oscillospirales;f__Oscillospiraceae;g__Dysosmobacter;s__Dysosmobacter sp910588175	96.85	0.66	d__Bacteria;p__Firmicutes_A;c__Clostridia;o__Oscillospirales;f__Oscillospiraceae;g__Dysosmobacter;s__	taxonomic classification defined by topology and ANI	topological placement and ANI have congruent species assignments	GCA_910574635.1, s__Dysosmobacter sp009774015, 95.0, 86.62, 0.75; GCA_910583785.1, s__Dysosmobacter sp910583785, 95.0, 86.18, 0.69; GCA_910587705.1, s__Dysosmobacter sp910587705, 95.0, 86.01, 0.66; GCA_910576865.1, s__Dysosmobacter sp910576865, 95.0, 85.4, 0.65; GCA_910583695.1, s__Dysosmobacter sp910583695, 95.0, 85.39, 0.64; GCA_910579435.1, s__Dysosmobacter sp910579435, 95.0, 85.36, 0.65; GCA_…	28.36	11	N/A	N/A
bin192	d__Bacteria;p__Firmicutes_A;c__Clostridia;o__Oscillospirales;f__Oscillospiraceae;g__Enterenecus;s__	N/A	N/A	N/A	N/A	N/A	GCA_910585265.1	95	d__Bacteria;p__Firmicutes_A;c__Clostridia;o__Oscillospirales;f__Oscillospiraceae;g__Enterenecus;s__Enterenecus sp910585265	94.92	0.5	d__Bacteria;p__Firmicutes_A;c__Clostridia;o__Oscillospirales;f__Oscillospiraceae;g__Enterenecus;s__	taxonomic classification defined by topology and ANI	classification based on placement in class-level tree	GCA_910587255.1, s__Enterenecus sp910587255, 95.0, 95.29, 0.48; GCA_910588105.1, s__Enterenecus sp910588105, 95.0, 88.61, 0.53; GCA_910584835.1, s__Enterenecus sp910584835, 95.0, 87.37, 0.56; GCA_004560375.1, s__Enterenecus sp004560375, 95.0, 86.98, 0.64; GCA_910584285.1, s__Enterenecus sp910584285, 95.0, 86.97, 0.65; GCA_910579595.1, s__Enterenecus sp910579595, 95.0, 85.91, 0.49; GCA_910585155.1…	17.71	11	0.992410314	Genome not assigned to closest species as it falls outside its pre-defined ANI radius;Genome has more than 67.5% of markers with multiple hits
bin193	d__Bacteria;p__Firmicutes_A;c__Clostridia;o__Oscillospirales;f__Oscillospiraceae;g__Pelethomonas;s__Pelethomonas sp014237695	GCA_014237695.1	95	d__Bacteria;p__Firmicutes_A;c__Clostridia;o__Oscillospirales;f__Oscillospiraceae;g__Pelethomonas;s__Pelethomonas sp014237695	97.22	0.62	GCA_014237695.1	95	d__Bacteria;p__Firmicutes_A;c__Clostridia;o__Oscillospirales;f__Oscillospiraceae;g__Pelethomonas;s__Pelethomonas sp014237695	97.22	0.62	d__Bacteria;p__Firmicutes_A;c__Clostridia;o__Oscillospirales;f__Oscillospiraceae;g__Pelethomonas;s__	taxonomic classification defined by topology and ANI	topological placement and ANI have congruent species assignments	GCA_910579485.1, s__Pelethomonas sp910579485, 95.0, 89.14, 0.6; GCA_009774055.1, s__Pelethomonas sp009774055, 95.0, 82.74, 0.45; GCA_014799925.1, s__Pelethomonas sp014799925, 95.0, 82.21, 0.47; GCA_910588045.1, s__Pelethomonas sp910588045, 95.0, 82.16, 0.5; GCA_910587505.1, s__Pelethomonas sp910587505, 95.0, 82.06, 0.51; GCA_910584045.1, s__Pelethomonas sp910584045, 95.0, 81.77, 0.45; GCA_9105797…	51.83	11	N/A	Genome has more than 20.0% of markers with multiple hits
bin194	d__Bacteria;p__Firmicutes_A;c__Clostridia;o__Lachnospirales;f__Lachnospiraceae;g__UBA7109;s__	N/A	N/A	N/A	N/A	N/A	GCA_910576335.1	95	d__Bacteria;p__Firmicutes_A;c__Clostridia;o__Lachnospirales;f__Lachnospiraceae;g__UBA7109;s__UBA7109 sp910576335	94.54	0.75	d__Bacteria;p__Firmicutes_A;c__Clostridia;o__Lachnospirales;f__Lachnospiraceae;g__UBA7109;s__	taxonomic classification defined by topology and ANI	classification based on placement in class-level tree	GCA_910575605.1, s__UBA7109 sp910575605, 95.0, 79.58, 0.29; GCA_910580235.1, s__UBA7109 sp910580235, 95.0, 77.54, 0.13; GCA_002492335.1, s__UBA7109 sp002492335, 95.0, 77.27, 0.1	31.93	11	0.99510051	Genome not assigned to closest species as it falls outside its pre-defined ANI radius
bin195	d__Bacteria;p__Bacteroidota;c__Bacteroidia;o__Bacteroidales;f__Muribaculaceae;g__UBA7173;s__	N/A	N/A	N/A	N/A	N/A	GCA_910575545.1	95	d__Bacteria;p__Bacteroidota;c__Bacteroidia;o__Bacteroidales;f__Muribaculaceae;g__UBA7173;s__UBA7173 sp013316675	97.59	0.39	d__Bacteria;p__Bacteroidota;c__Bacteroidia;o__Bacteroidales;f__Muribaculaceae;g__UBA7173;s__	taxonomic classification defined by topology and ANI	classification based on placement in class-level tree	GCA_910583675.1, s__UBA7173 sp910583675, 95.0, 81.84, 0.08; GCA_014800105.1, s__UBA7173 sp014800105, 95.0, 80.11, 0.0; GCA_910575615.1, s__UBA7173 sp001689685, 95.0, 78.31, 0.13; GCA_900548705.1, s__UBA7173 sp900548705, 95.0, 77.98, 0.07; GCA_013316535.1, s__UBA7173 sp013316535, 95.0, 77.75, 0.09; GCA_004102785.1, s__UBA7173 sp002491305, 95.0, 77.64, 0.1; GCA_014801075.1, s__UBA7173 sp014801075, …	14.91	11	0.994437152	N/A
bin196	d__Bacteria;p__Bacteroidota;c__Bacteroidia;o__Bacteroidales;f__Bacteroidaceae;g__Alloprevotella;s__	N/A	N/A	N/A	N/A	N/A	GCF_002933955.1	95	d__Bacteria;p__Bacteroidota;c__Bacteroidia;o__Bacteroidales;f__Bacteroidaceae;g__Alloprevotella;s__Alloprevotella sp002933955	99.4	0.41	d__Bacteria;p__Bacteroidota;c__Bacteroidia;o__Bacteroidales;f__Bacteroidaceae;g__Alloprevotella;s__	taxonomic classification defined by topology and ANI	classification based on placement in class-level tree	GCA_900539625.1, s__Alloprevotella sp900539625, 95.0, 81.41, 0.06; GCA_900541575.1, s__Alloprevotella sp900541575, 95.0, 80.35, 0.04; GCA_004556745.1, s__Alloprevotella sp004556745, 95.0, 80.09, 0.04; GCA_000437675.1, s__Alloprevotella sp000437675, 95.0, 79.67, 0.04; GCA_900772575.1, s__Alloprevotella sp900772575, 95.0, 79.66, 0.04; GCA_900546605.1, s__Alloprevotella sp900546605, 95.0, 79.61, 0.0…	36.46	11	0.998821035	N/A
bin197	d__Bacteria;p__Firmicutes_A;c__Clostridia;o__Oscillospirales;f__Acutalibacteraceae;g__Fimenecus;s__	N/A	N/A	N/A	N/A	N/A	GCA_900540295.1	95	d__Bacteria;p__Firmicutes_A;c__Clostridia;o__Oscillospirales;f__Acutalibacteraceae;g__Fimenecus;s__Fimenecus sp900540295	98.64	0.47	d__Bacteria;p__Firmicutes_A;c__Clostridia;o__Oscillospirales;f__Acutalibacteraceae;g__Fimenecus;s__	taxonomic classification defined by topology and ANI	classification based on placement in class-level tree	GCA_002490525.1, s__Fimenecus sp002490525, 95.0, 83.78, 0.37; GCA_004555265.1, s__Fimenecus sp004555265, 95.0, 79.17, 0.25; GCA_900766945.1, s__Fimenecus sp900766945, 95.0, 78.96, 0.23; GCA_018712805.1, s__Fimenecus excrementavium, 95.0, 78.51, 0.19; GCA_017438845.1, s__Fimenecus sp017438845, 95.0, 78.15, 0.05; GCA_015066635.1, s__Fimenecus sp015066635, 95.0, 78.01, 0.03; GCA_002314305.1, s__Fime…	43.35	11	0.999346698	N/A
bin198	d__Bacteria;p__Bacteroidota;c__Bacteroidia;o__Bacteroidales;f__Bacteroidaceae;g__Prevotella;s__Prevotella sp013166545	GCF_013166545.1	95	d__Bacteria;p__Bacteroidota;c__Bacteroidia;o__Bacteroidales;f__Bacteroidaceae;g__Prevotella;s__Prevotella sp013166545	99.97	0.95	GCF_013166545.1	95	d__Bacteria;p__Bacteroidota;c__Bacteroidia;o__Bacteroidales;f__Bacteroidaceae;g__Prevotella;s__Prevotella sp013166545	99.97	0.95	d__Bacteria;p__Bacteroidota;c__Bacteroidia;o__Bacteroidales;f__Bacteroidaceae;g__Prevotella;s__	taxonomic classification defined by topology and ANI	topological placement and ANI have congruent species assignments	GCA_900549175.1, s__Prevotella sp900549175, 95.0, 81.18, 0.51; GCA_900553965.1, s__Prevotella sp900553965, 95.0, 78.98, 0.24; GCA_017483185.1, s__Prevotella sp017483185, 95.0, 78.96, 0.29; GCA_905216025.1, s__Prevotella sp905216025, 95.0, 78.26, 0.28; GCA_017449675.1, s__Prevotella sp017449675, 95.0, 78.0, 0.03; GCF_002933775.1, s__Prevotella sp002933775, 95.0, 77.76, 0.17; GCA_017623155.1, s__Pr…	37.79	11	N/A	N/A
bin199	d__Bacteria;p__Firmicutes_A;c__Clostridia;o__Lachnospirales;f__Lachnospiraceae;g__CAG-317;s__CAG-317 sp011960265	GCA_910578865.1	95	d__Bacteria;p__Firmicutes_A;c__Clostridia;o__Lachnospirales;f__Lachnospiraceae;g__CAG-317;s__CAG-317 sp011960265	99.96	0.98	GCA_910578865.1	95	d__Bacteria;p__Firmicutes_A;c__Clostridia;o__Lachnospirales;f__Lachnospiraceae;g__CAG-317;s__CAG-317 sp011960265	99.96	0.98	d__Bacteria;p__Firmicutes_A;c__Clostridia;o__Lachnospirales;f__Lachnospiraceae;g__CAG-317;s__	taxonomic classification defined by topology and ANI	topological placement and ANI have congruent species assignments	GCA_900543415.1, s__CAG-317 sp900543415, 95.0, 78.29, 0.21; GCA_000433535.1, s__CAG-317 sp000433535, 95.0, 78.09, 0.24; GCA_910578495.1, s__CAG-317 sp910578495, 95.0, 77.78, 0.22; GCF_003435815.1, s__CAG-317 sp000433215, 95.0, 77.55, 0.18	20.69	11	N/A	N/A
bin2	d__Bacteria;p__Firmicutes_A;c__Clostridia;o__Oscillospirales;f__Butyricicoccaceae;g__Pseudobutyricicoccus;s__Pseudobutyricicoccus sp910579575	GCA_910579575.1	95	d__Bacteria;p__Firmicutes_A;c__Clostridia;o__Oscillospirales;f__Butyricicoccaceae;g__Pseudobutyricicoccus;s__Pseudobutyricicoccus sp910579575	99.26	0.91	GCA_910579575.1	95	d__Bacteria;p__Firmicutes_A;c__Clostridia;o__Oscillospirales;f__Butyricicoccaceae;g__Pseudobutyricicoccus;s__Pseudobutyricicoccus sp910579575	99.26	0.91	d__Bacteria;p__Firmicutes_A;c__Clostridia;o__Oscillospirales;f__Butyricicoccaceae;g__Pseudobutyricicoccus;s__	taxonomic classification defined by topology and ANI	topological placement and ANI have congruent species assignments	GCA_910585875.1, s__Pseudobutyricicoccus sp910585875, 95.0, 85.01, 0.81; GCF_904419295.1, s__Pseudobutyricicoccus lothianensis, 95.0, 78.09, 0.3; GCF_016901775.1, s__Pseudobutyricicoccus sp016901775, 95.0, 78.07, 0.33; GCA_003477405.1, s__Pseudobutyricicoccus sp003477405, 95.0, 78.01, 0.37	48.65	11	N/A	N/A
bin20	d__Bacteria;p__Firmicutes_A;c__Clostridia;o__Lachnospirales;f__Lachnospiraceae;g__COE1;s__COE1 sp910588595	GCA_910588595.1	95	d__Bacteria;p__Firmicutes_A;c__Clostridia;o__Lachnospirales;f__Lachnospiraceae;g__COE1;s__COE1 sp910588595	99.42	0.9	GCA_910588595.1	95	d__Bacteria;p__Firmicutes_A;c__Clostridia;o__Lachnospirales;f__Lachnospiraceae;g__COE1;s__COE1 sp910588595	99.42	0.9	d__Bacteria;p__Firmicutes_A;c__Clostridia;o__Lachnospirales;f__Lachnospiraceae;g__COE1;s__	taxonomic classification defined by topology and ANI	topological placement and ANI have congruent species assignments	GCA_910585765.1, s__COE1 sp910585765, 95.0, 88.26, 0.69; GCA_009774375.1, s__COE1 sp009774375, 95.0, 83.54, 0.57; GCA_009774245.1, s__COE1 sp009774245, 95.0, 82.36, 0.44; GCA_910588755.1, s__COE1 sp910588755, 95.0, 81.42, 0.57; GCA_002491195.1, s__COE1 sp002491195, 95.0, 81.39, 0.51; GCA_000403215.2, s__COE1 sp000403215, 95.0, 79.5, 0.28; GCA_009774345.1, s__COE1 sp009774345, 95.0, 79.0, 0.35; GC…	76.71	11	N/A	Genome has more than 14.2% of markers with multiple hits
bin200	d__Bacteria;p__Verrucomicrobiota;c__Verrucomicrobiae;o__Verrucomicrobiales;f__Akkermansiaceae;g__Akkermansia;s__Akkermansia muciniphila	GCF_000020225.1	95	d__Bacteria;p__Verrucomicrobiota;c__Verrucomicrobiae;o__Verrucomicrobiales;f__Akkermansiaceae;g__Akkermansia;s__Akkermansia muciniphila	99.08	0.63	GCF_000020225.1	95	d__Bacteria;p__Verrucomicrobiota;c__Verrucomicrobiae;o__Verrucomicrobiales;f__Akkermansiaceae;g__Akkermansia;s__Akkermansia muciniphila	99.08	0.63	d__Bacteria;p__Verrucomicrobiota;c__Verrucomicrobiae;o__Verrucomicrobiales;f__Akkermansiaceae;g__Akkermansia;s__	taxonomic classification defined by topology and ANI	topological placement and ANI have congruent species assignments	GCA_905200945.1, s__Akkermansia sp905200945, 95.0, 94.78, 0.65; GCF_900184965.1, s__Akkermansia muciniphila_A, 95.0, 94.42, 0.61; GCF_018847375.1, s__Akkermansia muciniphila_B, 95.0, 87.94, 0.58; GCF_002884975.1, s__Akkermansia muciniphila_C, 95.0, 86.44, 0.57; GCF_018709685.1, s__Akkermansia muciniphila_E, 95.0, 85.88, 0.58; GCF_018847895.1, s__Akkermansia sp001580195, 95.0, 82.38, 0.56; GCF_004…	19.42	11	N/A	N/A
bin201	d__Bacteria;p__Bacteroidota;c__Bacteroidia;o__Bacteroidales;f__Muribaculaceae;g__Paramuribaculum;s__Paramuribaculum intestinale	GCF_003024925.1	95	d__Bacteria;p__Bacteroidota;c__Bacteroidia;o__Bacteroidales;f__Muribaculaceae;g__Paramuribaculum;s__Paramuribaculum intestinale	98.85	0.85	GCF_003024925.1	95	d__Bacteria;p__Bacteroidota;c__Bacteroidia;o__Bacteroidales;f__Muribaculaceae;g__Paramuribaculum;s__Paramuribaculum intestinale	98.85	0.85	d__Bacteria;p__Bacteroidota;c__Bacteroidia;o__Bacteroidales;f__Muribaculaceae;g__Paramuribaculum;s__	taxonomic classification defined by topology and ANI	topological placement and ANI have congruent species assignments	GCA_014801735.1, s__Paramuribaculum sp014801735, 95.0, 79.03, 0.12; GCA_009775605.1, s__Paramuribaculum sp009775605, 95.0, 78.65, 0.14; GCA_910587425.1, s__Paramuribaculum sp910587425, 95.0, 78.48, 0.19; GCA_003762715.1, s__Paramuribaculum sp001689565, 95.0, 78.12, 0.18; GCA_900546365.1, s__Paramuribaculum sp900546365, 95.0, 78.12, 0.14; GCA_001701115.1, s__Paramuribaculum sp001701115, 95.0, 78.1…	18.98	11	N/A	N/A
bin202	d__Bacteria;p__Firmicutes_A;c__Clostridia;o__Oscillospirales;f__Oscillospiraceae;g__Marseille-P3106;s__Marseille-P3106 sp910587345	GCA_910587345.1	95	d__Bacteria;p__Firmicutes_A;c__Clostridia;o__Oscillospirales;f__Oscillospiraceae;g__Marseille-P3106;s__Marseille-P3106 sp910587345	97.77	0.64	GCA_910587345.1	95	d__Bacteria;p__Firmicutes_A;c__Clostridia;o__Oscillospirales;f__Oscillospiraceae;g__Marseille-P3106;s__Marseille-P3106 sp910587345	97.77	0.64	d__Bacteria;p__Firmicutes_A;c__Clostridia;o__Oscillospirales;f__Oscillospiraceae;g__Marseille-P3106;s__	taxonomic classification defined by topology and ANI	topological placement and ANI have congruent species assignments	GCA_905219705.1, s__Marseille-P3106 sp905219705, 95.0, 79.16, 0.12; GCA_017937415.1, s__Marseille-P3106 sp017937415, 95.0, 78.55, 0.07; GCA_910588975.1, s__Marseille-P3106 sp910588975, 95.0, 78.32, 0.16; GCA_910577415.1, s__Marseille-P3106 sp910577415, 95.0, 77.49, 0.12; GCF_900169975.1, s__Marseille-P3106 sp900169975, 95.0, 77.27, 0.08; GCA_900543935.1, s__Marseille-P3106 sp900543935, 95.0, 77.0…	17.36	11	N/A	N/A
bin203	d__Bacteria;p__Bacteroidota;c__Bacteroidia;o__Bacteroidales;f__Muribaculaceae;g__CAG-485;s__	N/A	N/A	N/A	N/A	N/A	GCA_003762615.1	95	d__Bacteria;p__Bacteroidota;c__Bacteroidia;o__Bacteroidales;f__Muribaculaceae;g__CAG-485;s__CAG-485 sp002493045	98.95	0.48	d__Bacteria;p__Bacteroidota;c__Bacteroidia;o__Bacteroidales;f__Muribaculaceae;g__CAG-485;s__	taxonomic classification defined by topology and ANI	classification based on placement in class-level tree	GCA_910583795.1, s__CAG-485 sp910583795, 95.0, 78.37, 0.12; GCA_004553095.1, s__CAG-485 sp004553095, 95.0, 78.32, 0.03; GCA_014801605.1, s__CAG-485 sp014801605, 95.0, 78.29, 0.08; GCA_910585275.1, s__CAG-485 sp910585275, 95.0, 78.2, 0.1; GCA_000437495.1, s__CAG-485 sp000437495, 95.0, 78.06, 0.02; GCA_009775375.1, s__CAG-485 sp009775375, 95.0, 78.02, 0.1; GCA_910588245.1, s__CAG-485 sp910588245, 9…	36.76	11	0.999998225	N/A
bin204	d__Bacteria;p__Firmicutes_A;c__Clostridia;o__Oscillospirales;f__Oscillospiraceae;g__;s__	N/A	N/A	N/A	N/A	N/A	N/A	N/A	N/A	N/A	N/A	d__Bacteria;p__Firmicutes_A;c__Clostridia;o__Oscillospirales;f__Oscillospiraceae;g__;s__	taxonomic novelty determined using RED	classification based on placement in class-level tree	N/A	61.72	11	0.891272718	Genome has more than 30.0% of markers with multiple hits
bin205	d__Bacteria;p__Firmicutes_A;c__Clostridia;o__Oscillospirales;f__Oscillospiraceae;g__Pelethomonas;s__	N/A	N/A	N/A	N/A	N/A	GCA_910578505.1	95	d__Bacteria;p__Firmicutes_A;c__Clostridia;o__Oscillospirales;f__Oscillospiraceae;g__Pelethomonas;s__Pelethomonas sp910578505	92.44	0.46	d__Bacteria;p__Firmicutes_A;c__Clostridia;o__Oscillospirales;f__Oscillospiraceae;g__Pelethomonas;s__	taxonomic classification defined by topology and ANI	classification based on placement in class-level tree	GCA_910588365.1, s__Pelethomonas sp910588365, 95.0, 86.69, 0.31; GCA_014799925.1, s__Pelethomonas sp014799925, 95.0, 80.13, 0.21; GCA_910577915.1, s__Pelethomonas sp910577915, 95.0, 79.71, 0.26; GCA_910579485.1, s__Pelethomonas sp910579485, 95.0, 79.59, 0.25; GCA_910583885.1, s__Pelethomonas sp910583885, 95.0, 79.58, 0.26; GCA_910579965.1, s__Pelethomonas sp910579965, 95.0, 79.41, 0.27; GCA_01479…	10.72	11	0.973004053	N/A
bin206	d__Bacteria;p__Firmicutes;c__Bacilli;o__Lactobacillales;f__Enterococcaceae;g__Enterococcus;s__Enterococcus faecalis	GCF_000392875.1	95	d__Bacteria;p__Firmicutes;c__Bacilli;o__Lactobacillales;f__Enterococcaceae;g__Enterococcus;s__Enterococcus faecalis	98.66	0.86	GCF_000392875.1	95	d__Bacteria;p__Firmicutes;c__Bacilli;o__Lactobacillales;f__Enterococcaceae;g__Enterococcus;s__Enterococcus faecalis	98.66	0.86	d__Bacteria;p__Firmicutes;c__Bacilli;o__Lactobacillales;f__Enterococcaceae;g__Enterococcus;s__	taxonomic classification defined by topology and ANI	topological placement and ANI have congruent species assignments	GCF_001465345.1, s__Enterococcus rotai, 95.0, 78.83, 0.24; GCF_001730295.1, s__Enterococcus plantarum, 95.0, 78.65, 0.23; GCF_002140715.1, s__Enterococcus sp002140715, 95.0, 78.63, 0.24; GCF_017377505.1, s__Enterococcus sp017377505, 95.0, 78.61, 0.25; GCF_002148425.1, s__Enterococcus sp002148425, 95.0, 78.59, 0.25; GCF_017830045.1, s__Enterococcus sp017830045, 95.0, 78.49, 0.11; GCF_000407165.1, …	96.31	11	N/A	N/A
bin207	d__Bacteria;p__Bacteroidota;c__Bacteroidia;o__Bacteroidales;f__Muribaculaceae;g__CAG-485;s__	N/A	N/A	N/A	N/A	N/A	GCA_014800845.1	95	d__Bacteria;p__Bacteroidota;c__Bacteroidia;o__Bacteroidales;f__Muribaculaceae;g__CAG-485;s__CAG-485 sp014800845	80.25	0.4	d__Bacteria;p__Bacteroidota;c__Bacteroidia;o__Bacteroidales;f__Muribaculaceae;g__CAG-485;s__	taxonomic classification defined by topology and ANI	classification based on placement in class-level tree	GCA_910579305.1, s__CAG-485 sp910579305, 95.0, 78.77, 0.29; GCA_004552395.1, s__CAG-485 sp004552395, 95.0, 77.66, 0.12; GCA_900760885.1, s__CAG-485 sp900760885, 95.0, 77.65, 0.1; GCA_910577585.1, s__CAG-485 sp910577585, 95.0, 77.6, 0.18; GCA_900547755.1, s__CAG-485 sp900547755, 95.0, 77.51, 0.16; GCA_900552315.1, s__CAG-485 sp900552315, 95.0, 77.51, 0.15; GCA_910578385.1, s__CAG-485 sp910578385, …	74.11	11	0.978564404	N/A
bin208	d__Bacteria;p__Bacteroidota;c__Bacteroidia;o__Bacteroidales;f__Bacteroidaceae;g__Bacteroides;s__	N/A	N/A	N/A	N/A	N/A	GCF_004793475.1	95	d__Bacteria;p__Bacteroidota;c__Bacteroidia;o__Bacteroidales;f__Bacteroidaceae;g__Bacteroides;s__Bacteroides sp002491635	99.81	0.49	d__Bacteria;p__Bacteroidota;c__Bacteroidia;o__Bacteroidales;f__Bacteroidaceae;g__Bacteroides;s__	taxonomic classification defined by topology and ANI	classification based on placement in class-level tree	GCF_000154205.1, s__Bacteroides uniformis, 95.0, 92.5, 0.39; GCF_000614125.1, s__Bacteroides rodentium, 95.0, 91.52, 0.36; GCA_905197435.1, s__Bacteroides sp905197435, 95.0, 86.45, 0.25; GCF_000195635.1, s__Bacteroides fluxus, 95.0, 81.67, 0.29; GCA_902388495.1, s__Bacteroides sp902388495, 95.0, 81.57, 0.31; GCF_001688725.2, s__Bacteroides caecimuris, 95.0, 81.22, 0.16; GCF_900129655.1, s__Bacter…	47.14	11	0.999995734	N/A
bin209	d__Bacteria;p__Bacteroidota;c__Bacteroidia;o__Bacteroidales;f__Bacteroidaceae;g__Alloprevotella;s__Alloprevotella sp002933955	GCF_002933955.1	95	d__Bacteria;p__Bacteroidota;c__Bacteroidia;o__Bacteroidales;f__Bacteroidaceae;g__Alloprevotella;s__Alloprevotella sp002933955	99.62	0.83	GCF_002933955.1	95	d__Bacteria;p__Bacteroidota;c__Bacteroidia;o__Bacteroidales;f__Bacteroidaceae;g__Alloprevotella;s__Alloprevotella sp002933955	99.62	0.83	d__Bacteria;p__Bacteroidota;c__Bacteroidia;o__Bacteroidales;f__Bacteroidaceae;g__Alloprevotella;s__	taxonomic classification defined by topology and ANI	topological placement and ANI have congruent species assignments	GCA_009775705.1, s__Alloprevotella sp009775705, 95.0, 79.11, 0.11; GCF_900106785.1, s__Alloprevotella timonensis, 95.0, 78.96, 0.09; GCA_900321445.1, s__Alloprevotella sp900321445, 95.0, 78.61, 0.02; GCA_018383375.1, s__Alloprevotella sp018383375, 95.0, 78.6, 0.08; GCF_000159995.1, s__Alloprevotella tannerae, 95.0, 78.58, 0.04; GCA_004552155.1, s__Alloprevotella sp004552155, 95.0, 78.48, 0.07; GC…	20.31	11	N/A	N/A
bin21	d__Bacteria;p__Firmicutes_A;c__Clostridia;o__Oscillospirales;f__Acutalibacteraceae;g__Eubacterium_R;s__Eubacterium_R sp011958665	GCA_910583925.1	95	d__Bacteria;p__Firmicutes_A;c__Clostridia;o__Oscillospirales;f__Acutalibacteraceae;g__Eubacterium_R;s__Eubacterium_R sp011958665	98.45	0.88	GCA_910583925.1	95	d__Bacteria;p__Firmicutes_A;c__Clostridia;o__Oscillospirales;f__Acutalibacteraceae;g__Eubacterium_R;s__Eubacterium_R sp011958665	98.45	0.88	d__Bacteria;p__Firmicutes_A;c__Clostridia;o__Oscillospirales;f__Acutalibacteraceae;g__Eubacterium_R;s__	taxonomic classification defined by topology and ANI	topological placement and ANI have congruent species assignments	GCA_002361935.1, s__Eubacterium_R sp002361935, 95.0, 85.57, 0.8; GCA_014799585.1, s__Eubacterium_R sp014799585, 95.0, 84.85, 0.81; GCA_910577215.1, s__Eubacterium_R sp910577215, 95.0, 81.21, 0.65; GCA_910584985.1, s__Eubacterium_R sp910584985, 95.0, 80.26, 0.58; GCA_900761545.1, s__Eubacterium_R sp900761545, 95.0, 79.42, 0.4; GCA_014465955.1, s__Eubacterium_R sp014465955, 95.0, 79.0, 0.37; GCA_90…	95.53	11	N/A	N/A
bin210	d__Bacteria;p__Firmicutes_A;c__Clostridia;o__Lachnospirales;f__Lachnospiraceae;g__UBA3402;s__UBA3402 sp910586845	GCA_910586845.1	95	d__Bacteria;p__Firmicutes_A;c__Clostridia;o__Lachnospirales;f__Lachnospiraceae;g__UBA3402;s__UBA3402 sp910586845	99.52	0.92	GCA_910586845.1	95	d__Bacteria;p__Firmicutes_A;c__Clostridia;o__Lachnospirales;f__Lachnospiraceae;g__UBA3402;s__UBA3402 sp910586845	99.52	0.92	d__Bacteria;p__Firmicutes_A;c__Clostridia;o__Lachnospirales;f__Lachnospiraceae;g__UBA3402;s__	taxonomic classification defined by topology and ANI	topological placement and ANI have congruent species assignments	GCA_910588865.1, s__UBA3402 sp910588865, 95.0, 80.26, 0.53; GCA_910577935.1, s__UBA3402 sp910577935, 95.0, 79.96, 0.49; GCA_910575585.1, s__UBA3402 sp910575585, 95.0, 79.36, 0.4; GCA_910574345.1, s__UBA3402 sp910574345, 95.0, 79.33, 0.42; GCA_002358555.1, s__UBA3402 sp002358555, 95.0, 79.25, 0.09; GCA_910588505.1, s__UBA3402 sp910588505, 95.0, 79.09, 0.33; GCA_910585645.1, s__UBA3402 sp910585645,…	12.21	11	N/A	N/A
bin211	Unclassified	N/A	N/A	N/A	N/A	N/A	N/A	N/A	N/A	N/A	N/A	N/A	N/A	N/A	N/A	N/A	N/A	N/A	No bacterial or archaeal marker
bin212	d__Bacteria;p__Bacteroidota;c__Bacteroidia;o__Bacteroidales;f__Muribaculaceae;g__CAG-485;s__CAG-485 sp002361215	GCA_910573745.1	95	d__Bacteria;p__Bacteroidota;c__Bacteroidia;o__Bacteroidales;f__Muribaculaceae;g__CAG-485;s__CAG-485 sp002361215	99.15	0.95	GCA_910573745.1	95	d__Bacteria;p__Bacteroidota;c__Bacteroidia;o__Bacteroidales;f__Muribaculaceae;g__CAG-485;s__CAG-485 sp002361215	99.15	0.95	d__Bacteria;p__Bacteroidota;c__Bacteroidia;o__Bacteroidales;f__Muribaculaceae;g__CAG-485;s__	taxonomic classification defined by topology and ANI	topological placement and ANI have congruent species assignments	GCA_009775365.1, s__CAG-485 sp009775365, 95.0, 77.97, 0.09; GCA_900541835.1, s__CAG-485 sp900541835, 95.0, 77.94, 0.12; GCA_002491165.1, s__CAG-485 sp002491165, 95.0, 77.91, 0.17; GCA_017935045.1, s__CAG-485 sp017935045, 95.0, 77.67, 0.1; GCA_009775355.1, s__CAG-485 sp009775355, 95.0, 77.59, 0.13; GCA_900761855.1, s__CAG-485 sp900761855, 95.0, 77.47, 0.25; GCA_014801985.1, s__CAG-485 sp014801985,…	26.27	11	N/A	N/A
bin213	Unclassified Bacteria	N/A	N/A	N/A	N/A	N/A	N/A	N/A	N/A	N/A	N/A	N/A	N/A	N/A	N/A	N/A	N/A	N/A	Insufficient number of amino acids in MSA (9.9%)
bin214	d__Bacteria;p__Firmicutes_A;c__Clostridia;o__Oscillospirales;f__Ruminococcaceae;g__Anaerotruncus;s__Anaerotruncus sp000403395	GCF_000403395.2	95	d__Bacteria;p__Firmicutes_A;c__Clostridia;o__Oscillospirales;f__Ruminococcaceae;g__Anaerotruncus;s__Anaerotruncus sp000403395	99	0.92	GCF_000403395.2	95	d__Bacteria;p__Firmicutes_A;c__Clostridia;o__Oscillospirales;f__Ruminococcaceae;g__Anaerotruncus;s__Anaerotruncus sp000403395	99	0.92	d__Bacteria;p__Firmicutes_A;c__Clostridia;o__Oscillospirales;f__Ruminococcaceae;g__Anaerotruncus;s__	taxonomic classification defined by topology and ANI	topological placement and ANI have congruent species assignments	GCF_900199635.1, s__Anaerotruncus massiliensis, 95.0, 78.04, 0.18; GCF_900078395.1, s__Anaerotruncus rubiinfantis, 95.0, 77.85, 0.18; GCA_910586875.1, s__Anaerotruncus sp910586875, 95.0, 77.46, 0.15; GCF_900186535.1, s__Anaerotruncus massiliensis_A, 95.0, 77.24, 0.14; GCA_019114825.1, s__Anaerotruncus excrementipullorum, 95.0, 77.18, 0.09; GCA_014385085.1, s__Anaerotruncus sp014385085, 95.0, 77.1…	67.3	11	N/A	N/A
bin215	d__Bacteria;p__Bacteroidota;c__Bacteroidia;o__Bacteroidales;f__Rikenellaceae;g__Alistipes;s__Alistipes sp910587675	GCA_910587675.1	95	d__Bacteria;p__Bacteroidota;c__Bacteroidia;o__Bacteroidales;f__Rikenellaceae;g__Alistipes;s__Alistipes sp910587675	97.06	0.9	GCA_910587675.1	95	d__Bacteria;p__Bacteroidota;c__Bacteroidia;o__Bacteroidales;f__Rikenellaceae;g__Alistipes;s__Alistipes sp910587675	97.06	0.9	d__Bacteria;p__Bacteroidota;c__Bacteroidia;o__Bacteroidales;f__Rikenellaceae;g__Alistipes;s__	taxonomic classification defined by topology and ANI	topological placement and ANI have congruent species assignments	GCA_900546065.1, s__Alistipes merdipullorum, 95.0, 79.75, 0.54; GCA_009774895.1, s__Alistipes sp009774895, 95.0, 79.09, 0.3; GCA_910574205.1, s__Alistipes sp002362235, 95.0, 79.04, 0.33; GCA_910576555.1, s__Alistipes sp910576555, 95.0, 78.99, 0.36; GCA_902362705.1, s__Alistipes sp002358415, 95.0, 78.9, 0.38; GCA_900544265.1, s__Alistipes merdavium, 95.0, 78.87, 0.35; GCA_017936685.1, s__Alistipes…	66.6	11	N/A	N/A
bin216	Unclassified Bacteria	N/A	N/A	N/A	N/A	N/A	N/A	N/A	N/A	N/A	N/A	N/A	N/A	N/A	N/A	N/A	N/A	N/A	Insufficient number of amino acids in MSA (8.2%)
bin217	Unclassified Bacteria	N/A	N/A	N/A	N/A	N/A	N/A	N/A	N/A	N/A	N/A	N/A	N/A	N/A	N/A	N/A	N/A	N/A	Insufficient number of amino acids in MSA (1.1%)
bin218	d__Bacteria;p__Bacteroidota;c__Bacteroidia;o__Bacteroidales;f__Muribaculaceae;g__UBA7173;s__UBA7173 sp013316675	GCA_910575545.1	95	d__Bacteria;p__Bacteroidota;c__Bacteroidia;o__Bacteroidales;f__Muribaculaceae;g__UBA7173;s__UBA7173 sp013316675	99.65	0.95	GCA_910575545.1	95	d__Bacteria;p__Bacteroidota;c__Bacteroidia;o__Bacteroidales;f__Muribaculaceae;g__UBA7173;s__UBA7173 sp013316675	99.65	0.95	d__Bacteria;p__Bacteroidota;c__Bacteroidia;o__Bacteroidales;f__Muribaculaceae;g__UBA7173;s__	taxonomic classification defined by topology and ANI	topological placement and ANI have congruent species assignments	GCA_004102785.1, s__UBA7173 sp002491305, 95.0, 78.53, 0.15; GCA_001689485.1, s__UBA7173 sp001689485, 95.0, 78.46, 0.25; GCA_910586565.1, s__UBA7173 sp910586565, 95.0, 78.11, 0.24; GCA_013316535.1, s__UBA7173 sp013316535, 95.0, 77.95, 0.18; GCA_900540205.1, s__UBA7173 sp900540205, 95.0, 77.58, 0.18; GCA_900546835.1, s__UBA7173 sp900546835, 95.0, 77.5, 0.14; GCA_900545955.1, s__UBA7173 sp900545955,…	53.46	11	N/A	N/A
bin219	d__Bacteria;p__Firmicutes_A;c__Clostridia;o__Oscillospirales;f__Ruminococcaceae;g__RGIG8773;s__RGIG8773 sp910586535	GCA_910586535.1	95	d__Bacteria;p__Firmicutes_A;c__Clostridia;o__Oscillospirales;f__Ruminococcaceae;g__RGIG8773;s__RGIG8773 sp910586535	97.28	0.86	GCA_910586535.1	95	d__Bacteria;p__Firmicutes_A;c__Clostridia;o__Oscillospirales;f__Ruminococcaceae;g__RGIG8773;s__RGIG8773 sp910586535	97.28	0.86	d__Bacteria;p__Firmicutes_A;c__Clostridia;o__Oscillospirales;f__Ruminococcaceae;g__RGIG8773;s__	taxonomic classification defined by topology and ANI	topological placement and ANI have congruent species assignments	GCA_910584715.1, s__RGIG8773 sp910584715, 95.0, 89.22, 0.81; GCA_014799785.1, s__RGIG8773 sp014799785, 95.0, 83.03, 0.71; GCA_014799735.1, s__RGIG8773 sp014799735, 95.0, 82.92, 0.65; GCA_017847885.1, s__RGIG8773 sp017847885, 95.0, 78.93, 0.36; GCA_014799675.1, s__RGIG8773 sp014799675, 95.0, 78.87, 0.36; GCA_018110825.1, s__RGIG8773 sp018110825, 95.0, 78.12, 0.19; GCA_017415165.1, s__RGIG8773 sp01…	44.58	11	N/A	N/A
bin22	d__Bacteria;p__Patescibacteria;c__Saccharimonadia;o__Saccharimonadales;f__Nanosyncoccaceae;g__Nanosyncoccus;s__	N/A	N/A	N/A	N/A	N/A	GCA_013316435.1	95	d__Bacteria;p__Patescibacteria;c__Saccharimonadia;o__Saccharimonadales;f__Nanosyncoccaceae;g__Nanosyncoccus;s__Nanosyncoccus sp013316435	77.59	0.15	d__Bacteria;p__Patescibacteria;c__Saccharimonadia;o__Saccharimonadales;f__Nanosyncoccaceae;g__Nanosyncoccus;s__	taxonomic classification defined by topology and ANI	classification based on placement in class-level tree	GCA_015257445.1, s__Nanosyncoccus sp015257445, 95.0, 79.14, 0.06; GCA_017429465.1, s__Nanosyncoccus sp017429465, 95.0, 78.77, 0.06; GCA_017405265.1, s__Nanosyncoccus sp017405265, 95.0, 78.54, 0.09; GCA_013333135.2, s__Nanosyncoccus sp013333135, 95.0, 78.23, 0.07; GCA_016282495.1, s__Nanosyncoccus sp016282495, 95.0, 78.19, 0.05; GCA_017514665.1, s__Nanosyncoccus sp017514665, 95.0, 78.09, 0.1; GCA_…	39.44	11	0.962374099	N/A
bin220	d__Bacteria;p__Bacteroidota;c__Bacteroidia;o__Bacteroidales;f__Muribaculaceae;g__UBA7173;s__UBA7173 sp001689485	GCA_001689485.1	95	d__Bacteria;p__Bacteroidota;c__Bacteroidia;o__Bacteroidales;f__Muribaculaceae;g__UBA7173;s__UBA7173 sp001689485	99.15	0.87	GCA_001689485.1	95	d__Bacteria;p__Bacteroidota;c__Bacteroidia;o__Bacteroidales;f__Muribaculaceae;g__UBA7173;s__UBA7173 sp001689485	99.15	0.87	d__Bacteria;p__Bacteroidota;c__Bacteroidia;o__Bacteroidales;f__Muribaculaceae;g__UBA7173;s__	taxonomic classification defined by topology and ANI	topological placement and ANI have congruent species assignments	GCA_910586565.1, s__UBA7173 sp910586565, 95.0, 79.18, 0.35; GCA_013316535.1, s__UBA7173 sp013316535, 95.0, 78.88, 0.28; GCA_900540205.1, s__UBA7173 sp900540205, 95.0, 78.83, 0.28; GCA_910575545.1, s__UBA7173 sp013316675, 95.0, 78.47, 0.28; GCA_900546835.1, s__UBA7173 sp900546835, 95.0, 78.27, 0.17; GCA_900545955.1, s__UBA7173 sp900545955, 95.0, 78.25, 0.2; GCA_014800795.1, s__UBA7173 sp014800795,…	48.71	11	N/A	N/A
bin221	d__Bacteria;p__Desulfobacterota_I;c__Desulfovibrionia;o__Desulfovibrionales;f__Desulfovibrionaceae;g__Mailhella;s__	N/A	N/A	N/A	N/A	N/A	GCA_003512875.1	95	d__Bacteria;p__Desulfobacterota_I;c__Desulfovibrionia;o__Desulfovibrionales;f__Desulfovibrionaceae;g__Mailhella;s__Mailhella sp003512875	97.72	0.21	d__Bacteria;p__Desulfobacterota_I;c__Desulfovibrionia;o__Desulfovibrionales;f__Desulfovibrionaceae;g__Mailhella;s__	taxonomic classification defined by topology and ANI	classification based on placement in class-level tree	GCA_910578585.1, s__Mailhella sp910578585, 95.0, 79.07, 0.19; GCA_910577155.1, s__Mailhella sp910577155, 95.0, 78.55, 0.21; GCA_905187505.1, s__Mailhella sp905187505, 95.0, 76.58, 0.01; GCA_019119045.1, s__Mailhella merdavium, 95.0, 75.68, 0.01; GCA_900541395.1, s__Mailhella merdigallinarum, 95.0, 75.34, 0.01; GCA_900770205.1, s__Mailhella sp900770205, 95.0, 75.2, 0.01; GCA_017411945.1, s__Mailhe…	19.54	11	0.999379429	N/A
bin222	d__Bacteria;p__Actinobacteriota;c__Coriobacteriia;o__Coriobacteriales;f__Eggerthellaceae;g__Parvibacter;s__Parvibacter sp910588725	GCA_910588725.1	95	d__Bacteria;p__Actinobacteriota;c__Coriobacteriia;o__Coriobacteriales;f__Eggerthellaceae;g__Parvibacter;s__Parvibacter sp910588725	96	0.66	GCA_910588725.1	95	d__Bacteria;p__Actinobacteriota;c__Coriobacteriia;o__Coriobacteriales;f__Eggerthellaceae;g__Parvibacter;s__Parvibacter sp910588725	96	0.66	d__Bacteria;p__Actinobacteriota;c__Coriobacteriia;o__Coriobacteriales;f__Eggerthellaceae;g__Parvibacter;s__	taxonomic classification defined by topology and ANI	topological placement and ANI have congruent species assignments	GCF_003725335.1, s__Parvibacter caecicola, 95.0, 83.32, 0.59; GCA_910587945.1, s__Parvibacter sp910587945, 95.0, 76.78, 0.09	63.36	11	N/A	N/A
bin223	d__Bacteria;p__Bacteroidota;c__Bacteroidia;o__Bacteroidales;f__Bacteroidaceae;g__Bacteroides;s__Bacteroides acidifaciens	GCA_000613385.1	95	d__Bacteria;p__Bacteroidota;c__Bacteroidia;o__Bacteroidales;f__Bacteroidaceae;g__Bacteroides;s__Bacteroides acidifaciens	98.54	0.83	GCA_000613385.1	95	d__Bacteria;p__Bacteroidota;c__Bacteroidia;o__Bacteroidales;f__Bacteroidaceae;g__Bacteroides;s__Bacteroides acidifaciens	98.54	0.83	d__Bacteria;p__Bacteroidota;c__Bacteroidia;o__Bacteroidales;f__Bacteroidaceae;g__Bacteroides;s__	taxonomic classification defined by topology and ANI	topological placement and ANI have congruent species assignments	GCF_903181435.1, s__Bacteroides sp900765785, 95.0, 93.39, 0.7; GCF_001688725.2, s__Bacteroides caecimuris, 95.0, 90.36, 0.65; GCF_900130125.1, s__Bacteroides congonensis, 95.0, 89.6, 0.72; GCF_012113595.1, s__Bacteroides sp012113595, 95.0, 89.27, 0.68; GCA_900761785.1, s__Bacteroides sp900761785, 95.0, 88.04, 0.6; GCF_014750685.1, s__Bacteroides sp014750685, 95.0, 86.92, 0.66; GCF_000210075.1, s_…	52.56	11	N/A	N/A
bin224	d__Bacteria;p__Firmicutes_A;c__Clostridia;o__Lachnospirales;f__Lachnospiraceae;g__Clostridium_Q;s__Clostridium_Q sp910575795	GCA_910575795.1	95	d__Bacteria;p__Firmicutes_A;c__Clostridia;o__Lachnospirales;f__Lachnospiraceae;g__Clostridium_Q;s__Clostridium_Q sp910575795	99.45	0.97	GCA_910575795.1	95	d__Bacteria;p__Firmicutes_A;c__Clostridia;o__Lachnospirales;f__Lachnospiraceae;g__Clostridium_Q;s__Clostridium_Q sp910575795	99.45	0.97	d__Bacteria;p__Firmicutes_A;c__Clostridia;o__Lachnospirales;f__Lachnospiraceae;g__Clostridium_Q;s__	taxonomic classification defined by topology and ANI	topological placement and ANI have congruent species assignments	GCA_009911305.1, s__Clostridium_Q sp009911305, 95.0, 90.66, 0.92; GCA_002160535.1, s__Clostridium_Q saccharolyticum_A, 95.0, 77.24, 0.13; GCF_000466485.1, s__Clostridium_Q symbiosum, 95.0, 77.0, 0.17; GCA_018223375.1, s__Clostridium_Q sp000435655, 95.0, 76.9, 0.17; GCF_003024715.1, s__Clostridium_Q fessum, 95.0, 76.81, 0.17; GCF_900626075.1, s__Clostridium_Q transplantifaecale, 95.0, 76.81, 0.22;…	46.82	11	N/A	N/A
bin225	d__Bacteria;p__Firmicutes_A;c__Clostridia;o__Oscillospirales;f__Oscillospiraceae;g__Marseille-P3106;s__	N/A	N/A	N/A	N/A	N/A	GCA_905219705.1	95	d__Bacteria;p__Firmicutes_A;c__Clostridia;o__Oscillospirales;f__Oscillospiraceae;g__Marseille-P3106;s__Marseille-P3106 sp905219705	81.77	0.32	d__Bacteria;p__Firmicutes_A;c__Clostridia;o__Oscillospirales;f__Oscillospiraceae;g__Marseille-P3106;s__	taxonomic classification defined by topology and ANI	classification based on placement in class-level tree	GCA_910587345.1, s__Marseille-P3106 sp910587345, 95.0, 83.35, 0.3; GCA_910577415.1, s__Marseille-P3106 sp910577415, 95.0, 81.86, 0.25; GCA_900543935.1, s__Marseille-P3106 sp900543935, 95.0, 80.7, 0.33; GCF_900169975.1, s__Marseille-P3106 sp900169975, 95.0, 79.96, 0.27; GCA_910585735.1, s__Marseille-P3106 sp910585735, 95.0, 79.68, 0.18; GCA_910588975.1, s__Marseille-P3106 sp910588975, 95.0, 79.42,…	23.01	11	0.955373181	Genome has more than 30.8% of markers with multiple hits
bin226	Unclassified Bacteria	N/A	N/A	N/A	N/A	N/A	N/A	N/A	N/A	N/A	N/A	N/A	N/A	N/A	N/A	N/A	N/A	N/A	Insufficient number of amino acids in MSA (8.1%)
bin227	d__Bacteria;p__Bacteroidota;c__Bacteroidia;o__Bacteroidales;f__Tannerellaceae;g__Parabacteroides;s__Parabacteroides goldsteinii	GCF_000969835.1	95	d__Bacteria;p__Bacteroidota;c__Bacteroidia;o__Bacteroidales;f__Tannerellaceae;g__Parabacteroides;s__Parabacteroides goldsteinii	98.11	0.86	GCF_000969835.1	95	d__Bacteria;p__Bacteroidota;c__Bacteroidia;o__Bacteroidales;f__Tannerellaceae;g__Parabacteroides;s__Parabacteroides goldsteinii	98.11	0.86	d__Bacteria;p__Bacteroidota;c__Bacteroidia;o__Bacteroidales;f__Tannerellaceae;g__Parabacteroides;s__	taxonomic classification defined by topology and ANI	topological placement and ANI have congruent species assignments	GCF_014647375.1, s__Parabacteroides faecis, 95.0, 84.23, 0.69; GCF_003480915.1, s__Parabacteroides sp003480915, 95.0, 83.49, 0.59; GCF_000969825.1, s__Parabacteroides gordonii, 95.0, 83.11, 0.6; GCF_015550595.1, s__Parabacteroides sp900540715, 95.0, 82.38, 0.57; GCA_905196875.1, s__Parabacteroides sp905196875, 95.0, 82.28, 0.55; GCF_900128505.1, s__Parabacteroides timonensis, 95.0, 82.09, 0.56; G…	35.6	11	N/A	N/A
bin228	d__Bacteria;p__Firmicutes_A;c__Clostridia;o__Lachnospirales;f__Lachnospiraceae;g__COE1;s__COE1 sp009774395	GCA_009774395.1	95	d__Bacteria;p__Firmicutes_A;c__Clostridia;o__Lachnospirales;f__Lachnospiraceae;g__COE1;s__COE1 sp009774395	98.23	0.74	GCA_009774395.1	95	d__Bacteria;p__Firmicutes_A;c__Clostridia;o__Lachnospirales;f__Lachnospiraceae;g__COE1;s__COE1 sp009774395	98.23	0.74	d__Bacteria;p__Firmicutes_A;c__Clostridia;o__Lachnospirales;f__Lachnospiraceae;g__COE1;s__	taxonomic classification defined by topology and ANI	topological placement and ANI have congruent species assignments	GCA_910583965.1, s__COE1 sp003513705, 95.0, 90.77, 0.36; GCA_011959805.1, s__COE1 sp011959805, 95.0, 83.71, 0.32; GCA_002358575.1, s__COE1 sp002358575, 95.0, 82.62, 0.32; GCA_009774245.1, s__COE1 sp009774245, 95.0, 81.94, 0.21; GCA_910588595.1, s__COE1 sp910588595, 95.0, 80.96, 0.18; GCA_014239155.1, s__COE1 sp014239155, 95.0, 80.34, 0.28; GCA_910586585.1, s__COE1 sp910586585, 95.0, 79.83, 0.23; …	43.61	11	N/A	Genome has more than 50.8% of markers with multiple hits
bin23	d__Bacteria;p__Cyanobacteria;c__Vampirovibrionia;o__Gastranaerophilales;f__RUG14156;g__MGBC122484;s__	N/A	N/A	N/A	N/A	N/A	GCA_910587245.1	95	d__Bacteria;p__Cyanobacteria;c__Vampirovibrionia;o__Gastranaerophilales;f__RUG14156;g__MGBC122484;s__MGBC122484 sp910587245	96.03	0.27	d__Bacteria;p__Cyanobacteria;c__Vampirovibrionia;o__Gastranaerophilales;f__RUG14156;g__MGBC122484;s__	taxonomic classification defined by topology and ANI	classification based on placement in class-level tree	GCA_910587055.1, s__MGBC122484 sp910587055, 95.0, 87.97, 0.26; GCA_910586855.1, s__MGBC122484 sp910586855, 95.0, 82.61, 0.24; GCA_910577515.1, s__MGBC122484 sp910577515, 95.0, 82.2, 0.23; GCA_910577395.1, s__MGBC122484 sp910577395, 95.0, 80.61, 0.18; GCA_910587375.1, s__MGBC122484 sp910587375, 95.0, 80.59, 0.21; GCA_910587175.1, s__MGBC122484 sp910587175, 95.0, 80.21, 0.17; GCA_910578465.1, s__MG…	40.25	11	0.996265537	N/A
bin230	d__Bacteria;p__Proteobacteria;c__Gammaproteobacteria;o__Burkholderiales;f__Burkholderiaceae;g__Parasutterella;s__Parasutterella sp900552195	GCA_900552195.1	95	d__Bacteria;p__Proteobacteria;c__Gammaproteobacteria;o__Burkholderiales;f__Burkholderiaceae;g__Parasutterella;s__Parasutterella sp900552195	97.87	0.78	GCA_900552195.1	95	d__Bacteria;p__Proteobacteria;c__Gammaproteobacteria;o__Burkholderiales;f__Burkholderiaceae;g__Parasutterella;s__Parasutterella sp900552195	97.87	0.78	d__Bacteria;p__Proteobacteria;c__Gammaproteobacteria;o__Burkholderiales;f__Burkholderiaceae;g__Parasutterella;s__	taxonomic classification defined by topology and ANI	topological placement and ANI have congruent species assignments	GCF_000205025.1, s__Parasutterella excrementihominis, 95.0, 94.86, 0.8; GCA_900766055.1, s__Parasutterella sp900766055, 95.0, 91.77, 0.7; GCA_000980495.1, s__Parasutterella gallistercoris, 95.0, 91.41, 0.68; GCA_900554375.1, s__Parasutterella sp900554375, 95.0, 86.55, 0.64; GCF_009767915.1, s__Parasutterella sp009767915, 95.0, 78.53, 0.27	83.26	11	N/A	N/A
bin231	d__Bacteria;p__Firmicutes_A;c__Clostridia;o__Lachnospirales;f__;g__;s__	N/A	N/A	N/A	N/A	N/A	N/A	N/A	N/A	N/A	N/A	d__Bacteria;p__Firmicutes_A;c__Clostridia;o__Lachnospirales;f__;g__;s__	taxonomic novelty determined using RED	classification based on placement in class-level tree	N/A	22.72	11	0.665337912	N/A
bin232	Unclassified Bacteria	N/A	N/A	N/A	N/A	N/A	N/A	N/A	N/A	N/A	N/A	N/A	N/A	N/A	N/A	N/A	N/A	N/A	Insufficient number of amino acids in MSA (2.4%)
bin233	Unclassified	N/A	N/A	N/A	N/A	N/A	N/A	N/A	N/A	N/A	N/A	N/A	N/A	N/A	N/A	N/A	N/A	N/A	No bacterial or archaeal marker
bin234	d__Bacteria;p__Deferribacterota;c__Deferribacteres;o__Deferribacterales;f__Mucispirillaceae;g__Mucispirillum;s__Mucispirillum sp910586745	GCA_910586745.1	95	d__Bacteria;p__Deferribacterota;c__Deferribacteres;o__Deferribacterales;f__Mucispirillaceae;g__Mucispirillum;s__Mucispirillum sp910586745	95.37	0.83	GCA_910586745.1	95	d__Bacteria;p__Deferribacterota;c__Deferribacteres;o__Deferribacterales;f__Mucispirillaceae;g__Mucispirillum;s__Mucispirillum sp910586745	95.37	0.83	d__Bacteria;p__Deferribacterota;c__Deferribacteres;o__Deferribacterales;f__Mucispirillaceae;g__Mucispirillum;s__	taxonomic classification defined by topology and ANI	topological placement and ANI have congruent species assignments	GCF_000487995.1, s__Mucispirillum schaedleri, 95.0, 89.51, 0.88; GCA_019116905.1, s__Mucispirillum faecigallinarum, 95.0, 83.91, 0.77	38.32	11	N/A	N/A
bin235	d__Bacteria;p__Firmicutes_A;c__Clostridia;o__Lachnospirales;f__Lachnospiraceae;g__Eubacterium_F;s__Eubacterium_F sp910585745	GCA_910585745.1	95	d__Bacteria;p__Firmicutes_A;c__Clostridia;o__Lachnospirales;f__Lachnospiraceae;g__Eubacterium_F;s__Eubacterium_F sp910585745	98.59	0.89	GCA_910585745.1	95	d__Bacteria;p__Firmicutes_A;c__Clostridia;o__Lachnospirales;f__Lachnospiraceae;g__Eubacterium_F;s__Eubacterium_F sp910585745	98.59	0.89	d__Bacteria;p__Firmicutes_A;c__Clostridia;o__Lachnospirales;f__Lachnospiraceae;g__Eubacterium_F;s__	taxonomic classification defined by topology and ANI	topological placement and ANI have congruent species assignments	GCA_910584645.1, s__Eubacterium_F sp910584645, 95.0, 94.34, 0.79; GCA_910575665.1, s__Eubacterium_F sp910575665, 95.0, 88.59, 0.59; GCA_910574015.1, s__Eubacterium_F sp910574015, 95.0, 78.34, 0.12; GCA_910583555.1, s__Eubacterium_F sp910583555, 95.0, 78.27, 0.2; GCA_910584065.1, s__Eubacterium_F sp910584065, 95.0, 78.21, 0.19; GCA_002362575.1, s__Eubacterium_F sp002362575, 95.0, 78.21, 0.09; GCA_…	90.51	11	N/A	N/A
bin236	d__Bacteria;p__Actinobacteriota;c__Actinomycetia;o__Actinomycetales;f__Bifidobacteriaceae;g__Bifidobacterium;s__Bifidobacterium globosum	GCF_000741295.1	95	d__Bacteria;p__Actinobacteriota;c__Actinomycetia;o__Actinomycetales;f__Bifidobacteriaceae;g__Bifidobacterium;s__Bifidobacterium globosum	96.14	0.81	GCF_004155535.1	95	d__Bacteria;p__Actinobacteriota;c__Actinomycetia;o__Actinomycetales;f__Bifidobacteriaceae;g__Bifidobacterium;s__Bifidobacterium pseudolongum_C	95.02	0.84	d__Bacteria;p__Actinobacteriota;c__Actinomycetia;o__Actinomycetales;f__Bifidobacteriaceae;g__Bifidobacterium;s__	ANI	topological placement and ANI have incongruent species assignments	GCF_000771225.1, s__Bifidobacterium pseudolongum, 95.0, 93.87, 0.81; GCF_000741135.1, s__Bifidobacterium choerinum, 95.0, 83.47, 0.69; GCF_002286915.1, s__Bifidobacterium italicum, 95.0, 83.45, 0.68; GCF_003952025.1, s__Bifidobacterium castoris, 95.0, 83.42, 0.73; GCF_002860345.1, s__Bifidobacterium anseris, 95.0, 83.28, 0.7; GCF_002286935.1, s__Bifidobacterium criceti, 95.0, 82.49, 0.63; GCF_000…	51.03	11	N/A	N/A
bin237	d__Bacteria;p__Firmicutes_A;c__Clostridia;o__Lachnospirales;f__Lachnospiraceae;g__Caccovicinus;s__Caccovicinus sp009774615	GCA_009774615.1	95	d__Bacteria;p__Firmicutes_A;c__Clostridia;o__Lachnospirales;f__Lachnospiraceae;g__Caccovicinus;s__Caccovicinus sp009774615	99.15	0.7	GCA_009774615.1	95	d__Bacteria;p__Firmicutes_A;c__Clostridia;o__Lachnospirales;f__Lachnospiraceae;g__Caccovicinus;s__Caccovicinus sp009774615	99.15	0.7	d__Bacteria;p__Firmicutes_A;c__Clostridia;o__Lachnospirales;f__Lachnospiraceae;g__Caccovicinus;s__	taxonomic classification defined by topology and ANI	topological placement and ANI have congruent species assignments	GCA_910584785.1, s__Caccovicinus sp910584785, 95.0, 85.25, 0.65; GCA_910575565.1, s__Caccovicinus sp910575565, 95.0, 78.29, 0.2; GCA_018715905.1, s__Caccovicinus merdipullorum, 95.0, 77.55, 0.18; GCA_910589195.1, s__Caccovicinus sp910589195, 95.0, 77.54, 0.2; GCA_018713255.1, s__Caccovicinus excrementipullorum, 95.0, 77.38, 0.14; GCA_017889125.1, s__Caccovicinus sp017889125, 95.0, 77.34, 0.15; GC…	59.97	11	N/A	Genome has more than 38.3% of markers with multiple hits
bin238	d__Bacteria;p__Desulfobacterota_I;c__Desulfovibrionia;o__Desulfovibrionales;f__Desulfovibrionaceae;g__Desulfovibrio;s__Desulfovibrio sp009773975	GCA_009773975.1	95	d__Bacteria;p__Desulfobacterota_I;c__Desulfovibrionia;o__Desulfovibrionales;f__Desulfovibrionaceae;g__Desulfovibrio;s__Desulfovibrio sp009773975	99.32	0.66	GCA_009773975.1	95	d__Bacteria;p__Desulfobacterota_I;c__Desulfovibrionia;o__Desulfovibrionales;f__Desulfovibrionaceae;g__Desulfovibrio;s__Desulfovibrio sp009773975	99.32	0.66	d__Bacteria;p__Desulfobacterota_I;c__Desulfovibrionia;o__Desulfovibrionales;f__Desulfovibrionaceae;g__Desulfovibrio;s__	taxonomic classification defined by topology and ANI	topological placement and ANI have congruent species assignments	GCA_000403945.1, s__Desulfovibrio sp000403945, 95.0, 78.07, 0.09; GCA_910575755.1, s__Desulfovibrio sp910575755, 95.0, 77.94, 0.19; GCA_910584445.1, s__Desulfovibrio sp910584445, 95.0, 77.86, 0.17; GCA_014803725.1, s__Desulfovibrio sp014803725, 95.0, 77.62, 0.15; GCA_014804965.1, s__Desulfovibrio sp014804965, 95.0, 77.62, 0.17; GCA_014804905.1, s__Desulfovibrio sp014804905, 95.0, 77.5, 0.11; GCF_…	50.99	11	N/A	Genome has more than 11.7% of markers with multiple hits
bin239	Unclassified Bacteria	N/A	N/A	N/A	N/A	N/A	N/A	N/A	N/A	N/A	N/A	N/A	N/A	N/A	N/A	N/A	N/A	N/A	Insufficient number of amino acids in MSA (1.7%)
bin24	Unclassified	N/A	N/A	N/A	N/A	N/A	N/A	N/A	N/A	N/A	N/A	N/A	N/A	N/A	N/A	N/A	N/A	N/A	No bacterial or archaeal marker
bin240	d__Bacteria;p__Bacteroidota;c__Bacteroidia;o__Bacteroidales;f__Muribaculaceae;g__CAG-485;s__CAG-485 sp009775365	GCA_009775365.1	95	d__Bacteria;p__Bacteroidota;c__Bacteroidia;o__Bacteroidales;f__Muribaculaceae;g__CAG-485;s__CAG-485 sp009775365	98.58	0.91	GCA_009775365.1	95	d__Bacteria;p__Bacteroidota;c__Bacteroidia;o__Bacteroidales;f__Muribaculaceae;g__CAG-485;s__CAG-485 sp009775365	98.58	0.91	d__Bacteria;p__Bacteroidota;c__Bacteroidia;o__Bacteroidales;f__Muribaculaceae;g__CAG-485;s__	taxonomic classification defined by topology and ANI	topological placement and ANI have congruent species assignments	GCA_003833075.1, s__CAG-485 sp002362485, 95.0, 79.05, 0.17; GCA_900550645.1, s__CAG-485 sp900550645, 95.0, 78.55, 0.09; GCA_014800895.1, s__CAG-485 sp014800895, 95.0, 78.46, 0.07; GCA_910585275.1, s__CAG-485 sp910585275, 95.0, 78.29, 0.23; GCA_910578665.1, s__CAG-485 sp003979075, 95.0, 78.27, 0.05; GCA_004552395.1, s__CAG-485 sp004552395, 95.0, 78.07, 0.03; GCA_910584185.1, s__CAG-485 sp910584185…	14.77	11	N/A	N/A
bin241	d__Bacteria;p__Bacteroidota;c__Bacteroidia;o__Bacteroidales;f__Muribaculaceae;g__CAG-485;s__CAG-485 sp002362485	GCA_003833075.1	95	d__Bacteria;p__Bacteroidota;c__Bacteroidia;o__Bacteroidales;f__Muribaculaceae;g__CAG-485;s__CAG-485 sp002362485	98.48	0.99	GCA_003833075.1	95	d__Bacteria;p__Bacteroidota;c__Bacteroidia;o__Bacteroidales;f__Muribaculaceae;g__CAG-485;s__CAG-485 sp002362485	98.48	0.99	d__Bacteria;p__Bacteroidota;c__Bacteroidia;o__Bacteroidales;f__Muribaculaceae;g__CAG-485;s__	taxonomic classification defined by topology and ANI	topological placement and ANI have congruent species assignments	GCA_910585285.1, s__CAG-485 sp910585285, 95.0, 79.96, 0.49; GCA_910578075.1, s__CAG-485 sp910578075, 95.0, 79.25, 0.32; GCA_910584055.1, s__CAG-485 sp910584055, 95.0, 79.19, 0.43; GCA_014802175.1, s__CAG-485 sp014802175, 95.0, 79.09, 0.21; GCA_900542185.1, s__CAG-485 sp900542185, 95.0, 79.08, 0.08; GCA_014800525.1, s__CAG-485 sp014800525, 95.0, 79.02, 0.05; GCA_009775365.1, s__CAG-485 sp009775365…	14.04	11	N/A	N/A
bin242	d__Bacteria;p__Bacteroidota;c__Bacteroidia;o__Bacteroidales;f__Muribaculaceae;g__UBA7173;s__	N/A	N/A	N/A	N/A	N/A	GCA_001689485.1	95	d__Bacteria;p__Bacteroidota;c__Bacteroidia;o__Bacteroidales;f__Muribaculaceae;g__UBA7173;s__UBA7173 sp001689485	99.31	0.45	d__Bacteria;p__Bacteroidota;c__Bacteroidia;o__Bacteroidales;f__Muribaculaceae;g__UBA7173;s__	taxonomic classification defined by topology and ANI	classification based on placement in class-level tree	GCA_910586565.1, s__UBA7173 sp910586565, 95.0, 79.31, 0.2; GCA_013316535.1, s__UBA7173 sp013316535, 95.0, 78.77, 0.21; GCA_910575545.1, s__UBA7173 sp013316675, 95.0, 78.4, 0.16; GCA_014800795.1, s__UBA7173 sp014800795, 95.0, 78.29, 0.09; GCA_900545955.1, s__UBA7173 sp900545955, 95.0, 78.16, 0.1; GCA_900540205.1, s__UBA7173 sp900540205, 95.0, 78.11, 0.15; GCA_910584365.1, s__UBA7173 sp910584365, 9…	47.66	11	0.999321517	N/A
bin243	d__Bacteria;p__Firmicutes_A;c__Clostridia;o__Lachnospirales;f__Lachnospiraceae;g__UMGS1370;s__UMGS1370 sp910577645	GCA_910577645.1	95	d__Bacteria;p__Firmicutes_A;c__Clostridia;o__Lachnospirales;f__Lachnospiraceae;g__UMGS1370;s__UMGS1370 sp910577645	99.23	0.86	GCA_910577645.1	95	d__Bacteria;p__Firmicutes_A;c__Clostridia;o__Lachnospirales;f__Lachnospiraceae;g__UMGS1370;s__UMGS1370 sp910577645	99.23	0.86	d__Bacteria;p__Firmicutes_A;c__Clostridia;o__Lachnospirales;f__Lachnospiraceae;g__UMGS1370;s__	taxonomic classification defined by topology and ANI	topological placement and ANI have congruent species assignments	GCA_910586755.1, s__UMGS1370 sp910586755, 95.0, 87.22, 0.8; GCA_900542035.1, s__UMGS1370 sp900542035, 95.0, 79.09, 0.35; GCA_905215625.1, s__UMGS1370 sp905215625, 95.0, 78.61, 0.32; GCA_900551135.1, s__UMGS1370 sp900551135, 95.0, 78.3, 0.36; GCA_904395885.1, s__UMGS1370 sp904395885, 95.0, 77.86, 0.18	20.14	11	N/A	N/A
bin244	d__Bacteria;p__Firmicutes_A;c__Clostridia;o__Oscillospirales;f__Ruminococcaceae;g__Negativibacillus;s__Negativibacillus sp910578755	GCA_910578755.1	95	d__Bacteria;p__Firmicutes_A;c__Clostridia;o__Oscillospirales;f__Ruminococcaceae;g__Negativibacillus;s__Negativibacillus sp910578755	99.11	0.9	GCA_910578755.1	95	d__Bacteria;p__Firmicutes_A;c__Clostridia;o__Oscillospirales;f__Ruminococcaceae;g__Negativibacillus;s__Negativibacillus sp910578755	99.11	0.9	d__Bacteria;p__Firmicutes_A;c__Clostridia;o__Oscillospirales;f__Ruminococcaceae;g__Negativibacillus;s__	taxonomic classification defined by topology and ANI	topological placement and ANI have congruent species assignments	GCA_017848075.1, s__Negativibacillus sp017848075, 95.0, 77.71, 0.1; GCF_900148495.1, s__Negativibacillus massiliensis, 95.0, 77.65, 0.07; GCA_017439985.1, s__Negativibacillus sp017439985, 95.0, 77.28, 0.1; GCA_000435195.1, s__Negativibacillus sp000435195, 95.0, 77.12, 0.09; GCA_905197685.1, s__Negativibacillus sp905197685, 95.0, 76.86, 0.09; GCA_900547015.1, s__Negativibacillus sp900547015, 95.0,…	76.73	11	N/A	Genome has more than 18.3% of markers with multiple hits
bin245	d__Bacteria;p__Firmicutes_A;c__Clostridia;o__Lachnospirales;f__Lachnospiraceae;g__CAG-95;s__CAG-95 sp910587295	GCA_910587295.1	95	d__Bacteria;p__Firmicutes_A;c__Clostridia;o__Lachnospirales;f__Lachnospiraceae;g__CAG-95;s__CAG-95 sp910587295	98.95	0.77	GCA_910587295.1	95	d__Bacteria;p__Firmicutes_A;c__Clostridia;o__Lachnospirales;f__Lachnospiraceae;g__CAG-95;s__CAG-95 sp910587295	98.95	0.77	d__Bacteria;p__Firmicutes_A;c__Clostridia;o__Lachnospirales;f__Lachnospiraceae;g__CAG-95;s__	taxonomic classification defined by topology and ANI	topological placement and ANI have congruent species assignments	GCA_910585005.1, s__CAG-95 sp910585005, 95.0, 80.11, 0.35; GCA_009917485.1, s__CAG-95 sp009917485, 95.0, 80.06, 0.18; GCA_009917455.1, s__CAG-95 sp009917455, 95.0, 79.84, 0.19; GCA_009911035.1, s__CAG-95 sp009911035, 95.0, 79.39, 0.22; GCA_003612395.1, s__CAG-95 sp003612395, 95.0, 78.85, 0.17; GCA_011959285.1, s__CAG-95 sp011959285, 95.0, 78.67, 0.16; GCA_000403495.2, s__CAG-95 sp000403495, 95.0,…	67.55	11	N/A	Genome has more than 17.5% of markers with multiple hits
bin246	Unclassified	N/A	N/A	N/A	N/A	N/A	N/A	N/A	N/A	N/A	N/A	N/A	N/A	N/A	N/A	N/A	N/A	N/A	No bacterial or archaeal marker
bin247	Unclassified Bacteria	N/A	N/A	N/A	N/A	N/A	N/A	N/A	N/A	N/A	N/A	N/A	N/A	N/A	N/A	N/A	N/A	N/A	Insufficient number of amino acids in MSA (6.8%)
bin248	Unclassified Bacteria	N/A	N/A	N/A	N/A	N/A	N/A	N/A	N/A	N/A	N/A	N/A	N/A	N/A	N/A	N/A	N/A	N/A	Insufficient number of amino acids in MSA (0.8%)
bin249	d__Bacteria;p__Firmicutes_B;c__Dehalobacteriia;o__UBA4068;f__UBA5755;g__Avidehalobacter;s__	N/A	N/A	N/A	N/A	N/A	N/A	N/A	N/A	N/A	N/A	d__Bacteria;p__Firmicutes_B;c__Dehalobacteriia;o__UBA4068;f__UBA5755;g__Avidehalobacter;s__	ANI	classification based on placement in class-level tree	GCA_018715045.1, s__Avidehalobacter gallistercoris, 95.0, 77.46, 0.24; GCA_017397935.1, s__Avidehalobacter sp017397935, 95.0, 77.21, 0.25; GCA_017398165.1, s__Avidehalobacter sp017398165, 95.0, 76.3, 0.15	71.47	11	0.917489448	Genome has more than 25.0% of markers with multiple hits
bin25	d__Bacteria;p__Firmicutes;c__Bacilli;o__RF39;f__UBA660;g__Scybalousia;s__Scybalousia sp002493865	GCA_002493865.1	95	d__Bacteria;p__Firmicutes;c__Bacilli;o__RF39;f__UBA660;g__Scybalousia;s__Scybalousia sp002493865	97.34	0.7	GCA_002493865.1	95	d__Bacteria;p__Firmicutes;c__Bacilli;o__RF39;f__UBA660;g__Scybalousia;s__Scybalousia sp002493865	97.34	0.7	d__Bacteria;p__Firmicutes;c__Bacilli;o__RF39;f__UBA660;g__Scybalousia;s__	taxonomic classification defined by topology and ANI	topological placement and ANI have congruent species assignments	GCA_910584255.1, s__Scybalousia sp910584255, 95.0, 83.79, 0.76; GCA_018716115.1, s__Scybalousia intestinigallinarum, 95.0, 78.63, 0.17; GCA_900542735.1, s__Scybalousia sp900542735, 95.0, 78.54, 0.22; GCA_900543675.1, s__Scybalousia sp900543675, 95.0, 77.87, 0.21	37.65	11	N/A	Genome has more than 39.2% of markers with multiple hits
bin250	d__Bacteria;p__Firmicutes_A;c__Clostridia;o__Lachnospirales;f__Lachnospiraceae;g__CAG-632;s__CAG-632 sp910587045	GCA_910587045.1	95	d__Bacteria;p__Firmicutes_A;c__Clostridia;o__Lachnospirales;f__Lachnospiraceae;g__CAG-632;s__CAG-632 sp910587045	98.96	0.55	GCA_910587045.1	95	d__Bacteria;p__Firmicutes_A;c__Clostridia;o__Lachnospirales;f__Lachnospiraceae;g__CAG-632;s__CAG-632 sp910587045	98.96	0.55	d__Bacteria;p__Firmicutes_A;c__Clostridia;o__Lachnospirales;f__Lachnospiraceae;g__CAG-632;s__	taxonomic classification defined by topology and ANI	topological placement and ANI have congruent species assignments	GCA_017623675.1, s__CAG-632 sp017623675, 95.0, 78.59, 0.17; GCA_900539185.1, s__CAG-632 sp900539185, 95.0, 78.56, 0.18; GCA_017461045.1, s__CAG-632 sp017461045, 95.0, 78.24, 0.16; GCA_000431515.1, s__CAG-632 sp000431515, 95.0, 78.12, 0.17; GCA_002406015.1, s__CAG-632 sp002406015, 95.0, 78.08, 0.15; GCA_902783585.1, s__CAG-632 sp902783585, 95.0, 77.59, 0.11; GCA_017460485.1, s__CAG-632 sp017460485…	66.58	11	N/A	N/A
bin251	Unclassified Bacteria	N/A	N/A	N/A	N/A	N/A	N/A	N/A	N/A	N/A	N/A	N/A	N/A	N/A	N/A	N/A	N/A	N/A	Insufficient number of amino acids in MSA (2.5%)
bin252	d__Bacteria;p__Firmicutes_A;c__Clostridia;o__Lachnospirales;f__Lachnospiraceae;g__Eubacterium_F;s__Eubacterium_F sp910574015	GCA_910574015.1	95	d__Bacteria;p__Firmicutes_A;c__Clostridia;o__Lachnospirales;f__Lachnospiraceae;g__Eubacterium_F;s__Eubacterium_F sp910574015	97.44	0.94	GCA_910574015.1	95	d__Bacteria;p__Firmicutes_A;c__Clostridia;o__Lachnospirales;f__Lachnospiraceae;g__Eubacterium_F;s__Eubacterium_F sp910574015	97.44	0.94	d__Bacteria;p__Firmicutes_A;c__Clostridia;o__Lachnospirales;f__Lachnospiraceae;g__Eubacterium_F;s__	taxonomic classification defined by topology and ANI	topological placement and ANI have congruent species assignments	GCA_910584875.1, s__Eubacterium_F sp910584875, 95.0, 79.78, 0.51; GCA_002362575.1, s__Eubacterium_F sp002362575, 95.0, 77.95, 0.13; GCF_000518685.1, s__Eubacterium_F xylanophilum, 95.0, 77.75, 0.03; GCA_910575665.1, s__Eubacterium_F sp910575665, 95.0, 77.55, 0.15; GCA_910584645.1, s__Eubacterium_F sp910584645, 95.0, 77.54, 0.14; GCF_003477605.1, s__Eubacterium_F sp003491505, 95.0, 77.53, 0.11; GC…	81.83	11	N/A	Genome has more than 10.8% of markers with multiple hits
bin253	d__Bacteria;p__Bacteroidota;c__Bacteroidia;o__Bacteroidales;f__Muribaculaceae;g__CAG-873;s__	N/A	N/A	N/A	N/A	N/A	GCA_002490635.1	95	d__Bacteria;p__Bacteroidota;c__Bacteroidia;o__Bacteroidales;f__Muribaculaceae;g__CAG-873;s__CAG-873 sp002490635	99.46	0.43	d__Bacteria;p__Bacteroidota;c__Bacteroidia;o__Bacteroidales;f__Muribaculaceae;g__CAG-873;s__	taxonomic classification defined by topology and ANI	classification based on placement in class-level tree	GCA_014801485.1, s__CAG-873 sp014801485, 95.0, 78.76, 0.09; GCA_910579035.1, s__CAG-873 sp011959565, 95.0, 78.74, 0.11; GCA_004554255.1, s__CAG-873 sp004554255, 95.0, 78.61, 0.05; GCA_014800735.1, s__CAG-873 sp014800735, 95.0, 78.48, 0.14; GCA_910578035.1, s__CAG-873 sp910578035, 95.0, 78.3, 0.09; GCA_900554265.1, s__CAG-873 sp900554265, 95.0, 78.03, 0.1; GCA_910587925.1, s__CAG-873 sp910587925, …	13.82	11	0.999998713	N/A
bin254	d__Bacteria;p__Firmicutes_A;c__Clostridia;o__Lachnospirales;f__Lachnospiraceae;g__UBA3282;s__UBA3282 sp910578475	GCA_910578475.1	95	d__Bacteria;p__Firmicutes_A;c__Clostridia;o__Lachnospirales;f__Lachnospiraceae;g__UBA3282;s__UBA3282 sp910578475	99.56	0.94	GCA_910578475.1	95	d__Bacteria;p__Firmicutes_A;c__Clostridia;o__Lachnospirales;f__Lachnospiraceae;g__UBA3282;s__UBA3282 sp910578475	99.56	0.94	d__Bacteria;p__Firmicutes_A;c__Clostridia;o__Lachnospirales;f__Lachnospiraceae;g__UBA3282;s__	taxonomic classification defined by topology and ANI	topological placement and ANI have congruent species assignments	GCA_910578715.1, s__UBA3282 sp910578715, 95.0, 83.95, 0.8; GCA_910584965.1, s__UBA3282 sp910584965, 95.0, 82.87, 0.77; GCA_910579395.1, s__UBA3282 sp910579395, 95.0, 80.72, 0.68; GCA_910579735.1, s__UBA3282 sp910579735, 95.0, 78.35, 0.34; GCA_910578845.1, s__UBA3282 sp910578845, 95.0, 78.06, 0.29; GCA_014804495.1, s__UBA3282 sp014804495, 95.0, 77.62, 0.19; GCA_014804695.1, s__UBA3282 sp014804695,…	91.92	11	N/A	N/A
bin255	d__Bacteria;p__Proteobacteria;c__Gammaproteobacteria;o__Enterobacterales;f__Enterobacteriaceae;g__Escherichia;s__Escherichia coli	GCF_003697165.2	95	d__Bacteria;p__Proteobacteria;c__Gammaproteobacteria;o__Enterobacterales;f__Enterobacteriaceae;g__Escherichia;s__Escherichia coli	98.56	0.86	GCF_003697165.2	95	d__Bacteria;p__Proteobacteria;c__Gammaproteobacteria;o__Enterobacterales;f__Enterobacteriaceae;g__Escherichia;s__Escherichia coli	98.56	0.86	d__Bacteria;p__Proteobacteria;c__Gammaproteobacteria;o__Enterobacterales;f__Enterobacteriaceae;g__Escherichia;s__	taxonomic classification defined by topology and ANI	topological placement and ANI have congruent species assignments	GCF_002965065.1, s__Escherichia sp002965065, 95.0, 93.81, 0.66; GCF_004211955.1, s__Escherichia sp004211955, 95.0, 92.64, 0.72; GCF_902498915.1, s__Escherichia ruysiae, 95.0, 92.61, 0.76; GCF_005843885.1, s__Escherichia sp005843885, 95.0, 92.42, 0.76; GCF_011881725.1, s__Escherichia coli_E, 95.0, 91.94, 0.72; GCF_001660175.1, s__Escherichia sp001660175, 95.0, 91.75, 0.74; GCF_000026225.1, s__Esch…	56.97	11	N/A	N/A
bin256	d__Bacteria;p__Firmicutes_A;c__Clostridia;o__Oscillospirales;f__Oscillospiraceae;g__Lawsonibacter;s__Lawsonibacter sp910589085	GCA_910589085.1	95	d__Bacteria;p__Firmicutes_A;c__Clostridia;o__Oscillospirales;f__Oscillospiraceae;g__Lawsonibacter;s__Lawsonibacter sp910589085	97.26	0.79	GCA_910589085.1	95	d__Bacteria;p__Firmicutes_A;c__Clostridia;o__Oscillospirales;f__Oscillospiraceae;g__Lawsonibacter;s__Lawsonibacter sp910589085	97.26	0.79	d__Bacteria;p__Firmicutes_A;c__Clostridia;o__Oscillospirales;f__Oscillospiraceae;g__Lawsonibacter;s__	taxonomic classification defined by topology and ANI	topological placement and ANI have congruent species assignments	GCA_910585815.1, s__Lawsonibacter sp910585815, 95.0, 84.31, 0.64; GCF_009911595.1, s__Lawsonibacter sp009911595, 95.0, 83.87, 0.61; GCA_910578735.1, s__Lawsonibacter sp910578735, 95.0, 83.47, 0.61; GCA_910588635.1, s__Lawsonibacter sp910588635, 95.0, 83.21, 0.54; GCA_000492175.1, s__Lawsonibacter sp000492175, 95.0, 83.13, 0.61; GCA_910575265.1, s__Lawsonibacter sp910575265, 95.0, 83.01, 0.62; GCA…	32.82	11	N/A	Genome has more than 10.8% of markers with multiple hits
bin257	d__Bacteria;p__Firmicutes_A;c__Clostridia;o__Lachnospirales;f__Lachnospiraceae;g__Merdisoma;s__Merdisoma sp011959465	GCA_910575725.1	95	d__Bacteria;p__Firmicutes_A;c__Clostridia;o__Lachnospirales;f__Lachnospiraceae;g__Merdisoma;s__Merdisoma sp011959465	98.94	0.91	GCA_910575725.1	95	d__Bacteria;p__Firmicutes_A;c__Clostridia;o__Lachnospirales;f__Lachnospiraceae;g__Merdisoma;s__Merdisoma sp011959465	98.94	0.91	d__Bacteria;p__Firmicutes_A;c__Clostridia;o__Lachnospirales;f__Lachnospiraceae;g__Merdisoma;s__	taxonomic classification defined by topology and ANI	topological placement and ANI have congruent species assignments	GCA_910576325.1, s__Merdisoma sp910576325, 95.0, 83.75, 0.69; GCA_910574835.1, s__Merdisoma sp910574835, 95.0, 83.45, 0.68; GCA_009917555.1, s__Merdisoma sp009917555, 95.0, 82.1, 0.66; GCA_910574255.1, s__Merdisoma sp910574255, 95.0, 80.94, 0.6; GCA_910587955.1, s__Merdisoma sp910587955, 95.0, 78.48, 0.32; GCA_910586955.1, s__Merdisoma sp910586955, 95.0, 78.24, 0.34; GCF_002160765.1, s__Merdisoma…	53.04	11	N/A	N/A
bin258	d__Bacteria;p__Firmicutes_A;c__Clostridia;o__Oscillospirales;f__Acutalibacteraceae;g__Acutalibacter;s__Acutalibacter muris	GCF_002201475.1	95	d__Bacteria;p__Firmicutes_A;c__Clostridia;o__Oscillospirales;f__Acutalibacteraceae;g__Acutalibacter;s__Acutalibacter muris	98.65	0.96	GCF_002201475.1	95	d__Bacteria;p__Firmicutes_A;c__Clostridia;o__Oscillospirales;f__Acutalibacteraceae;g__Acutalibacter;s__Acutalibacter muris	98.65	0.96	d__Bacteria;p__Firmicutes_A;c__Clostridia;o__Oscillospirales;f__Acutalibacteraceae;g__Acutalibacter;s__	taxonomic classification defined by topology and ANI	topological placement and ANI have congruent species assignments	GCA_910584745.1, s__Acutalibacter sp910584745, 95.0, 87.69, 0.83; GCF_009917305.1, s__Acutalibacter muris_A, 95.0, 84.55, 0.71; GCF_009917525.1, s__Acutalibacter sp009917525, 95.0, 82.25, 0.73; GCF_003612555.1, s__Acutalibacter sp003612555, 95.0, 79.14, 0.43; GCA_910587835.1, s__Acutalibacter sp910587835, 95.0, 78.82, 0.44; GCA_910574935.1, s__Acutalibacter sp910574935, 95.0, 78.8, 0.35; GCA_9105…	74.96	11	N/A	N/A
bin259	d__Bacteria;p__Bacteroidota;c__Bacteroidia;o__Bacteroidales;f__Muribaculaceae;g__Muribaculum;s__	N/A	N/A	N/A	N/A	N/A	GCA_910578785.1	95	d__Bacteria;p__Bacteroidota;c__Bacteroidia;o__Bacteroidales;f__Muribaculaceae;g__Muribaculum;s__Muribaculum sp910578785	80.95	0.31	d__Bacteria;p__Bacteroidota;c__Bacteroidia;o__Bacteroidales;f__Muribaculaceae;g__Muribaculum;s__	taxonomic classification defined by topology and ANI	classification based on placement in class-level tree	GCA_910587665.1, s__Muribaculum sp910587665, 95.0, 78.16, 0.08; GCA_003150235.1, s__Muribaculum sp003150235, 95.0, 78.03, 0.09; GCA_001689405.1, s__Muribaculum arabinoxylanisolvens, 95.0, 78.01, 0.1; GCA_910583865.1, s__Muribaculum sp910583865, 95.0, 78.0, 0.09; GCF_008728965.1, s__Muribaculum faecis, 95.0, 77.96, 0.1; GCF_004570975.1, s__Muribaculum sp001701195, 95.0, 77.89, 0.08; GCA_009177195.…	27.96	11	0.98570768	N/A
bin26	Unclassified Bacteria	N/A	N/A	N/A	N/A	N/A	N/A	N/A	N/A	N/A	N/A	N/A	N/A	N/A	N/A	N/A	N/A	N/A	Insufficient number of amino acids in MSA (0.8%)
bin260	d__Bacteria;p__Firmicutes_A;c__Clostridia;o__Oscillospirales;f__Oscillospiraceae;g__Marseille-P3106;s__	N/A	N/A	N/A	N/A	N/A	GCA_910577415.1	95	d__Bacteria;p__Firmicutes_A;c__Clostridia;o__Oscillospirales;f__Oscillospiraceae;g__Marseille-P3106;s__Marseille-P3106 sp910577415	83.73	0.4	d__Bacteria;p__Firmicutes_A;c__Clostridia;o__Oscillospirales;f__Oscillospiraceae;g__Marseille-P3106;s__	taxonomic classification defined by topology and ANI	classification based on placement in class-level tree	GCA_910585735.1, s__Marseille-P3106 sp910585735, 95.0, 79.18, 0.33; GCA_905219705.1, s__Marseille-P3106 sp905219705, 95.0, 79.01, 0.43; GCA_017937415.1, s__Marseille-P3106 sp017937415, 95.0, 77.91, 0.33; GCF_900169975.1, s__Marseille-P3106 sp900169975, 95.0, 77.69, 0.43; GCA_910588975.1, s__Marseille-P3106 sp910588975, 95.0, 77.66, 0.4; GCA_900543935.1, s__Marseille-P3106 sp900543935, 95.0, 77.63…	11.54	11	0.979467524	Genome not assigned to closest species as it falls outside its pre-defined ANI radius
bin261	d__Bacteria;p__Cyanobacteria;c__Vampirovibrionia;o__Gastranaerophilales;f__Gastranaerophilaceae;g__Zag111;s__	N/A	N/A	N/A	N/A	N/A	N/A	N/A	N/A	N/A	N/A	d__Bacteria;p__Cyanobacteria;c__Vampirovibrionia;o__Gastranaerophilales;f__Gastranaerophilaceae;g__Zag111;s__	taxonomic classification defined by topology and ANI	classification based on placement in class-level tree	GCA_910584405.1, s__Zag111 sp910584405, 95.0, 81.42, 0.63; GCA_900551965.1, s__Zag111 sp900551965, 95.0, 80.94, 0.55; GCA_905211505.1, s__Zag111 sp905211505, 95.0, 80.33, 0.24; GCA_015152555.1, s__Zag111 sp015152555, 95.0, 80.26, 0.48; GCA_017626055.1, s__Zag111 sp017626055, 95.0, 80.19, 0.61; GCA_003258735.1, s__Zag111 sp003258735, 95.0, 80.14, 0.55; GCA_002405805.1, s__Zag111 sp002405805, 95.0,…	38.19	11	0.946304568	Genome not assigned to closest species as it falls outside its pre-defined ANI radius
bin262	d__Bacteria;p__Firmicutes_A;c__Clostridia;o__Christensenellales;f__Borkfalkiaceae;g__Coproplasma;s__Coproplasma sp910585705	GCA_910585705.1	95	d__Bacteria;p__Firmicutes_A;c__Clostridia;o__Christensenellales;f__Borkfalkiaceae;g__Coproplasma;s__Coproplasma sp910585705	98.65	0.79	GCA_910585705.1	95	d__Bacteria;p__Firmicutes_A;c__Clostridia;o__Christensenellales;f__Borkfalkiaceae;g__Coproplasma;s__Coproplasma sp910585705	98.65	0.79	d__Bacteria;p__Firmicutes_A;c__Clostridia;o__Christensenellales;f__Borkfalkiaceae;g__Coproplasma;s__	taxonomic classification defined by topology and ANI	topological placement and ANI have congruent species assignments	GCA_910578765.1, s__Coproplasma sp910578765, 95.0, 85.93, 0.45; GCA_910576655.1, s__Coproplasma sp910576655, 95.0, 80.8, 0.31; GCA_910587625.1, s__Coproplasma sp910587625, 95.0, 79.17, 0.21; GCA_910578655.1, s__Coproplasma sp910578655, 95.0, 79.08, 0.25; GCA_910578195.1, s__Coproplasma sp910578195, 95.0, 78.92, 0.32; GCA_910587005.1, s__Coproplasma sp910587005, 95.0, 78.88, 0.32; GCA_910578565.1,…	59.57	11	N/A	Genome has more than 35.0% of markers with multiple hits
bin263	d__Bacteria;p__Bacteroidota;c__Bacteroidia;o__Bacteroidales;f__Muribaculaceae;g__Muribaculum;s__Muribaculum intestinale	GCF_002201515.1	95	d__Bacteria;p__Bacteroidota;c__Bacteroidia;o__Bacteroidales;f__Muribaculaceae;g__Muribaculum;s__Muribaculum intestinale	98.54	0.98	GCF_002201515.1	95	d__Bacteria;p__Bacteroidota;c__Bacteroidia;o__Bacteroidales;f__Muribaculaceae;g__Muribaculum;s__Muribaculum intestinale	98.54	0.98	d__Bacteria;p__Bacteroidota;c__Bacteroidia;o__Bacteroidales;f__Muribaculaceae;g__Muribaculum;s__	taxonomic classification defined by topology and ANI	topological placement and ANI have congruent species assignments	GCA_910583865.1, s__Muribaculum sp910583865, 95.0, 79.56, 0.47; GCF_004570975.1, s__Muribaculum sp001701195, 95.0, 77.64, 0.17; GCA_910578835.1, s__Muribaculum sp910578835, 95.0, 77.42, 0.19; GCA_910587665.1, s__Muribaculum sp910587665, 95.0, 77.4, 0.15; GCA_910589555.1, s__Muribaculum sp910589555, 95.0, 77.19, 0.11; GCF_004803695.1, s__Muribaculum gordoncarteri, 95.0, 77.18, 0.19; GCA_009775095.…	35.25	11	N/A	N/A
bin264	Unclassified	N/A	N/A	N/A	N/A	N/A	N/A	N/A	N/A	N/A	N/A	N/A	N/A	N/A	N/A	N/A	N/A	N/A	No bacterial or archaeal marker
bin265	Unclassified Bacteria	N/A	N/A	N/A	N/A	N/A	N/A	N/A	N/A	N/A	N/A	N/A	N/A	N/A	N/A	N/A	N/A	N/A	Insufficient number of amino acids in MSA (4.2%)
bin266	d__Bacteria;p__Firmicutes_A;c__Clostridia;o__Oscillospirales;f__Oscillospiraceae;g__Dysosmobacter;s__	N/A	N/A	N/A	N/A	N/A	GCF_000403435.2	95	d__Bacteria;p__Firmicutes_A;c__Clostridia;o__Oscillospirales;f__Oscillospiraceae;g__Dysosmobacter;s__Dysosmobacter sp000403435	99.3	0.35	d__Bacteria;p__Firmicutes_A;c__Clostridia;o__Oscillospirales;f__Oscillospiraceae;g__Dysosmobacter;s__	taxonomic classification defined by topology and ANI	classification based on placement in class-level tree	GCA_910584075.1, s__Dysosmobacter sp910584075, 95.0, 88.49, 0.3; GCA_910587525.1, s__Dysosmobacter sp910587525, 95.0, 86.29, 0.3; GCA_910585385.1, s__Dysosmobacter sp910585385, 95.0, 86.0, 0.35; GCA_910588005.1, s__Dysosmobacter sp910588005, 95.0, 82.58, 0.25; GCA_910579365.1, s__Dysosmobacter sp910579365, 95.0, 82.52, 0.1; GCA_019118245.1, s__Dysosmobacter excrementigallinarum, 95.0, 81.94, 0.15…	15.11	11	0.996020403	N/A
bin267	d__Bacteria;p__Bacteroidota;c__Bacteroidia;o__Bacteroidales;f__Tannerellaceae;g__Parabacteroides;s__Parabacteroides goldsteinii	GCF_000969835.1	95	d__Bacteria;p__Bacteroidota;c__Bacteroidia;o__Bacteroidales;f__Tannerellaceae;g__Parabacteroides;s__Parabacteroides goldsteinii	98.05	0.5	GCF_000969835.1	95	d__Bacteria;p__Bacteroidota;c__Bacteroidia;o__Bacteroidales;f__Tannerellaceae;g__Parabacteroides;s__Parabacteroides goldsteinii	98.05	0.5	d__Bacteria;p__Bacteroidota;c__Bacteroidia;o__Bacteroidales;f__Tannerellaceae;g__Parabacteroides;s__	taxonomic classification defined by topology and ANI	topological placement and ANI have congruent species assignments	GCF_014647375.1, s__Parabacteroides faecis, 95.0, 84.43, 0.38; GCF_003480915.1, s__Parabacteroides sp003480915, 95.0, 83.94, 0.35; GCF_000969825.1, s__Parabacteroides gordonii, 95.0, 83.57, 0.31; GCF_015550595.1, s__Parabacteroides sp900540715, 95.0, 82.83, 0.31; GCA_905196875.1, s__Parabacteroides sp905196875, 95.0, 82.68, 0.34; GCF_900128505.1, s__Parabacteroides timonensis, 95.0, 82.62, 0.31; …	45.89	11	N/A	N/A
bin268	d__Bacteria;p__Bacteroidota;c__Bacteroidia;o__Bacteroidales;f__Muribaculaceae;g__CAG-873;s__	N/A	N/A	N/A	N/A	N/A	GCA_009775265.1	95	d__Bacteria;p__Bacteroidota;c__Bacteroidia;o__Bacteroidales;f__Muribaculaceae;g__CAG-873;s__CAG-873 sp009775265	99.13	0.46	d__Bacteria;p__Bacteroidota;c__Bacteroidia;o__Bacteroidales;f__Muribaculaceae;g__CAG-873;s__	taxonomic classification defined by topology and ANI	classification based on placement in class-level tree	GCA_910578095.1, s__CAG-873 sp910578095, 95.0, 80.94, 0.3; GCA_014801485.1, s__CAG-873 sp014801485, 95.0, 80.21, 0.24; GCA_900550395.1, s__CAG-873 sp900550395, 95.0, 79.65, 0.23; GCA_910577315.1, s__CAG-873 sp910577315, 95.0, 77.83, 0.12; GCA_910584905.1, s__CAG-873 sp910584905, 95.0, 77.74, 0.11; GCA_910578035.1, s__CAG-873 sp910578035, 95.0, 77.65, 0.1; GCA_002493945.1, s__CAG-873 sp002493945, …	36.38	11	0.999674	N/A
bin269	d__Bacteria;p__Proteobacteria;c__Alphaproteobacteria;o__RF32;f__UBA3637;g__UBA7488;s__	N/A	N/A	N/A	N/A	N/A	GCA_002477185.1	95	d__Bacteria;p__Proteobacteria;c__Alphaproteobacteria;o__RF32;f__UBA3637;g__UBA7488;s__UBA7488 sp002477185	82.07	0.66	d__Bacteria;p__Proteobacteria;c__Alphaproteobacteria;o__RF32;f__UBA3637;g__UBA7488;s__	taxonomic classification defined by topology and ANI	classification based on placement in class-level tree	GCA_017457425.1, s__UBA7488 sp017457425, 95.0, 78.47, 0.08; GCA_017513365.1, s__UBA7488 sp017513365, 95.0, 78.2, 0.07; GCA_017559525.1, s__UBA7488 sp017559525, 95.0, 77.23, 0.09	59.45	11	0.98429375	Genome not assigned to closest species as it falls outside its pre-defined ANI radius
bin27	d__Bacteria;p__Patescibacteria;c__Saccharimonadia;o__Saccharimonadales;f__Nanosyncoccaceae;g__Nanosyncoccus;s__	N/A	N/A	N/A	N/A	N/A	GCA_003979185.1	95	d__Bacteria;p__Patescibacteria;c__Saccharimonadia;o__Saccharimonadales;f__Nanosyncoccaceae;g__Nanosyncoccus;s__Nanosyncoccus sp003979185	76.44	0.11	d__Bacteria;p__Patescibacteria;c__Saccharimonadia;o__Saccharimonadales;f__Nanosyncoccaceae;g__Nanosyncoccus;s__	taxonomic classification defined by topology and ANI	classification based on placement in class-level tree	GCA_017510805.1, s__Nanosyncoccus sp017510805, 95.0, 78.93, 0.04; GCA_017431465.1, s__Nanosyncoccus sp017431465, 95.0, 78.74, 0.05; GCA_017515925.1, s__Nanosyncoccus sp017515925, 95.0, 78.41, 0.03; GCA_017406985.1, s__Nanosyncoccus sp017406985, 95.0, 78.11, 0.03; GCA_017420185.1, s__Nanosyncoccus sp017420185, 95.0, 78.03, 0.03; GCA_002363125.1, s__Nanosyncoccus sp002363125, 95.0, 77.79, 0.05; GCA…	14.75	11	0.962991839	N/A
bin270	Unclassified Bacteria	N/A	N/A	N/A	N/A	N/A	N/A	N/A	N/A	N/A	N/A	N/A	N/A	N/A	N/A	N/A	N/A	N/A	Insufficient number of amino acids in MSA (9.2%)
bin271	d__Bacteria;p__Firmicutes_A;c__Clostridia;o__Lachnospirales;f__Lachnospiraceae;g__MD308;s__	N/A	N/A	N/A	N/A	N/A	GCA_910575105.1	95	d__Bacteria;p__Firmicutes_A;c__Clostridia;o__Lachnospirales;f__Lachnospiraceae;g__MD308;s__MD308 sp910575105	83.88	0.74	d__Bacteria;p__Firmicutes_A;c__Clostridia;o__Lachnospirales;f__Lachnospiraceae;g__MD308;s__	taxonomic classification defined by topology and ANI	classification based on placement in class-level tree	GCA_910586965.1, s__MD308 sp910586965, 95.0, 89.1, 0.63; GCA_000403475.2, s__MD308 sp000403475, 95.0, 82.65, 0.62; GCA_910578455.1, s__MD308 sp910578455, 95.0, 80.92, 0.44; GCA_910579335.1, s__MD308 sp910579335, 95.0, 80.38, 0.5; GCA_010206225.2, s__MD308 sp010206225, 95.0, 80.38, 0.52; GCA_910584615.1, s__MD308 sp910584615, 95.0, 79.75, 0.47	72.18	11	0.98516889	Genome not assigned to closest species as it falls outside its pre-defined ANI radius
bin272	d__Bacteria;p__Firmicutes_A;c__Clostridia;o__TANB77;f__CAG-508;g__Scatovivens;s__	N/A	N/A	N/A	N/A	N/A	N/A	N/A	N/A	N/A	N/A	d__Bacteria;p__Firmicutes_A;c__Clostridia;o__TANB77;f__CAG-508;g__Scatovivens;s__	ANI	classification based on placement in class-level tree	GCA_017456555.1, s__Scatovivens sp017456555, 95.0, 80.7, 0.35; GCA_017536685.1, s__Scatovivens sp017536685, 95.0, 79.9, 0.36; GCA_017517685.1, s__Scatovivens sp017517685, 95.0, 79.84, 0.32; GCA_017625465.1, s__Scatovivens sp017625465, 95.0, 79.71, 0.3; GCA_900553685.1, s__Scatovivens faecipullorum, 95.0, 79.69, 0.38; GCA_016290095.1, s__Scatovivens sp016290095, 95.0, 79.51, 0.23; GCA_900768805.1,…	16.4	11	0.923283071	N/A
bin273	d__Bacteria;p__Proteobacteria;c__Alphaproteobacteria;o__RF32;f__CAG-239;g__Scatocola;s__Scatocola sp910577205	GCA_910577205.1	95	d__Bacteria;p__Proteobacteria;c__Alphaproteobacteria;o__RF32;f__CAG-239;g__Scatocola;s__Scatocola sp910577205	98.26	0.89	GCA_910577205.1	95	d__Bacteria;p__Proteobacteria;c__Alphaproteobacteria;o__RF32;f__CAG-239;g__Scatocola;s__Scatocola sp910577205	98.26	0.89	d__Bacteria;p__Proteobacteria;c__Alphaproteobacteria;o__RF32;f__CAG-239;g__Scatocola;s__	taxonomic classification defined by topology and ANI	topological placement and ANI have congruent species assignments	GCA_001917125.1, s__Scatocola faecipullorum, 95.0, 80.5, 0.72; GCA_902778645.1, s__Scatocola sp902778645, 95.0, 78.43, 0.14; GCA_017467515.1, s__Scatocola sp017467515, 95.0, 76.86, 0.15; GCA_017477185.1, s__Scatocola sp017477185, 95.0, 76.75, 0.16	19.76	11	N/A	N/A
bin274	Unclassified Bacteria	N/A	N/A	N/A	N/A	N/A	N/A	N/A	N/A	N/A	N/A	N/A	N/A	N/A	N/A	N/A	N/A	N/A	Insufficient number of amino acids in MSA (8.1%)
bin275	d__Bacteria;p__Bacteroidota;c__Bacteroidia;o__Bacteroidales;f__Muribaculaceae;g__Duncaniella;s__Duncaniella sp001689575	GCA_003762875.1	95	d__Bacteria;p__Bacteroidota;c__Bacteroidia;o__Bacteroidales;f__Muribaculaceae;g__Duncaniella;s__Duncaniella sp001689575	96.9	0.76	GCA_003762875.1	95	d__Bacteria;p__Bacteroidota;c__Bacteroidia;o__Bacteroidales;f__Muribaculaceae;g__Duncaniella;s__Duncaniella sp001689575	96.9	0.76	d__Bacteria;p__Bacteroidota;c__Bacteroidia;o__Bacteroidales;f__Muribaculaceae;g__Duncaniella;s__	taxonomic classification defined by topology and ANI	topological placement and ANI have congruent species assignments	GCA_910584825.1, s__Duncaniella sp910584825, 95.0, 81.97, 0.62; GCA_910589485.1, s__Duncaniella sp910589485, 95.0, 80.4, 0.38; GCA_014802015.1, s__Duncaniella sp014802015, 95.0, 79.68, 0.43; GCA_014802105.1, s__Duncaniella sp014802105, 95.0, 79.35, 0.35; GCA_001689495.1, s__Duncaniella sp001689495, 95.0, 79.22, 0.31; GCA_910588795.1, s__Duncaniella sp910588795, 95.0, 79.03, 0.38; GCF_004766125.1,…	73.87	11	N/A	N/A
bin276	d__Bacteria;p__Firmicutes;c__Bacilli;o__Erysipelotrichales;f__Coprobacillaceae;g__Fimiplasma;s__Fimiplasma sp910588165	GCA_910588165.1	95	d__Bacteria;p__Firmicutes;c__Bacilli;o__Erysipelotrichales;f__Coprobacillaceae;g__Fimiplasma;s__Fimiplasma sp910588165	97.32	0.7	GCA_910588165.1	95	d__Bacteria;p__Firmicutes;c__Bacilli;o__Erysipelotrichales;f__Coprobacillaceae;g__Fimiplasma;s__Fimiplasma sp910588165	97.32	0.7	d__Bacteria;p__Firmicutes;c__Bacilli;o__Erysipelotrichales;f__Coprobacillaceae;g__Fimiplasma;s__	taxonomic classification defined by topology and ANI	topological placement and ANI have congruent species assignments	GCA_900018345.1, s__Fimiplasma intestinipullorum, 95.0, 78.38, 0.13	41.38	11	N/A	N/A
bin277	Unclassified Bacteria	N/A	N/A	N/A	N/A	N/A	N/A	N/A	N/A	N/A	N/A	N/A	N/A	N/A	N/A	N/A	N/A	N/A	Insufficient number of amino acids in MSA (6.5%)
bin278	d__Bacteria;p__Bacteroidota;c__Bacteroidia;o__Bacteroidales;f__UBA932;g__Cryptobacteroides;s__	N/A	N/A	N/A	N/A	N/A	GCA_910585445.1	95	d__Bacteria;p__Bacteroidota;c__Bacteroidia;o__Bacteroidales;f__UBA932;g__Cryptobacteroides;s__Cryptobacteroides sp910585445	98.16	0.39	d__Bacteria;p__Bacteroidota;c__Bacteroidia;o__Bacteroidales;f__UBA932;g__Cryptobacteroides;s__	taxonomic classification defined by topology and ANI	classification based on placement in class-level tree	GCA_002298075.1, s__Cryptobacteroides sp002298075, 95.0, 94.57, 0.33; GCA_900760425.1, s__Cryptobacteroides sp900760425, 95.0, 79.22, 0.09; GCA_009774765.1, s__Cryptobacteroides sp009774765, 95.0, 78.74, 0.08; GCA_015060255.1, s__Cryptobacteroides sp015060255, 95.0, 78.7, 0.08; GCA_017452265.1, s__Cryptobacteroides sp017452265, 95.0, 78.49, 0.1; GCA_017555445.1, s__Cryptobacteroides sp017555445, …	29.55	11	0.997763487	N/A
bin279	d__Bacteria;p__Firmicutes_A;c__Clostridia;o__TANB77;f__CAG-508;g__CAG-269;s__	N/A	N/A	N/A	N/A	N/A	GCA_900556945.1	95	d__Bacteria;p__Firmicutes_A;c__Clostridia;o__TANB77;f__CAG-508;g__CAG-269;s__CAG-269 sp900556945	80.07	0.53	d__Bacteria;p__Firmicutes_A;c__Clostridia;o__TANB77;f__CAG-508;g__CAG-269;s__	taxonomic classification defined by topology and ANI	classification based on placement in class-level tree	GCA_900554565.1, s__CAG-269 sp900554565, 95.0, 81.23, 0.59; GCA_000431335.1, s__CAG-269 sp000431335, 95.0, 80.65, 0.49; GCA_900556695.1, s__CAG-269 sp900556695, 95.0, 80.54, 0.44; GCA_900762425.1, s__CAG-269 sp900762425, 95.0, 80.34, 0.45; GCA_905213875.1, s__CAG-269 sp905213875, 95.0, 80.34, 0.48; GCA_905215845.1, s__CAG-269 sp905215845, 95.0, 80.02, 0.39; GCA_014846485.1, s__CAG-269 sp014846485…	84.79	11	0.96676958	Genome not assigned to closest species as it falls outside its pre-defined ANI radius
bin28	d__Bacteria;p__Firmicutes_A;c__Clostridia;o__Oscillospirales;f__Oscillospiraceae;g__Pelethomonas;s__Pelethomonas sp910587785	GCA_910587785.1	95	d__Bacteria;p__Firmicutes_A;c__Clostridia;o__Oscillospirales;f__Oscillospiraceae;g__Pelethomonas;s__Pelethomonas sp910587785	98	0.71	GCA_910587785.1	95	d__Bacteria;p__Firmicutes_A;c__Clostridia;o__Oscillospirales;f__Oscillospiraceae;g__Pelethomonas;s__Pelethomonas sp910587785	98	0.71	d__Bacteria;p__Firmicutes_A;c__Clostridia;o__Oscillospirales;f__Oscillospiraceae;g__Pelethomonas;s__	taxonomic classification defined by topology and ANI	topological placement and ANI have congruent species assignments	GCA_910588365.1, s__Pelethomonas sp910588365, 95.0, 83.75, 0.46; GCA_910579485.1, s__Pelethomonas sp910579485, 95.0, 83.07, 0.44; GCA_910579965.1, s__Pelethomonas sp910579965, 95.0, 82.44, 0.48; GCA_910577915.1, s__Pelethomonas sp910577915, 95.0, 81.76, 0.45; GCA_018712665.1, s__Pelethomonas intestinigallinarum, 95.0, 81.14, 0.46; GCA_910588045.1, s__Pelethomonas sp910588045, 95.0, 80.92, 0.44; G…	36.52	11	N/A	Genome has more than 40.8% of markers with multiple hits
bin280	Unclassified Bacteria	N/A	N/A	N/A	N/A	N/A	N/A	N/A	N/A	N/A	N/A	N/A	N/A	N/A	N/A	N/A	N/A	N/A	Insufficient number of amino acids in MSA (4.2%)
bin281	d__Bacteria;p__Firmicutes_A;c__Clostridia;o__Lachnospirales;f__Lachnospiraceae;g__14-2;s__14-2 sp910587895	GCA_910587895.1	95	d__Bacteria;p__Firmicutes_A;c__Clostridia;o__Lachnospirales;f__Lachnospiraceae;g__14-2;s__14-2 sp910587895	97.85	0.71	GCA_910587895.1	95	d__Bacteria;p__Firmicutes_A;c__Clostridia;o__Lachnospirales;f__Lachnospiraceae;g__14-2;s__14-2 sp910587895	97.85	0.71	d__Bacteria;p__Firmicutes_A;c__Clostridia;o__Lachnospirales;f__Lachnospiraceae;g__14-2;s__	taxonomic classification defined by topology and ANI	topological placement and ANI have congruent species assignments	GCA_910578825.1, s__14-2 sp910578825, 95.0, 89.08, 0.77; GCA_910583835.1, s__14-2 sp910583835, 95.0, 80.2, 0.43; GCA_910588845.1, s__14-2 sp910588845, 95.0, 79.68, 0.43; GCA_910589635.1, s__14-2 sp910589635, 95.0, 79.49, 0.43; GCA_910585625.1, s__14-2 sp910585625, 95.0, 79.44, 0.4; GCA_910585895.1, s__14-2 sp910585895, 95.0, 79.4, 0.45; GCA_910575155.1, s__14-2 sp910575155, 95.0, 78.48, 0.23; GCA…	71.72	11	N/A	Genome has more than 22.5% of markers with multiple hits
bin282	Unclassified Bacteria	N/A	N/A	N/A	N/A	N/A	N/A	N/A	N/A	N/A	N/A	N/A	N/A	N/A	N/A	N/A	N/A	N/A	Insufficient number of amino acids in MSA (9.1%)
bin283	Unclassified Bacteria	N/A	N/A	N/A	N/A	N/A	N/A	N/A	N/A	N/A	N/A	N/A	N/A	N/A	N/A	N/A	N/A	N/A	Insufficient number of amino acids in MSA (6.6%)
bin284	d__Bacteria;p__Firmicutes_A;c__Clostridia;o__Lachnospirales;f__Lachnospiraceae;g__UBA3402;s__	N/A	N/A	N/A	N/A	N/A	N/A	N/A	N/A	N/A	N/A	d__Bacteria;p__Firmicutes_A;c__Clostridia;o__Lachnospirales;f__Lachnospiraceae;g__UBA3402;s__	taxonomic classification defined by topology and ANI	classification based on placement in class-level tree	GCA_910585435.1, s__UBA3402 sp910585435, 95.0, 82.51, 0.58; GCA_910588325.1, s__UBA3402 sp910588325, 95.0, 81.14, 0.51; GCA_910585645.1, s__UBA3402 sp910585645, 95.0, 78.91, 0.21; GCA_910579515.1, s__UBA3402 sp910579515, 95.0, 78.35, 0.29; GCA_910575585.1, s__UBA3402 sp910575585, 95.0, 77.6, 0.18; GCA_910574345.1, s__UBA3402 sp910574345, 95.0, 77.39, 0.21; GCA_910588865.1, s__UBA3402 sp910588865,…	68.45	11	0.970817675	Genome not assigned to closest species as it falls outside its pre-defined ANI radius;Genome has more than 10.0% of markers with multiple hits
bin285	Unclassified Bacteria	N/A	N/A	N/A	N/A	N/A	N/A	N/A	N/A	N/A	N/A	N/A	N/A	N/A	N/A	N/A	N/A	N/A	Insufficient number of amino acids in MSA (9.2%)
bin286	d__Bacteria;p__Firmicutes;c__Bacilli;o__Haloplasmatales_A;f__Turicibacteraceae;g__Turicibacter;s__Turicibacter sp002311155	GCF_009935875.1	95	d__Bacteria;p__Firmicutes;c__Bacilli;o__Haloplasmatales_A;f__Turicibacteraceae;g__Turicibacter;s__Turicibacter sp002311155	99.48	0.95	GCF_009935875.1	95	d__Bacteria;p__Firmicutes;c__Bacilli;o__Haloplasmatales_A;f__Turicibacteraceae;g__Turicibacter;s__Turicibacter sp002311155	99.48	0.95	d__Bacteria;p__Firmicutes;c__Bacilli;o__Haloplasmatales_A;f__Turicibacteraceae;g__Turicibacter;s__	taxonomic classification defined by topology and ANI	topological placement and ANI have congruent species assignments	GCA_002493395.1, s__Turicibacter sp002493395, 95.0, 83.65, 0.68; GCA_017888305.1, s__Turicibacter sp017888305, 95.0, 80.0, 0.37; GCF_001543345.1, s__Turicibacter sp001543345, 95.0, 80.0, 0.49; GCF_013046825.1, s__Turicibacter sanguinis, 95.0, 79.31, 0.37; GCA_003486705.1, s__Turicibacter sp003486705, 95.0, 77.96, 0.16	86.7	11	N/A	N/A
bin287	d__Bacteria;p__Firmicutes_A;c__Clostridia;o__Oscillospirales;f__Oscillospiraceae;g__Enterenecus;s__Enterenecus sp910579595	GCA_910579595.1	95	d__Bacteria;p__Firmicutes_A;c__Clostridia;o__Oscillospirales;f__Oscillospiraceae;g__Enterenecus;s__Enterenecus sp910579595	95.25	0.51	GCA_910579595.1	95	d__Bacteria;p__Firmicutes_A;c__Clostridia;o__Oscillospirales;f__Oscillospiraceae;g__Enterenecus;s__Enterenecus sp910579595	95.25	0.51	d__Bacteria;p__Firmicutes_A;c__Clostridia;o__Oscillospirales;f__Oscillospiraceae;g__Enterenecus;s__	taxonomic classification defined by topology and ANI	topological placement and ANI have congruent species assignments	GCA_910575695.1, s__Enterenecus sp910575695, 95.0, 83.77, 0.51; GCA_910587395.1, s__Enterenecus sp910587395, 95.0, 83.36, 0.4; GCA_910585265.1, s__Enterenecus sp910585265, 95.0, 83.32, 0.41; GCA_910579155.1, s__Enterenecus sp910579155, 95.0, 83.29, 0.45; GCA_004560375.1, s__Enterenecus sp004560375, 95.0, 83.28, 0.31; GCA_910584285.1, s__Enterenecus sp910584285, 95.0, 82.95, 0.35; GCA_910587285.1,…	31.53	11	N/A	Genome has more than 11.7% of markers with multiple hits
bin288	d__Bacteria;p__Firmicutes_A;c__Clostridia;o__Lachnospirales;f__Lachnospiraceae;g__Caccovicinus;s__Caccovicinus sp910585635	GCA_910585635.1	95	d__Bacteria;p__Firmicutes_A;c__Clostridia;o__Lachnospirales;f__Lachnospiraceae;g__Caccovicinus;s__Caccovicinus sp910585635	99.53	0.9	GCA_910585635.1	95	d__Bacteria;p__Firmicutes_A;c__Clostridia;o__Lachnospirales;f__Lachnospiraceae;g__Caccovicinus;s__Caccovicinus sp910585635	99.53	0.9	d__Bacteria;p__Firmicutes_A;c__Clostridia;o__Lachnospirales;f__Lachnospiraceae;g__Caccovicinus;s__	taxonomic classification defined by topology and ANI	topological placement and ANI have congruent species assignments	GCA_910588895.1, s__Caccovicinus sp910588895, 95.0, 85.36, 0.79; GCA_910575565.1, s__Caccovicinus sp910575565, 95.0, 78.08, 0.22; GCA_017889125.1, s__Caccovicinus sp017889125, 95.0, 77.76, 0.21; GCA_018715905.1, s__Caccovicinus merdipullorum, 95.0, 77.37, 0.2; GCA_018713255.1, s__Caccovicinus excrementipullorum, 95.0, 77.16, 0.12; GCA_910589195.1, s__Caccovicinus sp910589195, 95.0, 76.98, 0.12; G…	91.34	11	N/A	N/A
bin289	d__Bacteria;p__Firmicutes_A;c__Clostridia;o__Lachnospirales;f__Lachnospiraceae;g__UBA3282;s__UBA3282 sp003611805	GCA_003611805.1	95	d__Bacteria;p__Firmicutes_A;c__Clostridia;o__Lachnospirales;f__Lachnospiraceae;g__UBA3282;s__UBA3282 sp003611805	98.64	0.89	GCA_003611805.1	95	d__Bacteria;p__Firmicutes_A;c__Clostridia;o__Lachnospirales;f__Lachnospiraceae;g__UBA3282;s__UBA3282 sp003611805	98.64	0.89	d__Bacteria;p__Firmicutes_A;c__Clostridia;o__Lachnospirales;f__Lachnospiraceae;g__UBA3282;s__	taxonomic classification defined by topology and ANI	topological placement and ANI have congruent species assignments	GCA_910586705.1, s__UBA3282 sp910586705, 95.0, 88.32, 0.79; GCA_910588955.1, s__UBA3282 sp910588955, 95.0, 86.73, 0.78; GCA_009774215.1, s__UBA3282 sp009774215, 95.0, 86.66, 0.7; GCA_910584725.1, s__UBA3282 sp910584725, 95.0, 86.49, 0.8; GCA_910579505.1, s__UBA3282 sp910579505, 95.0, 86.27, 0.76; GCA_910587715.1, s__UBA3282 sp910587715, 95.0, 85.01, 0.76; GCA_910575775.1, s__UBA3282 sp910575775, …	53.79	11	N/A	N/A
bin290	d__Bacteria;p__Bacteroidota;c__Bacteroidia;o__Bacteroidales;f__UBA932;g__Cryptobacteroides;s__Cryptobacteroides sp910585445	GCA_910585445.1	95	d__Bacteria;p__Bacteroidota;c__Bacteroidia;o__Bacteroidales;f__UBA932;g__Cryptobacteroides;s__Cryptobacteroides sp910585445	98.13	0.87	GCA_910585445.1	95	d__Bacteria;p__Bacteroidota;c__Bacteroidia;o__Bacteroidales;f__UBA932;g__Cryptobacteroides;s__Cryptobacteroides sp910585445	98.13	0.87	d__Bacteria;p__Bacteroidota;c__Bacteroidia;o__Bacteroidales;f__UBA932;g__Cryptobacteroides;s__	taxonomic classification defined by topology and ANI	topological placement and ANI have congruent species assignments	GCA_002298075.1, s__Cryptobacteroides sp002298075, 95.0, 94.8, 0.67; GCA_015060255.1, s__Cryptobacteroides sp015060255, 95.0, 78.93, 0.15; GCA_017938925.1, s__Cryptobacteroides sp017938925, 95.0, 78.74, 0.18; GCA_018064725.1, s__Cryptobacteroides sp018064725, 95.0, 78.68, 0.07; GCA_017452265.1, s__Cryptobacteroides sp017452265, 95.0, 78.59, 0.17; GCA_017473705.1, s__Cryptobacteroides sp017473705,…	65.79	11	N/A	N/A
bin291	d__Bacteria;p__Firmicutes_B;c__Dehalobacteriia;o__UBA4068;f__UBA5755;g__Avidehalobacter;s__	N/A	N/A	N/A	N/A	N/A	N/A	N/A	N/A	N/A	N/A	d__Bacteria;p__Firmicutes_B;c__Dehalobacteriia;o__UBA4068;f__UBA5755;g__Avidehalobacter;s__	ANI	classification based on placement in class-level tree	GCA_017398165.1, s__Avidehalobacter sp017398165, 95.0, 76.78, 0.16; GCA_018715045.1, s__Avidehalobacter gallistercoris, 95.0, 76.76, 0.29; GCA_017397935.1, s__Avidehalobacter sp017397935, 95.0, 76.58, 0.29	11.76	11	0.912208498	N/A
bin292	Unclassified	N/A	N/A	N/A	N/A	N/A	N/A	N/A	N/A	N/A	N/A	N/A	N/A	N/A	N/A	N/A	N/A	N/A	No bacterial or archaeal marker
bin293	d__Bacteria;p__Patescibacteria;c__Saccharimonadia;o__Saccharimonadales;f__Nanosyncoccaceae;g__Nanosyncoccus;s__	N/A	N/A	N/A	N/A	N/A	N/A	N/A	N/A	N/A	N/A	d__Bacteria;p__Patescibacteria;c__Saccharimonadia;o__Saccharimonadales;f__Nanosyncoccaceae;g__Nanosyncoccus;s__	ANI	classification based on placement in class-level tree	GCA_017434345.1, s__Nanosyncoccus sp017434345, 95.0, 81.28, 0.02; GCA_017510805.1, s__Nanosyncoccus sp017510805, 95.0, 79.42, 0.05; GCA_017429465.1, s__Nanosyncoccus sp017429465, 95.0, 79.06, 0.05; GCA_013333135.2, s__Nanosyncoccus sp013333135, 95.0, 78.78, 0.08; GCA_007845165.1, s__Nanosyncoccus sp007845165, 95.0, 78.19, 0.06; GCA_017512175.1, s__Nanosyncoccus sp017512175, 95.0, 78.17, 0.06; GCA…	25.5	11	0.940152682	N/A
bin294	d__Bacteria;p__Actinobacteriota;c__Coriobacteriia;o__Coriobacteriales;f__Eggerthellaceae;g__Parvibacter;s__Parvibacter caecicola	GCF_003725335.1	95	d__Bacteria;p__Actinobacteriota;c__Coriobacteriia;o__Coriobacteriales;f__Eggerthellaceae;g__Parvibacter;s__Parvibacter caecicola	98.67	0.98	GCF_003725335.1	95	d__Bacteria;p__Actinobacteriota;c__Coriobacteriia;o__Coriobacteriales;f__Eggerthellaceae;g__Parvibacter;s__Parvibacter caecicola	98.67	0.98	d__Bacteria;p__Actinobacteriota;c__Coriobacteriia;o__Coriobacteriales;f__Eggerthellaceae;g__Parvibacter;s__	taxonomic classification defined by topology and ANI	topological placement and ANI have congruent species assignments	GCA_910588725.1, s__Parvibacter sp910588725, 95.0, 82.13, 0.76; GCA_910587945.1, s__Parvibacter sp910587945, 95.0, 76.89, 0.08	15.83	11	N/A	N/A
bin295	Unclassified Bacteria	N/A	N/A	N/A	N/A	N/A	N/A	N/A	N/A	N/A	N/A	N/A	N/A	N/A	N/A	N/A	N/A	N/A	Insufficient number of amino acids in MSA (9.2%)
bin296	d__Bacteria;p__Firmicutes_A;c__Clostridia;o__Lachnospirales;f__Lachnospiraceae;g__MD308;s__MD308 sp910579335	GCA_910579335.1	95	d__Bacteria;p__Firmicutes_A;c__Clostridia;o__Lachnospirales;f__Lachnospiraceae;g__MD308;s__MD308 sp910579335	98.94	0.89	GCA_910579335.1	95	d__Bacteria;p__Firmicutes_A;c__Clostridia;o__Lachnospirales;f__Lachnospiraceae;g__MD308;s__MD308 sp910579335	98.94	0.89	d__Bacteria;p__Firmicutes_A;c__Clostridia;o__Lachnospirales;f__Lachnospiraceae;g__MD308;s__	taxonomic classification defined by topology and ANI	topological placement and ANI have congruent species assignments	GCA_910586965.1, s__MD308 sp910586965, 95.0, 80.42, 0.55; GCA_910575105.1, s__MD308 sp910575105, 95.0, 80.15, 0.57; GCA_010206225.2, s__MD308 sp010206225, 95.0, 80.09, 0.56; GCA_000403475.2, s__MD308 sp000403475, 95.0, 80.05, 0.57; GCA_910584615.1, s__MD308 sp910584615, 95.0, 79.52, 0.49; GCA_910578455.1, s__MD308 sp910578455, 95.0, 78.55, 0.38	54.69	11	N/A	N/A
bin297	Unclassified Bacteria	N/A	N/A	N/A	N/A	N/A	N/A	N/A	N/A	N/A	N/A	N/A	N/A	N/A	N/A	N/A	N/A	N/A	Insufficient number of amino acids in MSA (4.9%)
bin298	d__Bacteria;p__Bacteroidota;c__Bacteroidia;o__Bacteroidales;f__Muribaculaceae;g__Duncaniella;s__Duncaniella dubosii	GCF_004803915.1	95	d__Bacteria;p__Bacteroidota;c__Bacteroidia;o__Bacteroidales;f__Muribaculaceae;g__Duncaniella;s__Duncaniella dubosii	99.28	0.98	GCF_004803915.1	95	d__Bacteria;p__Bacteroidota;c__Bacteroidia;o__Bacteroidales;f__Muribaculaceae;g__Duncaniella;s__Duncaniella dubosii	99.28	0.98	d__Bacteria;p__Bacteroidota;c__Bacteroidia;o__Bacteroidales;f__Muribaculaceae;g__Duncaniella;s__	taxonomic classification defined by topology and ANI	topological placement and ANI have congruent species assignments	GCA_910578445.1, s__Duncaniella sp910578445, 95.0, 87.17, 0.87; GCA_910577345.1, s__Duncaniella sp910577345, 95.0, 80.16, 0.53; GCA_014802345.1, s__Duncaniella sp014802345, 95.0, 80.0, 0.45; GCA_014801945.1, s__Duncaniella sp014801945, 95.0, 79.47, 0.4; GCA_910586665.1, s__Duncaniella sp910586665, 95.0, 78.99, 0.43; GCA_900544535.1, s__Duncaniella sp900544535, 95.0, 78.81, 0.34; GCF_003024805.1, …	37.95	11	N/A	N/A
bin299	Unclassified Bacteria	N/A	N/A	N/A	N/A	N/A	N/A	N/A	N/A	N/A	N/A	N/A	N/A	N/A	N/A	N/A	N/A	N/A	Insufficient number of amino acids in MSA (2.5%)
bin3	Unclassified	N/A	N/A	N/A	N/A	N/A	N/A	N/A	N/A	N/A	N/A	N/A	N/A	N/A	N/A	N/A	N/A	N/A	No bacterial or archaeal marker
bin30	d__Bacteria;p__Bacteroidota;c__Bacteroidia;o__Bacteroidales;f__Muribaculaceae;g__CAG-873;s__CAG-873 sp009775265	GCA_009775265.1	95	d__Bacteria;p__Bacteroidota;c__Bacteroidia;o__Bacteroidales;f__Muribaculaceae;g__CAG-873;s__CAG-873 sp009775265	98.93	0.56	GCA_009775265.1	95	d__Bacteria;p__Bacteroidota;c__Bacteroidia;o__Bacteroidales;f__Muribaculaceae;g__CAG-873;s__CAG-873 sp009775265	98.93	0.56	d__Bacteria;p__Bacteroidota;c__Bacteroidia;o__Bacteroidales;f__Muribaculaceae;g__CAG-873;s__	taxonomic classification defined by topology and ANI	topological placement and ANI have congruent species assignments	GCA_910578095.1, s__CAG-873 sp910578095, 95.0, 79.22, 0.19; GCA_910587545.1, s__CAG-873 sp910587545, 95.0, 78.91, 0.05; GCA_910577355.1, s__CAG-873 sp910577355, 95.0, 78.54, 0.06; GCA_910578365.1, s__CAG-873 sp910578365, 95.0, 78.02, 0.08; GCA_017889945.1, s__CAG-873 sp017889945, 95.0, 77.84, 0.04; GCA_016302215.1, s__CAG-873 sp016302215, 95.0, 77.72, 0.01; GCA_900541865.1, s__CAG-873 sp900541865…	12.17	11	N/A	N/A
bin300	d__Bacteria;p__Bacteroidota;c__Bacteroidia;o__Bacteroidales;f__Muribaculaceae;g__CAG-873;s__CAG-873 sp009775265	GCA_009775265.1	95	d__Bacteria;p__Bacteroidota;c__Bacteroidia;o__Bacteroidales;f__Muribaculaceae;g__CAG-873;s__CAG-873 sp009775265	99.09	0.96	GCA_009775265.1	95	d__Bacteria;p__Bacteroidota;c__Bacteroidia;o__Bacteroidales;f__Muribaculaceae;g__CAG-873;s__CAG-873 sp009775265	99.09	0.96	d__Bacteria;p__Bacteroidota;c__Bacteroidia;o__Bacteroidales;f__Muribaculaceae;g__CAG-873;s__	taxonomic classification defined by topology and ANI	topological placement and ANI have congruent species assignments	GCA_910578095.1, s__CAG-873 sp910578095, 95.0, 79.55, 0.55; GCA_014801485.1, s__CAG-873 sp014801485, 95.0, 79.16, 0.29; GCA_900550395.1, s__CAG-873 sp900550395, 95.0, 78.7, 0.43; GCA_900548975.1, s__CAG-873 sp900548975, 95.0, 77.48, 0.16; GCA_910589055.1, s__CAG-873 sp910589055, 95.0, 77.26, 0.15; GCA_910579035.1, s__CAG-873 sp011959565, 95.0, 77.25, 0.21; GCA_910578035.1, s__CAG-873 sp910578035,…	26.39	11	N/A	N/A
bin301	d__Bacteria;p__Actinobacteriota;c__Actinomycetia;o__Actinomycetales;f__Bifidobacteriaceae;g__Bifidobacterium;s__Bifidobacterium globosum	GCF_000741295.1	95	d__Bacteria;p__Actinobacteriota;c__Actinomycetia;o__Actinomycetales;f__Bifidobacteriaceae;g__Bifidobacterium;s__Bifidobacterium globosum	97.02	0.55	N/A	N/A	N/A	N/A	N/A	d__Bacteria;p__Actinobacteriota;c__Actinomycetia;o__Actinomycetales;f__Bifidobacteriaceae;g__Bifidobacterium;s__	ANI	topological placement and ANI have incongruent species assignments	GCF_000741295.1, s__Bifidobacterium globosum, 95.0, 97.02, 0.55; GCF_004155535.1, s__Bifidobacterium pseudolongum_C, 95.0, 96.28, 0.56; GCF_000771225.1, s__Bifidobacterium pseudolongum, 95.0, 93.55, 0.53; GCF_002286915.1, s__Bifidobacterium italicum, 95.0, 83.38, 0.44; GCF_002286935.1, s__Bifidobacterium criceti, 95.0, 83.35, 0.45; GCF_000741135.1, s__Bifidobacterium choerinum, 95.0, 83.12, 0.47;…	18.9	11	N/A	N/A
bin302	d__Bacteria;p__Deferribacterota;c__Deferribacteres;o__Deferribacterales;f__Mucispirillaceae;g__Mucispirillum;s__Mucispirillum sp910586745	GCA_910586745.1	95	d__Bacteria;p__Deferribacterota;c__Deferribacteres;o__Deferribacterales;f__Mucispirillaceae;g__Mucispirillum;s__Mucispirillum sp910586745	95.29	0.57	GCA_910586745.1	95	d__Bacteria;p__Deferribacterota;c__Deferribacteres;o__Deferribacterales;f__Mucispirillaceae;g__Mucispirillum;s__Mucispirillum sp910586745	95.29	0.57	d__Bacteria;p__Deferribacterota;c__Deferribacteres;o__Deferribacterales;f__Mucispirillaceae;g__Mucispirillum;s__	taxonomic classification defined by topology and ANI	topological placement and ANI have congruent species assignments	GCF_000487995.1, s__Mucispirillum schaedleri, 95.0, 90.21, 0.54; GCA_019116905.1, s__Mucispirillum faecigallinarum, 95.0, 84.17, 0.52	50.3	11	N/A	N/A
bin303	Unclassified	N/A	N/A	N/A	N/A	N/A	N/A	N/A	N/A	N/A	N/A	N/A	N/A	N/A	N/A	N/A	N/A	N/A	No bacterial or archaeal marker
bin304	d__Bacteria;p__Firmicutes;c__Bacilli;o__Erysipelotrichales;f__Erysipelotrichaceae;g__Dubosiella;s__	N/A	N/A	N/A	N/A	N/A	GCA_004793885.1	95	d__Bacteria;p__Firmicutes;c__Bacilli;o__Erysipelotrichales;f__Erysipelotrichaceae;g__Dubosiella;s__Dubosiella sp004793885	99.76	0.46	d__Bacteria;p__Firmicutes;c__Bacilli;o__Erysipelotrichales;f__Erysipelotrichaceae;g__Dubosiella;s__	taxonomic classification defined by topology and ANI	classification based on placement in class-level tree	GCA_000403415.2, s__Dubosiella sp000403415, 95.0, 79.9, 0.12; GCA_910585105.1, s__Dubosiella sp910585105, 95.0, 78.34, 0.16; GCF_001945605.1, s__Dubosiella newyorkensis, 95.0, 77.87, 0.07	30.06	11	0.999997174	N/A
bin305	d__Bacteria;p__Verrucomicrobiota;c__Verrucomicrobiae;o__Verrucomicrobiales;f__Akkermansiaceae;g__Akkermansia;s__Akkermansia muciniphila	GCF_000020225.1	95	d__Bacteria;p__Verrucomicrobiota;c__Verrucomicrobiae;o__Verrucomicrobiales;f__Akkermansiaceae;g__Akkermansia;s__Akkermansia muciniphila	98.9	0.93	GCF_000020225.1	95	d__Bacteria;p__Verrucomicrobiota;c__Verrucomicrobiae;o__Verrucomicrobiales;f__Akkermansiaceae;g__Akkermansia;s__Akkermansia muciniphila	98.9	0.93	d__Bacteria;p__Verrucomicrobiota;c__Verrucomicrobiae;o__Verrucomicrobiales;f__Akkermansiaceae;g__Akkermansia;s__	taxonomic classification defined by topology and ANI	topological placement and ANI have congruent species assignments	GCA_905200945.1, s__Akkermansia sp905200945, 95.0, 94.58, 0.9; GCF_900184965.1, s__Akkermansia muciniphila_A, 95.0, 94.05, 0.87; GCF_018847375.1, s__Akkermansia muciniphila_B, 95.0, 87.46, 0.84; GCF_002884975.1, s__Akkermansia muciniphila_C, 95.0, 85.96, 0.81; GCF_018709685.1, s__Akkermansia muciniphila_E, 95.0, 85.86, 0.77; GCF_018847895.1, s__Akkermansia sp001580195, 95.0, 82.53, 0.71; GCF_0041…	84.09	11	N/A	N/A
bin306	d__Bacteria;p__Firmicutes_A;c__Clostridia;o__Oscillospirales;f__Oscillospiraceae;g__Pelethomonas;s__	N/A	N/A	N/A	N/A	N/A	GCA_910588365.1	95	d__Bacteria;p__Firmicutes_A;c__Clostridia;o__Oscillospirales;f__Oscillospiraceae;g__Pelethomonas;s__Pelethomonas sp910588365	94.65	0.67	d__Bacteria;p__Firmicutes_A;c__Clostridia;o__Oscillospirales;f__Oscillospiraceae;g__Pelethomonas;s__	taxonomic classification defined by topology and ANI	classification based on placement in class-level tree	GCA_910578505.1, s__Pelethomonas sp910578505, 95.0, 87.55, 0.54; GCA_910579965.1, s__Pelethomonas sp910579965, 95.0, 82.5, 0.58; GCA_910577915.1, s__Pelethomonas sp910577915, 95.0, 82.3, 0.53; GCA_910579485.1, s__Pelethomonas sp910579485, 95.0, 81.4, 0.48; GCA_910587785.1, s__Pelethomonas sp910587785, 95.0, 81.21, 0.51; GCA_910583885.1, s__Pelethomonas sp910583885, 95.0, 80.95, 0.47; GCA_01479992…	30.52	11	0.99184861	Genome has more than 22.5% of markers with multiple hits;Genome not assigned to closest species as it falls outside its pre-defined ANI radius
bin307	d__Bacteria;p__Firmicutes_A;c__Clostridia;o__Lachnospirales;f__Lachnospiraceae;g__CAG-510;s__	N/A	N/A	N/A	N/A	N/A	GCA_013316825.1	95	d__Bacteria;p__Firmicutes_A;c__Clostridia;o__Lachnospirales;f__Lachnospiraceae;g__CAG-510;s__CAG-510 sp003979355	99.62	0.39	d__Bacteria;p__Firmicutes_A;c__Clostridia;o__Lachnospirales;f__Lachnospiraceae;g__CAG-510;s__	taxonomic classification defined by topology and ANI	classification based on placement in class-level tree	GCA_910578335.1, s__CAG-510 sp910578335, 95.0, 90.98, 0.5; GCA_014804445.1, s__CAG-510 sp014804445, 95.0, 82.44, 0.4; GCA_900551115.1, s__CAG-510 sp900551115, 95.0, 78.31, 0.2; GCA_017482205.1, s__CAG-510 sp017482205, 95.0, 77.97, 0.12; GCA_910577015.1, s__CAG-510 sp910577015, 95.0, 77.92, 0.19; GCA_910577105.1, s__CAG-510 sp910577105, 95.0, 77.74, 0.18; GCA_002432425.1, s__CAG-510 sp002432425, 9…	29.53	11	0.999997243	Genome not assigned to closest species as it falls outside its pre-defined ANI radius
bin308	d__Bacteria;p__Bacteroidota;c__Bacteroidia;o__Bacteroidales;f__Muribaculaceae;g__Paramuribaculum;s__Paramuribaculum sp001689535	GCA_001689535.1	95	d__Bacteria;p__Bacteroidota;c__Bacteroidia;o__Bacteroidales;f__Muribaculaceae;g__Paramuribaculum;s__Paramuribaculum sp001689535	99.9	0.91	GCA_001689535.1	95	d__Bacteria;p__Bacteroidota;c__Bacteroidia;o__Bacteroidales;f__Muribaculaceae;g__Paramuribaculum;s__Paramuribaculum sp001689535	99.9	0.91	d__Bacteria;p__Bacteroidota;c__Bacteroidia;o__Bacteroidales;f__Muribaculaceae;g__Paramuribaculum;s__	taxonomic classification defined by topology and ANI	topological placement and ANI have congruent species assignments	GCA_009775605.1, s__Paramuribaculum sp009775605, 95.0, 91.36, 0.81; GCA_014801735.1, s__Paramuribaculum sp014801735, 95.0, 78.65, 0.11; GCA_910579675.1, s__Paramuribaculum sp910579675, 95.0, 78.57, 0.19; GCA_014802045.1, s__Paramuribaculum sp014802045, 95.0, 78.32, 0.19; GCA_910577465.1, s__Paramuribaculum sp910577465, 95.0, 78.3, 0.18; GCA_900551515.1, s__Paramuribaculum sp900551515, 95.0, 78.26…	52.9	11	N/A	N/A
bin309	d__Bacteria;p__Desulfobacterota_I;c__Desulfovibrionia;o__Desulfovibrionales;f__Desulfovibrionaceae;g__Mailhella;s__Mailhella sp003512875	GCA_003512875.1	95	d__Bacteria;p__Desulfobacterota_I;c__Desulfovibrionia;o__Desulfovibrionales;f__Desulfovibrionaceae;g__Mailhella;s__Mailhella sp003512875	97.55	0.64	GCA_003512875.1	95	d__Bacteria;p__Desulfobacterota_I;c__Desulfovibrionia;o__Desulfovibrionales;f__Desulfovibrionaceae;g__Mailhella;s__Mailhella sp003512875	97.55	0.64	d__Bacteria;p__Desulfobacterota_I;c__Desulfovibrionia;o__Desulfovibrionales;f__Desulfovibrionaceae;g__Mailhella;s__	taxonomic classification defined by topology and ANI	topological placement and ANI have congruent species assignments	GCA_910577155.1, s__Mailhella sp910577155, 95.0, 79.48, 0.42; GCA_910578585.1, s__Mailhella sp910578585, 95.0, 79.3, 0.46; GCA_017411945.1, s__Mailhella sp017411945, 95.0, 78.53, 0.02; GCA_902783285.1, s__Mailhella sp902783285, 95.0, 76.45, 0.01; GCA_910579055.1, s__Mailhella sp910579055, 95.0, 76.41, 0.02; GCA_003150275.1, s__Mailhella excrementigallinarum, 95.0, 76.23, 0.03; GCA_905187505.1, s_…	43.8	11	N/A	N/A
bin31	d__Bacteria;p__Bacteroidota;c__Bacteroidia;o__Bacteroidales;f__Muribaculaceae;g__CAG-485;s__CAG-485 sp009775365	GCA_009775365.1	95	d__Bacteria;p__Bacteroidota;c__Bacteroidia;o__Bacteroidales;f__Muribaculaceae;g__CAG-485;s__CAG-485 sp009775365	99.16	0.86	GCA_009775365.1	95	d__Bacteria;p__Bacteroidota;c__Bacteroidia;o__Bacteroidales;f__Muribaculaceae;g__CAG-485;s__CAG-485 sp009775365	99.16	0.86	d__Bacteria;p__Bacteroidota;c__Bacteroidia;o__Bacteroidales;f__Muribaculaceae;g__CAG-485;s__	taxonomic classification defined by topology and ANI	topological placement and ANI have congruent species assignments	GCA_900547755.1, s__CAG-485 sp900547755, 95.0, 81.43, 0.05; GCA_001701295.1, s__CAG-485 sp001701295, 95.0, 80.34, 0.06; GCA_014803765.1, s__CAG-485 sp014803765, 95.0, 79.91, 0.04; GCA_014801595.1, s__CAG-485 sp014801595, 95.0, 79.36, 0.04; GCA_003762615.1, s__CAG-485 sp002493045, 95.0, 79.2, 0.19; GCA_910583795.1, s__CAG-485 sp910583795, 95.0, 78.95, 0.19; GCA_910573745.1, s__CAG-485 sp002361215,…	12.27	11	N/A	N/A
bin310	d__Bacteria;p__Proteobacteria;c__Gammaproteobacteria;o__Enterobacterales;f__Enterobacteriaceae;g__Klebsiella;s__Klebsiella oxytoca	GCF_001598695.1	95	d__Bacteria;p__Proteobacteria;c__Gammaproteobacteria;o__Enterobacterales;f__Enterobacteriaceae;g__Klebsiella;s__Klebsiella oxytoca	99.39	0.96	GCF_001598695.1	95	d__Bacteria;p__Proteobacteria;c__Gammaproteobacteria;o__Enterobacterales;f__Enterobacteriaceae;g__Klebsiella;s__Klebsiella oxytoca	99.39	0.96	d__Bacteria;p__Proteobacteria;c__Gammaproteobacteria;o__Enterobacterales;f__Enterobacteriaceae;g__Klebsiella;s__	taxonomic classification defined by topology and ANI	topological placement and ANI have congruent species assignments	GCF_002925905.1, s__Klebsiella michiganensis, 95.0, 92.9, 0.9; GCF_900200035.1, s__Klebsiella grimontii, 95.0, 92.21, 0.9; GCF_009707385.1, s__Klebsiella oxytoca_C, 95.0, 90.24, 0.87; GCF_902158555.1, s__Klebsiella spallanzanii, 95.0, 89.15, 0.87; GCF_003261575.2, s__Klebsiella huaxiensis, 95.0, 88.0, 0.87; GCF_005860775.1, s__Klebsiella indica, 95.0, 86.29, 0.72; GCF_002270295.1, s__Klebsiella s…	50.34	11	N/A	N/A
bin311	Unclassified Bacteria	N/A	N/A	N/A	N/A	N/A	N/A	N/A	N/A	N/A	N/A	N/A	N/A	N/A	N/A	N/A	N/A	N/A	Insufficient number of amino acids in MSA (3.8%)
bin312	d__Bacteria;p__Firmicutes_A;c__Clostridia;o__Oscillospirales;f__Acutalibacteraceae;g__Avimonas_A;s__	N/A	N/A	N/A	N/A	N/A	GCF_904395335.1	95	d__Bacteria;p__Firmicutes_A;c__Clostridia;o__Oscillospirales;f__Acutalibacteraceae;g__Avimonas_A;s__Avimonas_A narfia	78.68	0.19	d__Bacteria;p__Firmicutes_A;c__Clostridia;o__Oscillospirales;f__Acutalibacteraceae;g__Avimonas_A;s__	taxonomic classification defined by topology and ANI	classification based on placement in class-level tree	N/A	28.53	11	0.937149241	N/A
bin313	d__Bacteria;p__Bacteroidota;c__Bacteroidia;o__Bacteroidales;f__Muribaculaceae;g__CAG-873;s__CAG-873 sp910587235	GCA_910587235.1	95	d__Bacteria;p__Bacteroidota;c__Bacteroidia;o__Bacteroidales;f__Muribaculaceae;g__CAG-873;s__CAG-873 sp910587235	99.28	0.97	GCA_910587235.1	95	d__Bacteria;p__Bacteroidota;c__Bacteroidia;o__Bacteroidales;f__Muribaculaceae;g__CAG-873;s__CAG-873 sp910587235	99.28	0.97	d__Bacteria;p__Bacteroidota;c__Bacteroidia;o__Bacteroidales;f__Muribaculaceae;g__CAG-873;s__	taxonomic classification defined by topology and ANI	topological placement and ANI have congruent species assignments	GCA_017620635.1, s__CAG-873 sp017620635, 95.0, 77.86, 0.09; GCA_004552485.1, s__CAG-873 sp004552485, 95.0, 77.86, 0.04; GCA_910589055.1, s__CAG-873 sp910589055, 95.0, 77.7, 0.13; GCA_910586975.1, s__CAG-873 sp910586975, 95.0, 77.44, 0.06; GCA_004553485.1, s__CAG-873 sp004553485, 95.0, 77.37, 0.04; GCA_009775225.1, s__CAG-873 sp009775225, 95.0, 77.26, 0.08; GCA_910577315.1, s__CAG-873 sp910577315,…	26.15	11	N/A	N/A
bin314	d__Bacteria;p__Bacteroidota;c__Bacteroidia;o__Bacteroidales;f__Bacteroidaceae;g__Bacteroides;s__Bacteroides caecimuris	GCF_001688725.2	95	d__Bacteria;p__Bacteroidota;c__Bacteroidia;o__Bacteroidales;f__Bacteroidaceae;g__Bacteroides;s__Bacteroides caecimuris	99.43	0.53	GCF_001688725.2	95	d__Bacteria;p__Bacteroidota;c__Bacteroidia;o__Bacteroidales;f__Bacteroidaceae;g__Bacteroides;s__Bacteroides caecimuris	99.43	0.53	d__Bacteria;p__Bacteroidota;c__Bacteroidia;o__Bacteroidales;f__Bacteroidaceae;g__Bacteroides;s__	taxonomic classification defined by topology and ANI	topological placement and ANI have congruent species assignments	GCF_000210075.1, s__Bacteroides xylanisolvens, 95.0, 93.34, 0.41; GCF_009193295.2, s__Bacteroides luhongzhouii, 95.0, 92.16, 0.37; GCF_001314995.1, s__Bacteroides ovatus, 95.0, 90.21, 0.39; GCF_014334015.1, s__Bacteroides intestinigallinarum, 95.0, 88.1, 0.39; GCA_902362375.1, s__Bacteroides sp902362375, 95.0, 88.03, 0.4; GCA_900755095.1, s__Bacteroides sp900755095, 95.0, 86.91, 0.27; GCA_0006133…	42.32	11	N/A	N/A
bin315	d__Bacteria;p__Firmicutes_A;c__Clostridia;o__Oscillospirales;f__Oscillospiraceae;g__Evtepia;s__Evtepia sp910578575	GCA_910578575.1	95	d__Bacteria;p__Firmicutes_A;c__Clostridia;o__Oscillospirales;f__Oscillospiraceae;g__Evtepia;s__Evtepia sp910578575	99.17	0.91	GCA_910578575.1	95	d__Bacteria;p__Firmicutes_A;c__Clostridia;o__Oscillospirales;f__Oscillospiraceae;g__Evtepia;s__Evtepia sp910578575	99.17	0.91	d__Bacteria;p__Firmicutes_A;c__Clostridia;o__Oscillospirales;f__Oscillospiraceae;g__Evtepia;s__	taxonomic classification defined by topology and ANI	topological placement and ANI have congruent species assignments	GCA_910584805.1, s__Evtepia sp910584805, 95.0, 89.13, 0.87; GCA_019115545.1, s__Evtepia faecavium, 95.0, 81.86, 0.58; GCA_004551945.1, s__Evtepia sp004551945, 95.0, 81.65, 0.52; GCA_016296565.1, s__Evtepia sp016296565, 95.0, 81.57, 0.55; GCA_019115225.1, s__Evtepia faecigallinarum, 95.0, 81.41, 0.51; GCA_902781745.1, s__Evtepia sp902781745, 95.0, 81.34, 0.49; GCA_004554585.1, s__Evtepia sp0045545…	91.62	11	N/A	N/A
bin316	d__Bacteria;p__Bacteroidota;c__Bacteroidia;o__Bacteroidales;f__Muribaculaceae;g__CAG-485;s__CAG-485 sp009775375	GCA_009775375.1	95	d__Bacteria;p__Bacteroidota;c__Bacteroidia;o__Bacteroidales;f__Muribaculaceae;g__CAG-485;s__CAG-485 sp009775375	99.85	0.89	GCA_009775375.1	95	d__Bacteria;p__Bacteroidota;c__Bacteroidia;o__Bacteroidales;f__Muribaculaceae;g__CAG-485;s__CAG-485 sp009775375	99.85	0.89	d__Bacteria;p__Bacteroidota;c__Bacteroidia;o__Bacteroidales;f__Muribaculaceae;g__CAG-485;s__	taxonomic classification defined by topology and ANI	topological placement and ANI have congruent species assignments	GCA_910578665.1, s__CAG-485 sp003979075, 95.0, 80.27, 0.05; GCA_014801595.1, s__CAG-485 sp014801595, 95.0, 79.36, 0.05; GCA_014801605.1, s__CAG-485 sp014801605, 95.0, 79.03, 0.08; GCA_910588245.1, s__CAG-485 sp910588245, 95.0, 78.85, 0.32; GCA_905209725.1, s__CAG-485 sp900556595, 95.0, 78.54, 0.08; GCA_900766975.1, s__CAG-485 sp900766975, 95.0, 78.42, 0.04; GCA_014867205.1, s__CAG-485 sp014867205…	27.92	11	N/A	N/A
bin317	d__Bacteria;p__Firmicutes_A;c__Clostridia;o__Lachnospirales;f__Lachnospiraceae;g__COE1;s__COE1 sp003513705	GCA_910583965.1	95	d__Bacteria;p__Firmicutes_A;c__Clostridia;o__Lachnospirales;f__Lachnospiraceae;g__COE1;s__COE1 sp003513705	99.21	0.93	GCA_910583965.1	95	d__Bacteria;p__Firmicutes_A;c__Clostridia;o__Lachnospirales;f__Lachnospiraceae;g__COE1;s__COE1 sp003513705	99.21	0.93	d__Bacteria;p__Firmicutes_A;c__Clostridia;o__Lachnospirales;f__Lachnospiraceae;g__COE1;s__	taxonomic classification defined by topology and ANI	topological placement and ANI have congruent species assignments	GCA_011959805.1, s__COE1 sp011959805, 95.0, 88.07, 0.78; GCA_002358575.1, s__COE1 sp002358575, 95.0, 87.33, 0.86; GCA_014239155.1, s__COE1 sp014239155, 95.0, 84.15, 0.83; GCA_000403215.2, s__COE1 sp000403215, 95.0, 78.88, 0.48; GCA_910586405.1, s__COE1 sp910586405, 95.0, 78.53, 0.43; GCA_910588595.1, s__COE1 sp910588595, 95.0, 78.53, 0.28; GCA_009774345.1, s__COE1 sp009774345, 95.0, 78.38, 0.4; G…	56.61	11	N/A	N/A
bin318	d__Bacteria;p__Bacteroidota;c__Bacteroidia;o__Bacteroidales;f__Muribaculaceae;g__CAG-485;s__CAG-485 sp002493045	GCA_003762615.1	95	d__Bacteria;p__Bacteroidota;c__Bacteroidia;o__Bacteroidales;f__Muribaculaceae;g__CAG-485;s__CAG-485 sp002493045	99.3	0.95	GCA_003762615.1	95	d__Bacteria;p__Bacteroidota;c__Bacteroidia;o__Bacteroidales;f__Muribaculaceae;g__CAG-485;s__CAG-485 sp002493045	99.3	0.95	d__Bacteria;p__Bacteroidota;c__Bacteroidia;o__Bacteroidales;f__Muribaculaceae;g__CAG-485;s__	taxonomic classification defined by topology and ANI	topological placement and ANI have congruent species assignments	GCA_910583795.1, s__CAG-485 sp910583795, 95.0, 78.23, 0.21; GCA_910585275.1, s__CAG-485 sp910585275, 95.0, 77.96, 0.2; GCA_009775365.1, s__CAG-485 sp009775365, 95.0, 77.71, 0.16; GCA_009177205.1, s__CAG-485 sp009177205, 95.0, 77.66, 0.04; GCA_014801875.1, s__CAG-485 sp014801875, 95.0, 77.66, 0.14; GCA_014801605.1, s__CAG-485 sp014801605, 95.0, 77.64, 0.13; GCA_910588245.1, s__CAG-485 sp910588245,…	42.12	11	N/A	N/A
bin319	d__Bacteria;p__Bacteroidota;c__Bacteroidia;o__Bacteroidales;f__Rikenellaceae;g__Alistipes;s__Alistipes sp910587675	GCA_910587675.1	95	d__Bacteria;p__Bacteroidota;c__Bacteroidia;o__Bacteroidales;f__Rikenellaceae;g__Alistipes;s__Alistipes sp910587675	97.09	0.51	GCA_910587675.1	95	d__Bacteria;p__Bacteroidota;c__Bacteroidia;o__Bacteroidales;f__Rikenellaceae;g__Alistipes;s__Alistipes sp910587675	97.09	0.51	d__Bacteria;p__Bacteroidota;c__Bacteroidia;o__Bacteroidales;f__Rikenellaceae;g__Alistipes;s__	taxonomic classification defined by topology and ANI	topological placement and ANI have congruent species assignments	GCA_900546065.1, s__Alistipes merdipullorum, 95.0, 80.53, 0.35; GCF_900083545.1, s__Alistipes provencensis, 95.0, 79.32, 0.23; GCF_000312145.1, s__Alistipes senegalensis, 95.0, 79.24, 0.23; GCA_910575495.1, s__Alistipes sp910575495, 95.0, 79.22, 0.2; GCA_017936685.1, s__Alistipes sp017936685, 95.0, 79.22, 0.22; GCF_900107675.1, s__Alistipes timonensis, 95.0, 79.11, 0.2; GCA_910580175.1, s__Alisti…	28.59	11	N/A	N/A
bin32	d__Bacteria;p__Bacteroidota;c__Bacteroidia;o__Bacteroidales;f__Muribaculaceae;g__CAG-873;s__CAG-873 sp009775225	GCA_009775225.1	95	d__Bacteria;p__Bacteroidota;c__Bacteroidia;o__Bacteroidales;f__Muribaculaceae;g__CAG-873;s__CAG-873 sp009775225	98.43	0.9	GCA_009775225.1	95	d__Bacteria;p__Bacteroidota;c__Bacteroidia;o__Bacteroidales;f__Muribaculaceae;g__CAG-873;s__CAG-873 sp009775225	98.43	0.9	d__Bacteria;p__Bacteroidota;c__Bacteroidia;o__Bacteroidales;f__Muribaculaceae;g__CAG-873;s__	taxonomic classification defined by topology and ANI	topological placement and ANI have congruent species assignments	GCA_014800815.1, s__CAG-873 sp014800815, 95.0, 78.68, 0.34; GCA_001689415.1, s__CAG-873 sp001689415, 95.0, 78.63, 0.19; GCA_900548975.1, s__CAG-873 sp900548975, 95.0, 78.56, 0.26; GCA_910586595.1, s__CAG-873 sp910586595, 95.0, 78.43, 0.25; GCA_002493945.1, s__CAG-873 sp002493945, 95.0, 78.36, 0.33; GCA_014800735.1, s__CAG-873 sp014800735, 95.0, 78.35, 0.25; GCA_910587355.1, s__CAG-873 sp910587355…	61.46	11	N/A	N/A
bin320	d__Bacteria;p__Firmicutes;c__Bacilli;o__Erysipelotrichales;f__Erysipelotrichaceae;g__Clostridium_AQ;s__Clostridium_AQ innocuum	GCF_012317185.1	95	d__Bacteria;p__Firmicutes;c__Bacilli;o__Erysipelotrichales;f__Erysipelotrichaceae;g__Clostridium_AQ;s__Clostridium_AQ innocuum	97.81	0.52	GCF_012317185.1	95	d__Bacteria;p__Firmicutes;c__Bacilli;o__Erysipelotrichales;f__Erysipelotrichaceae;g__Clostridium_AQ;s__Clostridium_AQ innocuum	97.81	0.52	d__Bacteria;p__Firmicutes;c__Bacilli;o__Erysipelotrichales;f__Erysipelotrichaceae;g__Clostridium_AQ;s__	taxonomic classification defined by topology and ANI	topological placement and ANI have congruent species assignments	GCA_003481775.1, s__Clostridium_AQ sp003481775, 95.0, 91.87, 0.49; GCA_017161075.1, s__Clostridium_AQ sp000165065, 95.0, 84.69, 0.45; GCA_900552125.1, s__Clostridium_AQ sp900552125, 95.0, 79.45, 0.14	17.14	11	N/A	N/A
bin321	Unclassified Bacteria	N/A	N/A	N/A	N/A	N/A	N/A	N/A	N/A	N/A	N/A	N/A	N/A	N/A	N/A	N/A	N/A	N/A	Insufficient number of amino acids in MSA (9.9%)
bin322	d__Bacteria;p__Firmicutes;c__Bacilli;o__Lactobacillales;f__Lactobacillaceae;g__Lactobacillus;s__Lactobacillus taiwanensis	GCF_001436695.1	95	d__Bacteria;p__Firmicutes;c__Bacilli;o__Lactobacillales;f__Lactobacillaceae;g__Lactobacillus;s__Lactobacillus taiwanensis	98.94	0.88	GCF_001436695.1	95	d__Bacteria;p__Firmicutes;c__Bacilli;o__Lactobacillales;f__Lactobacillaceae;g__Lactobacillus;s__Lactobacillus taiwanensis	98.94	0.88	d__Bacteria;p__Firmicutes;c__Bacilli;o__Lactobacillales;f__Lactobacillaceae;g__Lactobacillus;s__	taxonomic classification defined by topology and ANI	topological placement and ANI have congruent species assignments	GCA_910589175.1, s__Lactobacillus sp910589175, 95.0, 86.59, 0.8; GCF_000159355.1, s__Lactobacillus johnsonii, 95.0, 85.63, 0.75; GCF_003584685.1, s__Lactobacillus paragasseri, 95.0, 85.52, 0.74; GCF_000014425.1, s__Lactobacillus gasseri, 95.0, 85.38, 0.73; GCA_910589675.1, s__Lactobacillus sp910589675, 95.0, 84.82, 0.53; GCF_000296835.1, s__Lactobacillus hominis, 95.0, 79.81, 0.39; GCF_001435325.…	75.46	11	N/A	N/A
bin323	d__Bacteria;p__Bacteroidota;c__Bacteroidia;o__Bacteroidales;f__Muribaculaceae;g__CAG-873;s__CAG-873 sp009775535	GCA_009775535.1	95	d__Bacteria;p__Bacteroidota;c__Bacteroidia;o__Bacteroidales;f__Muribaculaceae;g__CAG-873;s__CAG-873 sp009775535	99.22	0.63	GCA_009775535.1	95	d__Bacteria;p__Bacteroidota;c__Bacteroidia;o__Bacteroidales;f__Muribaculaceae;g__CAG-873;s__CAG-873 sp009775535	99.22	0.63	d__Bacteria;p__Bacteroidota;c__Bacteroidia;o__Bacteroidales;f__Muribaculaceae;g__CAG-873;s__	taxonomic classification defined by topology and ANI	topological placement and ANI have congruent species assignments	GCA_905193995.1, s__CAG-873 sp905193995, 95.0, 78.71, 0.02; GCA_910578035.1, s__CAG-873 sp910578035, 95.0, 78.1, 0.05; GCA_905202215.1, s__CAG-873 sp905202215, 95.0, 77.81, 0.06; GCA_910578095.1, s__CAG-873 sp910578095, 95.0, 77.66, 0.04; GCA_009775265.1, s__CAG-873 sp009775265, 95.0, 77.57, 0.03; GCA_910576935.1, s__CAG-873 sp910576935, 95.0, 77.22, 0.05; GCA_910586595.1, s__CAG-873 sp910586595,…	15.55	11	N/A	N/A
bin324	d__Bacteria;p__Firmicutes_B;c__Dehalobacteriia;o__UBA4068;f__UBA5755;g__Avidehalobacter;s__	N/A	N/A	N/A	N/A	N/A	N/A	N/A	N/A	N/A	N/A	d__Bacteria;p__Firmicutes_B;c__Dehalobacteriia;o__UBA4068;f__UBA5755;g__Avidehalobacter;s__	ANI	classification based on placement in class-level tree	GCA_017397935.1, s__Avidehalobacter sp017397935, 95.0, 76.87, 0.21; GCA_018715045.1, s__Avidehalobacter gallistercoris, 95.0, 76.62, 0.16; GCA_017398165.1, s__Avidehalobacter sp017398165, 95.0, 76.02, 0.12	77.12	11	0.916577432	N/A
bin325	d__Bacteria;p__Firmicutes_A;c__Clostridia;o__Lachnospirales;f__Lachnospiraceae;g__UBA2882;s__UBA2882 sp910574745	GCA_910574745.1	95	d__Bacteria;p__Firmicutes_A;c__Clostridia;o__Lachnospirales;f__Lachnospiraceae;g__UBA2882;s__UBA2882 sp910574745	99.23	0.93	GCA_910574745.1	95	d__Bacteria;p__Firmicutes_A;c__Clostridia;o__Lachnospirales;f__Lachnospiraceae;g__UBA2882;s__UBA2882 sp910574745	99.23	0.93	d__Bacteria;p__Firmicutes_A;c__Clostridia;o__Lachnospirales;f__Lachnospiraceae;g__UBA2882;s__	taxonomic classification defined by topology and ANI	topological placement and ANI have congruent species assignments	GCA_002362385.1, s__UBA2882 sp002362385, 95.0, 84.81, 0.74; GCA_017936785.1, s__UBA2882 sp017936785, 95.0, 79.67, 0.39; GCA_900542015.1, s__UBA2882 sp900542015, 95.0, 79.32, 0.37; GCA_017387565.1, s__UBA2882 sp017387565, 95.0, 77.93, 0.16; GCA_900549665.1, s__UBA2882 sp900549665, 95.0, 77.8, 0.17; GCA_900317505.1, s__UBA2882 sp900317505, 95.0, 77.68, 0.17; GCA_017626095.1, s__UBA2882 sp017626095,…	93.05	11	N/A	N/A
bin326	Unclassified Bacteria	N/A	N/A	N/A	N/A	N/A	N/A	N/A	N/A	N/A	N/A	N/A	N/A	N/A	N/A	N/A	N/A	N/A	Insufficient number of amino acids in MSA (0.8%)
bin327	d__Bacteria;p__Actinobacteriota;c__Coriobacteriia;o__Coriobacteriales;f__Eggerthellaceae;g__ZJ304;s__ZJ304 sp910584145	GCA_910584145.1	95	d__Bacteria;p__Actinobacteriota;c__Coriobacteriia;o__Coriobacteriales;f__Eggerthellaceae;g__ZJ304;s__ZJ304 sp910584145	98.39	0.78	GCA_910584145.1	95	d__Bacteria;p__Actinobacteriota;c__Coriobacteriia;o__Coriobacteriales;f__Eggerthellaceae;g__ZJ304;s__ZJ304 sp910584145	98.39	0.78	d__Bacteria;p__Actinobacteriota;c__Coriobacteriia;o__Coriobacteriales;f__Eggerthellaceae;g__ZJ304;s__	taxonomic classification defined by topology and ANI	topological placement and ANI have congruent species assignments	GCF_011039075.1, s__ZJ304 sp011039075, 95.0, 77.93, 0.11	62.85	11	N/A	Genome has more than 17.5% of markers with multiple hits
bin328	Unclassified Bacteria	N/A	N/A	N/A	N/A	N/A	N/A	N/A	N/A	N/A	N/A	N/A	N/A	N/A	N/A	N/A	N/A	N/A	Insufficient number of amino acids in MSA (0.8%)
bin329	d__Bacteria;p__Firmicutes_A;c__Clostridia;o__Lachnospirales;f__Lachnospiraceae;g__CAG-95;s__CAG-95 sp910585005	GCA_910585005.1	95	d__Bacteria;p__Firmicutes_A;c__Clostridia;o__Lachnospirales;f__Lachnospiraceae;g__CAG-95;s__CAG-95 sp910585005	98.51	0.91	GCA_910585005.1	95	d__Bacteria;p__Firmicutes_A;c__Clostridia;o__Lachnospirales;f__Lachnospiraceae;g__CAG-95;s__CAG-95 sp910585005	98.51	0.91	d__Bacteria;p__Firmicutes_A;c__Clostridia;o__Lachnospirales;f__Lachnospiraceae;g__CAG-95;s__	taxonomic classification defined by topology and ANI	topological placement and ANI have congruent species assignments	GCA_910587295.1, s__CAG-95 sp910587295, 95.0, 80.12, 0.43; GCA_014804285.1, s__CAG-95 sp014804285, 95.0, 79.03, 0.33; GCA_000403495.2, s__CAG-95 sp000403495, 95.0, 78.06, 0.2; GCA_014804785.1, s__CAG-95 sp014804785, 95.0, 77.88, 0.19; GCA_018384375.1, s__CAG-95 sp018384375, 95.0, 77.79, 0.21; GCA_014804245.1, s__CAG-95 sp014804245, 95.0, 77.74, 0.16; GCA_011959285.1, s__CAG-95 sp011959285, 95.0, …	89.87	11	N/A	N/A
bin33	Unclassified Bacteria	N/A	N/A	N/A	N/A	N/A	N/A	N/A	N/A	N/A	N/A	N/A	N/A	N/A	N/A	N/A	N/A	N/A	Insufficient number of amino acids in MSA (7.7%)
bin330	d__Bacteria;p__Firmicutes;c__Bacilli;o__RF39;f__UBA660;g__UBA3789;s__	N/A	N/A	N/A	N/A	N/A	GCA_910589335.1	95	d__Bacteria;p__Firmicutes;c__Bacilli;o__RF39;f__UBA660;g__UBA3789;s__UBA3789 sp910589335	95.23	0.47	d__Bacteria;p__Firmicutes;c__Bacilli;o__RF39;f__UBA660;g__UBA3789;s__	taxonomic classification defined by topology and ANI	classification based on placement in class-level tree	GCA_017433415.1, s__UBA3789 sp017433415, 95.0, 81.71, 0.2; GCA_902788735.1, s__UBA3789 sp902788735, 95.0, 81.02, 0.2; GCA_902780395.1, s__UBA3789 sp902780395, 95.0, 80.88, 0.27; GCA_017432645.1, s__UBA3789 sp017432645, 95.0, 80.87, 0.13; GCA_902780585.1, s__UBA3789 sp902780585, 95.0, 80.79, 0.28; GCA_902783435.1, s__UBA3789 sp902783435, 95.0, 80.65, 0.23; GCA_017460175.1, s__UBA3789 sp017460175, …	18.75	11	0.989635714	N/A
bin331	d__Bacteria;p__Firmicutes_A;c__Clostridia;o__Oscillospirales;f__Oscillospiraceae;g__Lawsonibacter;s__Lawsonibacter sp910588635	GCA_910588635.1	95	d__Bacteria;p__Firmicutes_A;c__Clostridia;o__Oscillospirales;f__Oscillospiraceae;g__Lawsonibacter;s__Lawsonibacter sp910588635	99.91	0.9	GCA_910588635.1	95	d__Bacteria;p__Firmicutes_A;c__Clostridia;o__Oscillospirales;f__Oscillospiraceae;g__Lawsonibacter;s__Lawsonibacter sp910588635	99.91	0.9	d__Bacteria;p__Firmicutes_A;c__Clostridia;o__Oscillospirales;f__Oscillospiraceae;g__Lawsonibacter;s__	taxonomic classification defined by topology and ANI	topological placement and ANI have congruent species assignments	GCA_910585815.1, s__Lawsonibacter sp910585815, 95.0, 85.75, 0.66; GCA_000492175.1, s__Lawsonibacter sp000492175, 95.0, 84.75, 0.65; GCA_910578735.1, s__Lawsonibacter sp910578735, 95.0, 84.61, 0.6; GCA_910589085.1, s__Lawsonibacter sp910589085, 95.0, 84.35, 0.61; GCA_910584605.1, s__Lawsonibacter sp910584605, 95.0, 84.33, 0.57; GCF_009911595.1, s__Lawsonibacter sp009911595, 95.0, 84.31, 0.65; GCA_…	75.52	11	N/A	N/A
bin332	Unclassified Bacteria	N/A	N/A	N/A	N/A	N/A	N/A	N/A	N/A	N/A	N/A	N/A	N/A	N/A	N/A	N/A	N/A	N/A	Insufficient number of amino acids in MSA (0.8%)
bin34	d__Bacteria;p__Firmicutes_A;c__Clostridia;o__Christensenellales;f__Borkfalkiaceae;g__Coproplasma;s__Coproplasma sp910578765	GCA_910578765.1	95	d__Bacteria;p__Firmicutes_A;c__Clostridia;o__Christensenellales;f__Borkfalkiaceae;g__Coproplasma;s__Coproplasma sp910578765	95	0.73	GCA_910578765.1	95	d__Bacteria;p__Firmicutes_A;c__Clostridia;o__Christensenellales;f__Borkfalkiaceae;g__Coproplasma;s__Coproplasma sp910578765	95	0.73	d__Bacteria;p__Firmicutes_A;c__Clostridia;o__Christensenellales;f__Borkfalkiaceae;g__Coproplasma;s__	taxonomic classification defined by topology and ANI	topological placement and ANI have congruent species assignments	GCA_910585705.1, s__Coproplasma sp910585705, 95.0, 79.25, 0.37; GCA_910578195.1, s__Coproplasma sp910578195, 95.0, 79.06, 0.33; GCA_910587825.1, s__Coproplasma sp910587825, 95.0, 78.74, 0.33; GCA_910587365.1, s__Coproplasma sp910587365, 95.0, 78.58, 0.31; GCA_910588685.1, s__Coproplasma sp910588685, 95.0, 78.45, 0.21; GCA_910586065.1, s__Coproplasma sp910586065, 95.0, 78.42, 0.25; GCA_910578655.1…	62.35	11	N/A	N/A
bin35	d__Bacteria;p__Bacteroidota;c__Bacteroidia;o__Bacteroidales;f__Muribaculaceae;g__CAG-873;s__CAG-873 sp011959565	GCA_910579035.1	95	d__Bacteria;p__Bacteroidota;c__Bacteroidia;o__Bacteroidales;f__Muribaculaceae;g__CAG-873;s__CAG-873 sp011959565	97.77	0.96	GCA_910579035.1	95	d__Bacteria;p__Bacteroidota;c__Bacteroidia;o__Bacteroidales;f__Muribaculaceae;g__CAG-873;s__CAG-873 sp011959565	97.77	0.96	d__Bacteria;p__Bacteroidota;c__Bacteroidia;o__Bacteroidales;f__Muribaculaceae;g__CAG-873;s__	taxonomic classification defined by topology and ANI	topological placement and ANI have congruent species assignments	GCA_910578035.1, s__CAG-873 sp910578035, 95.0, 78.6, 0.37; GCA_900548975.1, s__CAG-873 sp900548975, 95.0, 78.6, 0.4; GCA_014800735.1, s__CAG-873 sp014800735, 95.0, 78.37, 0.25; GCA_017621055.1, s__CAG-873 sp017621055, 95.0, 78.33, 0.22; GCA_910587915.1, s__CAG-873 sp910587915, 95.0, 78.24, 0.33; GCA_910589055.1, s__CAG-873 sp910589055, 95.0, 78.17, 0.23; GCA_900554265.1, s__CAG-873 sp900554265, 9…	35.33	11	N/A	N/A
bin36	d__Bacteria;p__Firmicutes_A;c__Clostridia;o__Oscillospirales;f__Ruminococcaceae;g__Ruminococcus;s__Ruminococcus sp910579835	GCA_910579835.1	95	d__Bacteria;p__Firmicutes_A;c__Clostridia;o__Oscillospirales;f__Ruminococcaceae;g__Ruminococcus;s__Ruminococcus sp910579835	99.33	0.77	GCA_910579835.1	95	d__Bacteria;p__Firmicutes_A;c__Clostridia;o__Oscillospirales;f__Ruminococcaceae;g__Ruminococcus;s__Ruminococcus sp910579835	99.33	0.77	d__Bacteria;p__Firmicutes_A;c__Clostridia;o__Oscillospirales;f__Ruminococcaceae;g__Ruminococcus;s__	taxonomic classification defined by topology and ANI	topological placement and ANI have congruent species assignments	GCA_900545125.1, s__Ruminococcus sp900545125, 95.0, 79.79, 0.48; GCA_017461395.1, s__Ruminococcus sp017461395, 95.0, 79.16, 0.45; GCA_017513795.1, s__Ruminococcus sp017513795, 95.0, 78.97, 0.45; GCA_017516465.1, s__Ruminococcus sp017516465, 95.0, 78.71, 0.42; GCA_900752785.1, s__Ruminococcus sp900752785, 95.0, 78.69, 0.23; GCA_017462565.1, s__Ruminococcus sp017462565, 95.0, 78.51, 0.36; GCA_90519…	72.99	11	N/A	N/A
bin37	d__Bacteria;p__Firmicutes_A;c__Clostridia;o__Oscillospirales;f__Acutalibacteraceae;g__Acutalibacter;s__Acutalibacter sp003612555	GCF_003612555.1	95	d__Bacteria;p__Firmicutes_A;c__Clostridia;o__Oscillospirales;f__Acutalibacteraceae;g__Acutalibacter;s__Acutalibacter sp003612555	98.75	0.68	GCF_003612555.1	95	d__Bacteria;p__Firmicutes_A;c__Clostridia;o__Oscillospirales;f__Acutalibacteraceae;g__Acutalibacter;s__Acutalibacter sp003612555	98.75	0.68	d__Bacteria;p__Firmicutes_A;c__Clostridia;o__Oscillospirales;f__Acutalibacteraceae;g__Acutalibacter;s__	taxonomic classification defined by topology and ANI	topological placement and ANI have congruent species assignments	GCA_910587835.1, s__Acutalibacter sp910587835, 95.0, 79.92, 0.36; GCA_910588415.1, s__Acutalibacter sp910588415, 95.0, 79.69, 0.42; GCA_910580045.1, s__Acutalibacter sp910580045, 95.0, 79.68, 0.35; GCA_910587995.1, s__Acutalibacter sp910587995, 95.0, 79.66, 0.41; GCA_910584745.1, s__Acutalibacter sp910584745, 95.0, 79.57, 0.29; GCA_910574935.1, s__Acutalibacter sp910574935, 95.0, 79.57, 0.3; GCF_…	73.15	11	N/A	Genome has more than 15.0% of markers with multiple hits
bin38	d__Bacteria;p__Firmicutes_A;c__Clostridia;o__Oscillospirales;f__Oscillospiraceae;g__HGM13010;s__	N/A	N/A	N/A	N/A	N/A	N/A	N/A	N/A	N/A	N/A	d__Bacteria;p__Firmicutes_A;c__Clostridia;o__Oscillospirales;f__Oscillospiraceae;g__HGM13010;s__	ANI	classification based on placement in class-level tree	GCA_900754965.1, s__HGM13010 sp900754965, 95.0, 77.93, 0.35; GCA_905214605.1, s__HGM13010 sp905214605, 95.0, 77.27, 0.23; GCA_017938835.1, s__HGM13010 sp017938835, 95.0, 77.12, 0.13; GCA_017411665.1, s__HGM13010 sp017411665, 95.0, 76.88, 0.09; GCA_017415945.1, s__HGM13010 sp017415945, 95.0, 76.36, 0.18	59.02	11	0.953848017	N/A
bin39	Unclassified	N/A	N/A	N/A	N/A	N/A	N/A	N/A	N/A	N/A	N/A	N/A	N/A	N/A	N/A	N/A	N/A	N/A	No bacterial or archaeal marker
bin4	Unclassified	N/A	N/A	N/A	N/A	N/A	N/A	N/A	N/A	N/A	N/A	N/A	N/A	N/A	N/A	N/A	N/A	N/A	No bacterial or archaeal marker
bin40	Unclassified Bacteria	N/A	N/A	N/A	N/A	N/A	N/A	N/A	N/A	N/A	N/A	N/A	N/A	N/A	N/A	N/A	N/A	N/A	Insufficient number of amino acids in MSA (8.5%)
bin41	d__Bacteria;p__Bacteroidota;c__Bacteroidia;o__Bacteroidales;f__Muribaculaceae;g__CAG-873;s__	N/A	N/A	N/A	N/A	N/A	GCA_009775225.1	95	d__Bacteria;p__Bacteroidota;c__Bacteroidia;o__Bacteroidales;f__Muribaculaceae;g__CAG-873;s__CAG-873 sp009775225	98.02	0.42	d__Bacteria;p__Bacteroidota;c__Bacteroidia;o__Bacteroidales;f__Muribaculaceae;g__CAG-873;s__	taxonomic classification defined by topology and ANI	classification based on placement in class-level tree	GCA_014800815.1, s__CAG-873 sp014800815, 95.0, 78.44, 0.17; GCA_900548975.1, s__CAG-873 sp900548975, 95.0, 78.43, 0.14; GCA_002493945.1, s__CAG-873 sp002493945, 95.0, 78.36, 0.18; GCA_910579035.1, s__CAG-873 sp011959565, 95.0, 78.15, 0.15; GCA_910583525.1, s__CAG-873 sp910583525, 95.0, 78.14, 0.17; GCA_910579995.1, s__CAG-873 sp009775135, 95.0, 77.97, 0.13; GCA_014800735.1, s__CAG-873 sp014800735…	34.51	11	0.999465778	N/A
bin42	d__Bacteria;p__Bacteroidota;c__Bacteroidia;o__Bacteroidales;f__Muribaculaceae;g__CAG-873;s__	N/A	N/A	N/A	N/A	N/A	GCA_009775265.1	95	d__Bacteria;p__Bacteroidota;c__Bacteroidia;o__Bacteroidales;f__Muribaculaceae;g__CAG-873;s__CAG-873 sp009775265	99.21	0.37	d__Bacteria;p__Bacteroidota;c__Bacteroidia;o__Bacteroidales;f__Muribaculaceae;g__CAG-873;s__	taxonomic classification defined by topology and ANI	classification based on placement in class-level tree	GCA_014801485.1, s__CAG-873 sp014801485, 95.0, 79.88, 0.21; GCA_900550395.1, s__CAG-873 sp900550395, 95.0, 79.64, 0.23; GCA_910578095.1, s__CAG-873 sp910578095, 95.0, 79.18, 0.3; GCA_910587925.1, s__CAG-873 sp910587925, 95.0, 78.68, 0.11; GCA_004552485.1, s__CAG-873 sp004552485, 95.0, 78.24, 0.14; GCA_910577315.1, s__CAG-873 sp910577315, 95.0, 78.21, 0.14; GCA_009775125.1, s__CAG-873 sp001689665,…	10.56	11	0.999998141	N/A
bin43	Unclassified Bacteria	N/A	N/A	N/A	N/A	N/A	N/A	N/A	N/A	N/A	N/A	N/A	N/A	N/A	N/A	N/A	N/A	N/A	Insufficient number of amino acids in MSA (1.6%)
bin44	d__Bacteria;p__Firmicutes_A;c__Clostridia;o__Oscillospirales;f__Ruminococcaceae;g__CAG-115;s__CAG-115 sp910587465	GCA_910587465.1	95	d__Bacteria;p__Firmicutes_A;c__Clostridia;o__Oscillospirales;f__Ruminococcaceae;g__CAG-115;s__CAG-115 sp910587465	98.6	0.86	GCA_910587465.1	95	d__Bacteria;p__Firmicutes_A;c__Clostridia;o__Oscillospirales;f__Ruminococcaceae;g__CAG-115;s__CAG-115 sp910587465	98.6	0.86	d__Bacteria;p__Firmicutes_A;c__Clostridia;o__Oscillospirales;f__Ruminococcaceae;g__CAG-115;s__	taxonomic classification defined by topology and ANI	topological placement and ANI have congruent species assignments	GCA_014799395.1, s__CAG-115 sp014799395, 95.0, 85.12, 0.71; GCA_910579125.1, s__CAG-115 sp910579125, 95.0, 82.17, 0.68; GCA_002492075.1, s__CAG-115 sp002492075, 95.0, 78.23, 0.35; GCA_910577365.1, s__CAG-115 sp910577365, 95.0, 78.03, 0.2; GCA_002425305.1, s__CAG-115 sp002425305, 95.0, 78.03, 0.35; GCA_910587135.1, s__CAG-115 sp910587135, 95.0, 78.02, 0.25; GCA_014799385.1, s__CAG-115 sp014799385,…	96.31	11	N/A	N/A
bin45	d__Bacteria;p__Bacteroidota;c__Bacteroidia;o__Bacteroidales;f__Muribaculaceae;g__UBA7173;s__UBA7173 sp910578395	GCA_910578395.1	95	d__Bacteria;p__Bacteroidota;c__Bacteroidia;o__Bacteroidales;f__Muribaculaceae;g__UBA7173;s__UBA7173 sp910578395	99.12	0.94	GCA_910578395.1	95	d__Bacteria;p__Bacteroidota;c__Bacteroidia;o__Bacteroidales;f__Muribaculaceae;g__UBA7173;s__UBA7173 sp910578395	99.12	0.94	d__Bacteria;p__Bacteroidota;c__Bacteroidia;o__Bacteroidales;f__Muribaculaceae;g__UBA7173;s__	taxonomic classification defined by topology and ANI	topological placement and ANI have congruent species assignments	GCA_014800445.1, s__UBA7173 sp014800445, 95.0, 79.05, 0.4; GCA_004102805.1, s__UBA7173 sp004102805, 95.0, 78.5, 0.07; GCA_910575545.1, s__UBA7173 sp013316675, 95.0, 78.32, 0.07; GCA_910575615.1, s__UBA7173 sp001689685, 95.0, 78.2, 0.08; GCA_001701135.1, s__UBA7173 sp001701135, 95.0, 77.81, 0.06; GCA_004102785.1, s__UBA7173 sp002491305, 95.0, 77.71, 0.07; GCA_001689485.1, s__UBA7173 sp001689485, 9…	87.45	11	N/A	N/A
bin47	d__Bacteria;p__Desulfobacterota_I;c__Desulfovibrionia;o__Desulfovibrionales;f__Desulfovibrionaceae;g__Desulfovibrio;s__	N/A	N/A	N/A	N/A	N/A	GCA_009773975.1	95	d__Bacteria;p__Desulfobacterota_I;c__Desulfovibrionia;o__Desulfovibrionales;f__Desulfovibrionaceae;g__Desulfovibrio;s__Desulfovibrio sp009773975	98.31	0.43	d__Bacteria;p__Desulfobacterota_I;c__Desulfovibrionia;o__Desulfovibrionales;f__Desulfovibrionaceae;g__Desulfovibrio;s__	taxonomic classification defined by topology and ANI	classification based on placement in class-level tree	GCA_017454005.1, s__Desulfovibrio sp017454005, 95.0, 80.27, 0.01; GCA_002369295.1, s__Desulfovibrio sp002369295, 95.0, 78.6, 0.01; GCA_014803725.1, s__Desulfovibrio sp014803725, 95.0, 78.0, 0.04; GCA_014804915.1, s__Desulfovibrio sp014804915, 95.0, 77.88, 0.04; GCA_015062205.1, s__Desulfovibrio desulfuricans_D, 95.0, 77.6, 0.04; GCA_019113165.1, s__Desulfovibrio intestinipullorum, 95.0, 77.36, 0.…	36.95	11	0.999425718	N/A
bin48	Unclassified Bacteria	N/A	N/A	N/A	N/A	N/A	N/A	N/A	N/A	N/A	N/A	N/A	N/A	N/A	N/A	N/A	N/A	N/A	Insufficient number of amino acids in MSA (5.0%)
bin49	d__Bacteria;p__Bacteroidota;c__Bacteroidia;o__Bacteroidales;f__Muribaculaceae;g__CAG-485;s__CAG-485 sp009775365	GCA_009775365.1	95	d__Bacteria;p__Bacteroidota;c__Bacteroidia;o__Bacteroidales;f__Muribaculaceae;g__CAG-485;s__CAG-485 sp009775365	99.38	0.58	GCA_009775365.1	95	d__Bacteria;p__Bacteroidota;c__Bacteroidia;o__Bacteroidales;f__Muribaculaceae;g__CAG-485;s__CAG-485 sp009775365	99.38	0.58	d__Bacteria;p__Bacteroidota;c__Bacteroidia;o__Bacteroidales;f__Muribaculaceae;g__CAG-485;s__	taxonomic classification defined by topology and ANI	topological placement and ANI have congruent species assignments	GCA_003762615.1, s__CAG-485 sp002493045, 95.0, 80.35, 0.15; GCA_014801875.1, s__CAG-485 sp014801875, 95.0, 78.69, 0.14; GCA_910585275.1, s__CAG-485 sp910585275, 95.0, 78.36, 0.16; GCA_014801785.1, s__CAG-485 sp014801785, 95.0, 78.24, 0.04; GCA_014801595.1, s__CAG-485 sp014801595, 95.0, 78.16, 0.06; GCA_009775375.1, s__CAG-485 sp009775375, 95.0, 78.14, 0.11; GCA_910573745.1, s__CAG-485 sp002361215…	69.42	11	N/A	N/A
bin5	d__Bacteria;p__Patescibacteria;c__Saccharimonadia;o__Saccharimonadales;f__Nanosyncoccaceae;g__Nanosyncoccus;s__	N/A	N/A	N/A	N/A	N/A	N/A	N/A	N/A	N/A	N/A	d__Bacteria;p__Patescibacteria;c__Saccharimonadia;o__Saccharimonadales;f__Nanosyncoccaceae;g__Nanosyncoccus;s__	ANI	classification based on placement in class-level tree	GCA_017480095.1, s__Nanosyncoccus sp017480095, 95.0, 79.58, 0.04; GCA_013316435.1, s__Nanosyncoccus sp013316435, 95.0, 79.18, 0.07; GCA_003979185.1, s__Nanosyncoccus sp003979185, 95.0, 78.98, 0.07; GCA_017514045.1, s__Nanosyncoccus sp017514045, 95.0, 78.76, 0.05; GCA_017545485.1, s__Nanosyncoccus sp017545485, 95.0, 78.69, 0.04; GCA_002350545.1, s__Nanosyncoccus sp002350545, 95.0, 78.64, 0.03; GCA…	29.49	11	0.940581759	N/A
bin50	d__Bacteria;p__Firmicutes_A;c__Clostridia;o__Lachnospirales;f__Lachnospiraceae;g__Blautia;s__Blautia pseudococcoides	GCF_001689125.2	95	d__Bacteria;p__Firmicutes_A;c__Clostridia;o__Lachnospirales;f__Lachnospiraceae;g__Blautia;s__Blautia pseudococcoides	99.42	0.88	GCF_001689125.2	95	d__Bacteria;p__Firmicutes_A;c__Clostridia;o__Lachnospirales;f__Lachnospiraceae;g__Blautia;s__Blautia pseudococcoides	99.42	0.88	d__Bacteria;p__Firmicutes_A;c__Clostridia;o__Lachnospirales;f__Lachnospiraceae;g__Blautia;s__	taxonomic classification defined by topology and ANI	topological placement and ANI have congruent species assignments	GCA_002270465.1, s__Blautia hominis, 95.0, 94.13, 0.74; GCF_014287615.1, s__Blautia sp001304935, 95.0, 85.54, 0.68; GCF_900461125.1, s__Blautia coccoides, 95.0, 85.32, 0.69; GCF_003287895.1, s__Blautia argi, 95.0, 78.2, 0.19; GCA_003481745.1, s__Blautia stercoris, 95.0, 78.12, 0.17; GCF_002222595.2, s__Blautia hansenii, 95.0, 78.05, 0.15; GCF_013304445.1, s__Blautia sp900541955, 95.0, 78.0, 0.21;…	85.84	11	N/A	Genome has more than 13.3% of markers with multiple hits
bin51	d__Bacteria;p__Proteobacteria;c__Gammaproteobacteria;o__Burkholderiales;f__Burkholderiaceae;g__Parasutterella;s__	N/A	N/A	N/A	N/A	N/A	GCA_900552195.1	95	d__Bacteria;p__Proteobacteria;c__Gammaproteobacteria;o__Burkholderiales;f__Burkholderiaceae;g__Parasutterella;s__Parasutterella sp900552195	97.99	0.21	d__Bacteria;p__Proteobacteria;c__Gammaproteobacteria;o__Burkholderiales;f__Burkholderiaceae;g__Parasutterella;s__	taxonomic classification defined by topology and ANI	classification based on placement in class-level tree	GCF_000205025.1, s__Parasutterella excrementihominis, 95.0, 94.61, 0.46; GCA_900766055.1, s__Parasutterella sp900766055, 95.0, 92.7, 0.42; GCA_000980495.1, s__Parasutterella gallistercoris, 95.0, 91.41, 0.42; GCA_900554375.1, s__Parasutterella sp900554375, 95.0, 86.14, 0.21; GCF_009767915.1, s__Parasutterella sp009767915, 95.0, 78.18, 0.14	13.96	11	0.999992051	N/A
bin52	Unclassified Bacteria	N/A	N/A	N/A	N/A	N/A	N/A	N/A	N/A	N/A	N/A	N/A	N/A	N/A	N/A	N/A	N/A	N/A	Insufficient number of amino acids in MSA (5.0%)
bin53	d__Bacteria;p__Firmicutes_A;c__Clostridia;o__UBA1212;f__UBA1255;g__Egerieisoma;s__	N/A	N/A	N/A	N/A	N/A	N/A	N/A	N/A	N/A	N/A	d__Bacteria;p__Firmicutes_A;c__Clostridia;o__UBA1212;f__UBA1255;g__Egerieisoma;s__	ANI	classification based on placement in class-level tree	GCA_900761125.1, s__Egerieisoma sp900552695, 95.0, 77.97, 0.28; GCA_904420095.1, s__Egerieisoma faecipullorum, 95.0, 77.5, 0.29; GCA_900543695.1, s__Egerieisoma sp900543695, 95.0, 77.37, 0.28; GCA_017560765.1, s__Egerieisoma sp017560765, 95.0, 77.33, 0.09; GCA_017522515.1, s__Egerieisoma sp017522515, 95.0, 77.28, 0.07; GCA_015069165.1, s__Egerieisoma sp015069165, 95.0, 77.03, 0.11; GCA_017622825.…	53.91	11	0.934121718	N/A
bin54	d__Bacteria;p__Bacteroidota;c__Bacteroidia;o__Bacteroidales;f__Muribaculaceae;g__CAG-873;s__CAG-873 sp009775535	GCA_009775535.1	95	d__Bacteria;p__Bacteroidota;c__Bacteroidia;o__Bacteroidales;f__Muribaculaceae;g__CAG-873;s__CAG-873 sp009775535	99.22	0.75	GCA_009775535.1	95	d__Bacteria;p__Bacteroidota;c__Bacteroidia;o__Bacteroidales;f__Muribaculaceae;g__CAG-873;s__CAG-873 sp009775535	99.22	0.75	d__Bacteria;p__Bacteroidota;c__Bacteroidia;o__Bacteroidales;f__Muribaculaceae;g__CAG-873;s__	taxonomic classification defined by topology and ANI	topological placement and ANI have congruent species assignments	GCA_910578365.1, s__CAG-873 sp910578365, 95.0, 78.29, 0.12; GCA_900548975.1, s__CAG-873 sp900548975, 95.0, 77.78, 0.13; GCA_910587355.1, s__CAG-873 sp910587355, 95.0, 77.55, 0.06; GCA_002478045.1, s__CAG-873 sp002478045, 95.0, 77.49, 0.06; GCA_900759845.1, s__CAG-873 sp900759845, 95.0, 77.39, 0.04; GCA_004553485.1, s__CAG-873 sp004553485, 95.0, 77.37, 0.08; GCA_004552485.1, s__CAG-873 sp004552485…	35.35	11	N/A	N/A
bin55	d__Bacteria;p__Firmicutes_A;c__Clostridia;o__Lachnospirales;f__Lachnospiraceae;g__UBA3282;s__	N/A	N/A	N/A	N/A	N/A	N/A	N/A	N/A	N/A	N/A	d__Bacteria;p__Firmicutes_A;c__Clostridia;o__Lachnospirales;f__Lachnospiraceae;g__UBA3282;s__	taxonomic classification defined by topology and ANI	classification based on placement in class-level tree	GCA_910584965.1, s__UBA3282 sp910584965, 95.0, 81.66, 0.72; GCA_910578475.1, s__UBA3282 sp910578475, 95.0, 81.15, 0.71; GCA_910578715.1, s__UBA3282 sp910578715, 95.0, 80.88, 0.71; GCA_910579395.1, s__UBA3282 sp910579395, 95.0, 80.5, 0.66; GCA_910579735.1, s__UBA3282 sp910579735, 95.0, 78.32, 0.35; GCA_910578845.1, s__UBA3282 sp910578845, 95.0, 77.35, 0.28; GCA_002492725.1, s__UBA3282 sp002492725,…	46.53	11	0.975753899	Genome not assigned to closest species as it falls outside its pre-defined ANI radius
bin56	d__Bacteria;p__Bacteroidota;c__Bacteroidia;o__Bacteroidales;f__Muribaculaceae;g__CAG-873;s__	N/A	N/A	N/A	N/A	N/A	GCA_002490635.1	95	d__Bacteria;p__Bacteroidota;c__Bacteroidia;o__Bacteroidales;f__Muribaculaceae;g__CAG-873;s__CAG-873 sp002490635	99.47	0.47	d__Bacteria;p__Bacteroidota;c__Bacteroidia;o__Bacteroidales;f__Muribaculaceae;g__CAG-873;s__	taxonomic classification defined by topology and ANI	classification based on placement in class-level tree	GCA_900548975.1, s__CAG-873 sp900548975, 95.0, 78.95, 0.17; GCA_900541865.1, s__CAG-873 sp900541865, 95.0, 78.78, 0.19; GCA_009775225.1, s__CAG-873 sp009775225, 95.0, 78.73, 0.19; GCA_900554265.1, s__CAG-873 sp900554265, 95.0, 78.5, 0.14; GCA_910579035.1, s__CAG-873 sp011959565, 95.0, 78.49, 0.16; GCA_014800735.1, s__CAG-873 sp014800735, 95.0, 78.46, 0.14; GCA_910577315.1, s__CAG-873 sp910577315,…	15.67	11	0.999998713	N/A
bin57	d__Bacteria;p__Bacteroidota;c__Bacteroidia;o__Bacteroidales;f__Muribaculaceae;g__CAG-485;s__CAG-485 sp002361155	GCA_002361155.1	95	d__Bacteria;p__Bacteroidota;c__Bacteroidia;o__Bacteroidales;f__Muribaculaceae;g__CAG-485;s__CAG-485 sp002361155	97.68	0.76	GCA_002361155.1	95	d__Bacteria;p__Bacteroidota;c__Bacteroidia;o__Bacteroidales;f__Muribaculaceae;g__CAG-485;s__CAG-485 sp002361155	97.68	0.76	d__Bacteria;p__Bacteroidota;c__Bacteroidia;o__Bacteroidales;f__Muribaculaceae;g__CAG-485;s__	taxonomic classification defined by topology and ANI	topological placement and ANI have congruent species assignments	GCA_910584545.1, s__CAG-485 sp910584545, 95.0, 83.3, 0.79; GCA_002493515.1, s__CAG-485 sp002493515, 95.0, 78.89, 0.22; GCA_910584125.1, s__CAG-485 sp910584125, 95.0, 78.44, 0.33; GCA_905214735.1, s__CAG-485 sp905214735, 95.0, 78.33, 0.29; GCA_910585285.1, s__CAG-485 sp910585285, 95.0, 78.08, 0.1; GCA_900760815.1, s__CAG-485 sp900760815, 95.0, 78.01, 0.28; GCA_900554345.1, s__CAG-485 sp900554345, …	51.73	11	N/A	N/A
bin58	d__Bacteria;p__Firmicutes_A;c__Clostridia;o__Oscillospirales;f__Oscillospiraceae;g__Enterenecus;s__	N/A	N/A	N/A	N/A	N/A	GCA_910587255.1	95	d__Bacteria;p__Firmicutes_A;c__Clostridia;o__Oscillospirales;f__Oscillospiraceae;g__Enterenecus;s__Enterenecus sp910587255	92.65	0.56	d__Bacteria;p__Firmicutes_A;c__Clostridia;o__Oscillospirales;f__Oscillospiraceae;g__Enterenecus;s__	taxonomic classification defined by topology and ANI	classification based on placement in class-level tree	GCA_910585265.1, s__Enterenecus sp910585265, 95.0, 84.39, 0.52; GCA_910588105.1, s__Enterenecus sp910588105, 95.0, 84.23, 0.38; GCA_910584835.1, s__Enterenecus sp910584835, 95.0, 83.71, 0.39; GCA_910584285.1, s__Enterenecus sp910584285, 95.0, 82.71, 0.34; GCA_004560375.1, s__Enterenecus sp004560375, 95.0, 82.54, 0.32; GCA_910588135.1, s__Enterenecus sp910588135, 95.0, 82.1, 0.37; GCA_014799505.1,…	17.81	11	0.997243655	Genome not assigned to closest species as it falls outside its pre-defined ANI radius
bin6	d__Bacteria;p__Firmicutes_A;c__Clostridia;o__Lachnospirales;f__Lachnospiraceae;g__Butyribacter;s__Butyribacter sp910588655	GCA_910588655.1	95	d__Bacteria;p__Firmicutes_A;c__Clostridia;o__Lachnospirales;f__Lachnospiraceae;g__Butyribacter;s__Butyribacter sp910588655	98.56	0.97	GCA_910588655.1	95	d__Bacteria;p__Firmicutes_A;c__Clostridia;o__Lachnospirales;f__Lachnospiraceae;g__Butyribacter;s__Butyribacter sp910588655	98.56	0.97	d__Bacteria;p__Firmicutes_A;c__Clostridia;o__Lachnospirales;f__Lachnospiraceae;g__Butyribacter;s__	taxonomic classification defined by topology and ANI	topological placement and ANI have congruent species assignments	GCA_910579085.1, s__Butyribacter sp910579085, 95.0, 92.32, 0.97; GCA_910580005.1, s__Butyribacter sp910580005, 95.0, 89.44, 0.81; GCA_910586555.1, s__Butyribacter sp910586555, 95.0, 84.65, 0.9; GCA_002499945.1, s__Butyribacter sp002499945, 95.0, 84.44, 0.9; GCA_910577825.1, s__Butyribacter sp910577825, 95.0, 83.8, 0.9; GCA_009774235.1, s__Butyribacter sp009774235, 95.0, 82.28, 0.74; GCA_002493085…	17.93	11	N/A	N/A
bin60	Unclassified	N/A	N/A	N/A	N/A	N/A	N/A	N/A	N/A	N/A	N/A	N/A	N/A	N/A	N/A	N/A	N/A	N/A	No bacterial or archaeal marker
bin61	d__Bacteria;p__Bacteroidota;c__Bacteroidia;o__Bacteroidales;f__Muribaculaceae;g__Duncaniella;s__	N/A	N/A	N/A	N/A	N/A	GCF_003024805.1	95	d__Bacteria;p__Bacteroidota;c__Bacteroidia;o__Bacteroidales;f__Muribaculaceae;g__Duncaniella;s__Duncaniella muris	98.77	0.49	d__Bacteria;p__Bacteroidota;c__Bacteroidia;o__Bacteroidales;f__Muribaculaceae;g__Duncaniella;s__	taxonomic classification defined by topology and ANI	classification based on placement in class-level tree	GCA_900544535.1, s__Duncaniella sp900544535, 95.0, 82.93, 0.41; GCA_910586665.1, s__Duncaniella sp910586665, 95.0, 80.75, 0.28; GCA_910577345.1, s__Duncaniella sp910577345, 95.0, 80.51, 0.33; GCA_910578445.1, s__Duncaniella sp910578445, 95.0, 79.88, 0.26; GCF_004803915.1, s__Duncaniella dubosii, 95.0, 79.62, 0.27; GCA_014801945.1, s__Duncaniella sp014801945, 95.0, 79.44, 0.21; GCA_014802345.1, s_…	16.4	11	0.999078588	N/A
bin62	d__Bacteria;p__Firmicutes_A;c__Clostridia;o__Lachnospirales;f__Lachnospiraceae;g__UBA3282;s__UBA3282 sp910575245	GCA_910575245.1	95	d__Bacteria;p__Firmicutes_A;c__Clostridia;o__Lachnospirales;f__Lachnospiraceae;g__UBA3282;s__UBA3282 sp910575245	99.61	0.92	GCA_910575245.1	95	d__Bacteria;p__Firmicutes_A;c__Clostridia;o__Lachnospirales;f__Lachnospiraceae;g__UBA3282;s__UBA3282 sp910575245	99.61	0.92	d__Bacteria;p__Firmicutes_A;c__Clostridia;o__Lachnospirales;f__Lachnospiraceae;g__UBA3282;s__	taxonomic classification defined by topology and ANI	topological placement and ANI have congruent species assignments	GCA_910578115.1, s__UBA3282 sp910578115, 95.0, 79.47, 0.48; GCA_009774655.1, s__UBA3282 sp009774655, 95.0, 79.43, 0.41; GCA_910578345.1, s__UBA3282 sp009774575, 95.0, 79.32, 0.45; GCA_910588215.1, s__UBA3282 sp910588215, 95.0, 79.14, 0.47; GCA_910578555.1, s__UBA3282 sp910578555, 95.0, 78.46, 0.31; GCA_014804485.1, s__UBA3282 sp014804485, 95.0, 78.38, 0.26; GCA_014804355.1, s__UBA3282 sp014804355…	56.35	11	N/A	N/A
bin63	d__Bacteria;p__Bacteroidota;c__Bacteroidia;o__Bacteroidales;f__Muribaculaceae;g__CAG-873;s__	N/A	N/A	N/A	N/A	N/A	GCA_009775535.1	95	d__Bacteria;p__Bacteroidota;c__Bacteroidia;o__Bacteroidales;f__Muribaculaceae;g__CAG-873;s__CAG-873 sp009775535	99.04	0.39	d__Bacteria;p__Bacteroidota;c__Bacteroidia;o__Bacteroidales;f__Muribaculaceae;g__CAG-873;s__	taxonomic classification defined by topology and ANI	classification based on placement in class-level tree	GCA_910576775.1, s__CAG-873 sp910576775, 95.0, 76.89, 0.03; GCA_910577315.1, s__CAG-873 sp910577315, 95.0, 76.88, 0.03; GCA_016302215.1, s__CAG-873 sp016302215, 95.0, 76.82, 0.03; GCA_004554255.1, s__CAG-873 sp004554255, 95.0, 76.72, 0.03; GCA_900759825.1, s__CAG-873 sp900759825, 95.0, 76.7, 0.03; GCA_905193995.1, s__CAG-873 sp905193995, 95.0, 76.69, 0.03; GCA_910586995.1, s__CAG-873 sp910586995,…	25.48	11	0.999333032	N/A
bin64	d__Bacteria;p__Bacteroidota;c__Bacteroidia;o__Bacteroidales;f__Muribaculaceae;g__Paramuribaculum;s__Paramuribaculum sp910579675	GCA_910579675.1	95	d__Bacteria;p__Bacteroidota;c__Bacteroidia;o__Bacteroidales;f__Muribaculaceae;g__Paramuribaculum;s__Paramuribaculum sp910579675	99.77	0.94	GCA_910579675.1	95	d__Bacteria;p__Bacteroidota;c__Bacteroidia;o__Bacteroidales;f__Muribaculaceae;g__Paramuribaculum;s__Paramuribaculum sp910579675	99.77	0.94	d__Bacteria;p__Bacteroidota;c__Bacteroidia;o__Bacteroidales;f__Muribaculaceae;g__Paramuribaculum;s__	taxonomic classification defined by topology and ANI	topological placement and ANI have congruent species assignments	GCA_014801735.1, s__Paramuribaculum sp014801735, 95.0, 78.41, 0.16; GCA_910588065.1, s__Paramuribaculum sp910588065, 95.0, 78.01, 0.17; GCA_900759915.1, s__Paramuribaculum sp900759915, 95.0, 77.91, 0.19; GCA_910587425.1, s__Paramuribaculum sp910587425, 95.0, 77.9, 0.15; GCA_900551515.1, s__Paramuribaculum sp900551515, 95.0, 77.89, 0.21; GCA_014801865.1, s__Paramuribaculum sp014801865, 95.0, 77.85…	86.04	11	N/A	Genome has more than 11.7% of markers with multiple hits
bin65	d__Bacteria;p__Firmicutes_A;c__Clostridia;o__Lachnospirales;f__Lachnospiraceae;g__1XD8-76;s__1XD8-76 sp910578085	GCA_910578085.1	95	d__Bacteria;p__Firmicutes_A;c__Clostridia;o__Lachnospirales;f__Lachnospiraceae;g__1XD8-76;s__1XD8-76 sp910578085	97.93	0.56	GCA_910578085.1	95	d__Bacteria;p__Firmicutes_A;c__Clostridia;o__Lachnospirales;f__Lachnospiraceae;g__1XD8-76;s__1XD8-76 sp910578085	97.93	0.56	d__Bacteria;p__Firmicutes_A;c__Clostridia;o__Lachnospirales;f__Lachnospiraceae;g__1XD8-76;s__	taxonomic classification defined by topology and ANI	topological placement and ANI have congruent species assignments	GCA_003611955.1, s__1XD8-76 sp003611955, 95.0, 97.8, 0.62; GCA_910584915.1, s__1XD8-76 sp910584915, 95.0, 82.0, 0.49; GCA_910577955.1, s__1XD8-76 sp910577955, 95.0, 80.49, 0.57; GCA_910573755.1, s__1XD8-76 sp910573755, 95.0, 80.43, 0.43; GCA_014804795.1, s__1XD8-76 sp014804795, 95.0, 79.75, 0.44; GCA_015056725.1, s__1XD8-76 sp015056725, 95.0, 76.38, 0.08	13.05	11	N/A	Genome has more than 80.0% of markers with multiple hits
bin66	Unclassified Bacteria	N/A	N/A	N/A	N/A	N/A	N/A	N/A	N/A	N/A	N/A	N/A	N/A	N/A	N/A	N/A	N/A	N/A	Insufficient number of amino acids in MSA (5.8%)
bin67	d__Bacteria;p__Bacteroidota;c__Bacteroidia;o__Bacteroidales;f__Muribaculaceae;g__UBA7173;s__	N/A	N/A	N/A	N/A	N/A	GCA_004102785.1	95	d__Bacteria;p__Bacteroidota;c__Bacteroidia;o__Bacteroidales;f__Muribaculaceae;g__UBA7173;s__UBA7173 sp002491305	99.25	0.43	d__Bacteria;p__Bacteroidota;c__Bacteroidia;o__Bacteroidales;f__Muribaculaceae;g__UBA7173;s__	taxonomic classification defined by topology and ANI	classification based on placement in class-level tree	GCA_900759895.1, s__UBA7173 sp900759895, 95.0, 82.7, 0.41; GCA_900552325.1, s__UBA7173 sp900552325, 95.0, 82.13, 0.39; GCA_900555165.1, s__UBA7173 sp900555165, 95.0, 79.43, 0.21; GCA_910575615.1, s__UBA7173 sp001689685, 95.0, 79.25, 0.15; GCA_910587075.1, s__UBA7173 sp910587075, 95.0, 79.15, 0.16; GCA_910584735.1, s__UBA7173 sp910584735, 95.0, 79.08, 0.2; GCA_910579105.1, s__UBA7173 sp910579105, …	52.68	11	0.999392817	N/A
bin68	Unclassified Bacteria	N/A	N/A	N/A	N/A	N/A	N/A	N/A	N/A	N/A	N/A	N/A	N/A	N/A	N/A	N/A	N/A	N/A	Insufficient number of amino acids in MSA (3.9%)
bin69	d__Bacteria;p__Bacteroidota;c__Bacteroidia;o__Bacteroidales;f__Muribaculaceae;g__CAG-873;s__	N/A	N/A	N/A	N/A	N/A	GCA_009775125.1	95	d__Bacteria;p__Bacteroidota;c__Bacteroidia;o__Bacteroidales;f__Muribaculaceae;g__CAG-873;s__CAG-873 sp001689665	89.87	0.82	d__Bacteria;p__Bacteroidota;c__Bacteroidia;o__Bacteroidales;f__Muribaculaceae;g__CAG-873;s__	taxonomic classification defined by topology and ANI	classification based on placement in class-level tree	GCA_004552485.1, s__CAG-873 sp004552485, 95.0, 77.82, 0.21; GCA_910577315.1, s__CAG-873 sp910577315, 95.0, 77.79, 0.21; GCA_910579035.1, s__CAG-873 sp011959565, 95.0, 77.7, 0.16; GCA_910584905.1, s__CAG-873 sp910584905, 95.0, 77.67, 0.2; GCA_014800735.1, s__CAG-873 sp014800735, 95.0, 77.66, 0.16; GCA_004552725.1, s__CAG-873 sp004552725, 95.0, 77.59, 0.14; GCA_009775225.1, s__CAG-873 sp009775225, …	96.01	11	0.994719056	Genome not assigned to closest species as it falls outside its pre-defined ANI radius
bin7	Unclassified	N/A	N/A	N/A	N/A	N/A	N/A	N/A	N/A	N/A	N/A	N/A	N/A	N/A	N/A	N/A	N/A	N/A	No bacterial or archaeal marker
bin70	d__Bacteria;p__Firmicutes_A;c__Clostridia;o__Oscillospirales;f__Acutalibacteraceae;g__Acutalibacter;s__	N/A	N/A	N/A	N/A	N/A	GCF_900048895.1	95	d__Bacteria;p__Firmicutes_A;c__Clostridia;o__Oscillospirales;f__Acutalibacteraceae;g__Acutalibacter;s__Acutalibacter timonensis	76.53	0.17	d__Bacteria;p__Firmicutes_A;c__Clostridia;o__Oscillospirales;f__Acutalibacteraceae;g__Acutalibacter;s__	taxonomic classification defined by topology and ANI	classification based on placement in class-level tree	GCF_009917525.1, s__Acutalibacter sp009917525, 95.0, 82.5, 0.04; GCF_009936035.1, s__Acutalibacter sp009936035, 95.0, 78.98, 0.13; GCA_910587835.1, s__Acutalibacter sp910587835, 95.0, 78.85, 0.12; GCA_900759575.1, s__Acutalibacter sp900759575, 95.0, 78.43, 0.08; GCA_000435395.1, s__Acutalibacter ornithocaccae, 95.0, 78.36, 0.06; GCA_910588415.1, s__Acutalibacter sp910588415, 95.0, 78.2, 0.1; GCA_…	25.68	11	0.940897135	N/A
bin71	d__Bacteria;p__Bacteroidota;c__Bacteroidia;o__Bacteroidales;f__Muribaculaceae;g__CAG-485;s__CAG-485 sp009775375	GCA_009775375.1	95	d__Bacteria;p__Bacteroidota;c__Bacteroidia;o__Bacteroidales;f__Muribaculaceae;g__CAG-485;s__CAG-485 sp009775375	99.86	0.51	GCA_009775375.1	95	d__Bacteria;p__Bacteroidota;c__Bacteroidia;o__Bacteroidales;f__Muribaculaceae;g__CAG-485;s__CAG-485 sp009775375	99.86	0.51	d__Bacteria;p__Bacteroidota;c__Bacteroidia;o__Bacteroidales;f__Muribaculaceae;g__CAG-485;s__	taxonomic classification defined by topology and ANI	topological placement and ANI have congruent species assignments	GCA_910588245.1, s__CAG-485 sp910588245, 95.0, 78.71, 0.16; GCA_910585275.1, s__CAG-485 sp910585275, 95.0, 78.57, 0.14; GCA_009775365.1, s__CAG-485 sp009775365, 95.0, 78.02, 0.12; GCA_002493515.1, s__CAG-485 sp002493515, 95.0, 77.99, 0.09; GCA_014801605.1, s__CAG-485 sp014801605, 95.0, 77.88, 0.13; GCA_003762615.1, s__CAG-485 sp002493045, 95.0, 77.64, 0.11; GCA_900554345.1, s__CAG-485 sp900554345…	64.52	11	N/A	N/A
bin72	d__Bacteria;p__Bacteroidota;c__Bacteroidia;o__Bacteroidales;f__Muribaculaceae;g__CAG-485;s__	N/A	N/A	N/A	N/A	N/A	GCA_002491945.1	95	d__Bacteria;p__Bacteroidota;c__Bacteroidia;o__Bacteroidales;f__Muribaculaceae;g__CAG-485;s__CAG-485 sp002491945	98.92	0.47	d__Bacteria;p__Bacteroidota;c__Bacteroidia;o__Bacteroidales;f__Muribaculaceae;g__CAG-485;s__	taxonomic classification defined by topology and ANI	classification based on placement in class-level tree	GCA_910577585.1, s__CAG-485 sp910577585, 95.0, 79.05, 0.22; GCA_014801595.1, s__CAG-485 sp014801595, 95.0, 78.69, 0.1; GCA_014802625.1, s__CAG-485 sp014802625, 95.0, 78.45, 0.15; GCA_905212215.1, s__CAG-485 sp905212215, 95.0, 77.86, 0.03; GCA_014802425.1, s__CAG-485 sp014802425, 95.0, 77.86, 0.19; GCA_014801585.1, s__CAG-485 sp014801585, 95.0, 77.53, 0.08; GCA_002493515.1, s__CAG-485 sp002493515,…	34.41	11	0.999853521	N/A
bin73	d__Bacteria;p__Bacteroidota;c__Bacteroidia;o__Bacteroidales;f__Muribaculaceae;g__CAG-485;s__	N/A	N/A	N/A	N/A	N/A	GCA_009775355.1	95	d__Bacteria;p__Bacteroidota;c__Bacteroidia;o__Bacteroidales;f__Muribaculaceae;g__CAG-485;s__CAG-485 sp009775355	99.31	0.46	d__Bacteria;p__Bacteroidota;c__Bacteroidia;o__Bacteroidales;f__Muribaculaceae;g__CAG-485;s__	taxonomic classification defined by topology and ANI	classification based on placement in class-level tree	GCA_910578385.1, s__CAG-485 sp910578385, 95.0, 79.11, 0.21; GCA_910584125.1, s__CAG-485 sp910584125, 95.0, 79.04, 0.19; GCA_014867205.1, s__CAG-485 sp014867205, 95.0, 78.74, 0.19; GCA_001701295.1, s__CAG-485 sp001701295, 95.0, 78.27, 0.2; GCA_905214735.1, s__CAG-485 sp905214735, 95.0, 78.11, 0.13; GCA_910586175.1, s__CAG-485 sp910586175, 95.0, 77.78, 0.11; GCA_910584185.1, s__CAG-485 sp910584185,…	37.79	11	0.999913231	N/A
bin74	d__Bacteria;p__Bacteroidota;c__Bacteroidia;o__Bacteroidales;f__Muribaculaceae;g__UBA7173;s__	N/A	N/A	N/A	N/A	N/A	GCA_910575545.1	95	d__Bacteria;p__Bacteroidota;c__Bacteroidia;o__Bacteroidales;f__Muribaculaceae;g__UBA7173;s__UBA7173 sp013316675	99.68	0.47	d__Bacteria;p__Bacteroidota;c__Bacteroidia;o__Bacteroidales;f__Muribaculaceae;g__UBA7173;s__	taxonomic classification defined by topology and ANI	classification based on placement in class-level tree	GCA_910586565.1, s__UBA7173 sp910586565, 95.0, 78.65, 0.16; GCA_900546835.1, s__UBA7173 sp900546835, 95.0, 78.62, 0.08; GCA_001689485.1, s__UBA7173 sp001689485, 95.0, 78.54, 0.16; GCA_013316535.1, s__UBA7173 sp013316535, 95.0, 78.18, 0.1; GCA_001915385.1, s__UBA7173 sp001915385, 95.0, 77.91, 0.06; GCA_900545955.1, s__UBA7173 sp900545955, 95.0, 77.89, 0.09; GCA_900540205.1, s__UBA7173 sp900540205,…	23.73	11	0.99964638	N/A
bin75	d__Bacteria;p__Bacteroidota;c__Bacteroidia;o__Bacteroidales;f__Rikenellaceae;g__Alistipes;s__Alistipes sp009774895	GCA_009774895.1	95	d__Bacteria;p__Bacteroidota;c__Bacteroidia;o__Bacteroidales;f__Rikenellaceae;g__Alistipes;s__Alistipes sp009774895	98.24	0.95	GCA_009774895.1	95	d__Bacteria;p__Bacteroidota;c__Bacteroidia;o__Bacteroidales;f__Rikenellaceae;g__Alistipes;s__Alistipes sp009774895	98.24	0.95	d__Bacteria;p__Bacteroidota;c__Bacteroidia;o__Bacteroidales;f__Rikenellaceae;g__Alistipes;s__	taxonomic classification defined by topology and ANI	topological placement and ANI have congruent species assignments	GCA_902362705.1, s__Alistipes sp002358415, 95.0, 82.58, 0.53; GCA_910576555.1, s__Alistipes sp910576555, 95.0, 82.32, 0.54; GCA_900544265.1, s__Alistipes merdavium, 95.0, 81.99, 0.5; GCF_006542685.1, s__Alistipes dispar, 95.0, 81.62, 0.41; GCF_900021155.1, s__Alistipes excrementavium, 95.0, 81.62, 0.45; GCA_900553175.1, s__Alistipes sp900553175, 95.0, 81.54, 0.6; GCA_000434235.1, s__Alistipes avi…	82.39	11	N/A	N/A
bin76	d__Bacteria;p__Firmicutes;c__Bacilli;o__Lactobacillales;f__Lactobacillaceae;g__Lactobacillus;s__Lactobacillus johnsonii	GCF_000159355.1	95	d__Bacteria;p__Firmicutes;c__Bacilli;o__Lactobacillales;f__Lactobacillaceae;g__Lactobacillus;s__Lactobacillus johnsonii	96.32	0.87	N/A	N/A	N/A	N/A	N/A	d__Bacteria;p__Firmicutes;c__Bacilli;o__Lactobacillales;f__Lactobacillaceae;g__Lactobacillus;s__	ANI	topological placement and ANI have incongruent species assignments	GCF_000159355.1, s__Lactobacillus johnsonii, 95.0, 96.32, 0.87; GCA_910589675.1, s__Lactobacillus sp910589675, 95.0, 96.11, 0.63; GCA_910589175.1, s__Lactobacillus sp910589175, 95.0, 95.13, 0.91; GCF_001436695.1, s__Lactobacillus taiwanensis, 95.0, 85.15, 0.81; GCF_003584685.1, s__Lactobacillus paragasseri, 95.0, 84.59, 0.79; GCF_000014425.1, s__Lactobacillus gasseri, 95.0, 84.58, 0.77; GCF_00143…	56.27	11	N/A	Genome has more than 15.8% of markers with multiple hits
bin77	d__Bacteria;p__Firmicutes_A;c__Clostridia;o__Lachnospirales;f__Lachnospiraceae;g__UBA3402;s__	N/A	N/A	N/A	N/A	N/A	N/A	N/A	N/A	N/A	N/A	d__Bacteria;p__Firmicutes_A;c__Clostridia;o__Lachnospirales;f__Lachnospiraceae;g__UBA3402;s__	taxonomic classification defined by topology and ANI	classification based on placement in class-level tree	GCA_910575585.1, s__UBA3402 sp910575585, 95.0, 83.21, 0.57; GCA_910585645.1, s__UBA3402 sp910585645, 95.0, 83.18, 0.58; GCA_910588505.1, s__UBA3402 sp910588505, 95.0, 82.54, 0.53; GCA_910577935.1, s__UBA3402 sp910577935, 95.0, 78.8, 0.33; GCA_910574345.1, s__UBA3402 sp910574345, 95.0, 78.79, 0.36; GCA_910588865.1, s__UBA3402 sp910588865, 95.0, 78.54, 0.33; GCA_910586845.1, s__UBA3402 sp910586845,…	72.42	11	0.976347433	Genome not assigned to closest species as it falls outside its pre-defined ANI radius
bin78	Unclassified Bacteria	N/A	N/A	N/A	N/A	N/A	N/A	N/A	N/A	N/A	N/A	N/A	N/A	N/A	N/A	N/A	N/A	N/A	Insufficient number of amino acids in MSA (4.2%)
bin79	Unclassified Bacteria	N/A	N/A	N/A	N/A	N/A	N/A	N/A	N/A	N/A	N/A	N/A	N/A	N/A	N/A	N/A	N/A	N/A	Insufficient number of amino acids in MSA (3.3%)
bin8	d__Bacteria;p__Firmicutes_A;c__Clostridia;o__Oscillospirales;f__Acutalibacteraceae;g__Fimenecus;s__Fimenecus sp900540295	GCA_900540295.1	95	d__Bacteria;p__Firmicutes_A;c__Clostridia;o__Oscillospirales;f__Acutalibacteraceae;g__Fimenecus;s__Fimenecus sp900540295	98.35	0.69	GCA_900540295.1	95	d__Bacteria;p__Firmicutes_A;c__Clostridia;o__Oscillospirales;f__Acutalibacteraceae;g__Fimenecus;s__Fimenecus sp900540295	98.35	0.69	d__Bacteria;p__Firmicutes_A;c__Clostridia;o__Oscillospirales;f__Acutalibacteraceae;g__Fimenecus;s__	taxonomic classification defined by topology and ANI	topological placement and ANI have congruent species assignments	GCA_002490525.1, s__Fimenecus sp002490525, 95.0, 81.45, 0.67; GCA_004555265.1, s__Fimenecus sp004555265, 95.0, 77.93, 0.34; GCA_004556705.1, s__Fimenecus sp004556705, 95.0, 77.56, 0.07; GCA_900766945.1, s__Fimenecus sp900766945, 95.0, 77.56, 0.29; GCA_002361875.1, s__Fimenecus sp002361875, 95.0, 77.45, 0.09; GCA_018712805.1, s__Fimenecus excrementavium, 95.0, 77.45, 0.27; GCA_017438845.1, s__Fime…	14.16	11	N/A	N/A
bin80	d__Bacteria;p__Bacteroidota;c__Bacteroidia;o__Bacteroidales;f__Tannerellaceae;g__Parabacteroides;s__Parabacteroides sp900760525	GCA_900760525.1	95	d__Bacteria;p__Bacteroidota;c__Bacteroidia;o__Bacteroidales;f__Tannerellaceae;g__Parabacteroides;s__Parabacteroides sp900760525	98.47	0.72	GCA_900760525.1	95	d__Bacteria;p__Bacteroidota;c__Bacteroidia;o__Bacteroidales;f__Tannerellaceae;g__Parabacteroides;s__Parabacteroides sp900760525	98.47	0.72	d__Bacteria;p__Bacteroidota;c__Bacteroidia;o__Bacteroidales;f__Tannerellaceae;g__Parabacteroides;s__	taxonomic classification defined by topology and ANI	topological placement and ANI have congruent species assignments	GCF_014287585.1, s__Parabacteroides sp014287585, 95.0, 88.92, 0.77; GCF_000156495.1, s__Parabacteroides johnsonii, 95.0, 88.49, 0.73; GCF_000154105.1, s__Parabacteroides merdae, 95.0, 87.56, 0.65; GCF_900155425.1, s__Parabacteroides massiliensis, 95.0, 86.63, 0.63; GCA_910577325.1, s__Parabacteroides sp910577325, 95.0, 85.2, 0.54; GCA_017937385.1, s__Parabacteroides sp017937385, 95.0, 83.83, 0.5;…	60.19	11	N/A	N/A
bin81	d__Bacteria;p__Firmicutes_A;c__Clostridia;o__Peptostreptococcales;f__Anaerovoracaceae;g__Emergencia;s__Emergencia sp009936045	GCF_009936045.1	95	d__Bacteria;p__Firmicutes_A;c__Clostridia;o__Peptostreptococcales;f__Anaerovoracaceae;g__Emergencia;s__Emergencia sp009936045	98.34	0.77	GCF_009936045.1	95	d__Bacteria;p__Firmicutes_A;c__Clostridia;o__Peptostreptococcales;f__Anaerovoracaceae;g__Emergencia;s__Emergencia sp009936045	98.34	0.77	d__Bacteria;p__Firmicutes_A;c__Clostridia;o__Peptostreptococcales;f__Anaerovoracaceae;g__Emergencia;s__	taxonomic classification defined by topology and ANI	topological placement and ANI have congruent species assignments	GCF_009935805.1, s__Emergencia sp009935805, 95.0, 81.37, 0.31; GCA_017522185.1, s__Emergencia sp017522185, 95.0, 78.46, 0.16; GCA_902362805.1, s__Emergencia sp900066695, 95.0, 78.05, 0.16; GCA_900551775.1, s__Emergencia sp900551775, 95.0, 77.87, 0.16; GCF_900086585.1, s__Emergencia timonensis, 95.0, 77.83, 0.19; GCA_904420065.1, s__Emergencia sp904420065, 95.0, 77.55, 0.18	94.14	11	N/A	N/A
bin82	d__Bacteria;p__Bacteroidota;c__Bacteroidia;o__Bacteroidales;f__Rikenellaceae;g__Alistipes;s__Alistipes sp002428825	GCA_002428825.1	95	d__Bacteria;p__Bacteroidota;c__Bacteroidia;o__Bacteroidales;f__Rikenellaceae;g__Alistipes;s__Alistipes sp002428825	98.67	0.97	GCA_002428825.1	95	d__Bacteria;p__Bacteroidota;c__Bacteroidia;o__Bacteroidales;f__Rikenellaceae;g__Alistipes;s__Alistipes sp002428825	98.67	0.97	d__Bacteria;p__Bacteroidota;c__Bacteroidia;o__Bacteroidales;f__Rikenellaceae;g__Alistipes;s__	taxonomic classification defined by topology and ANI	topological placement and ANI have congruent species assignments	GCA_014796635.1, s__Alistipes sp014796635, 95.0, 85.07, 0.7; GCA_910575495.1, s__Alistipes sp910575495, 95.0, 84.36, 0.87; GCA_910580175.1, s__Alistipes sp910580175, 95.0, 83.39, 0.85; GCA_900553175.1, s__Alistipes sp900553175, 95.0, 82.32, 0.6; GCA_900542505.1, s__Alistipes stercorigallinarum, 95.0, 81.1, 0.62; GCA_902362705.1, s__Alistipes sp002358415, 95.0, 81.09, 0.64; GCF_000312145.1, s__Ali…	21.31	11	N/A	N/A
bin83	d__Bacteria;p__Bacteroidota;c__Bacteroidia;o__Bacteroidales;f__Bacteroidaceae;g__Bacteroides;s__	N/A	N/A	N/A	N/A	N/A	GCA_000613385.1	95	d__Bacteria;p__Bacteroidota;c__Bacteroidia;o__Bacteroidales;f__Bacteroidaceae;g__Bacteroides;s__Bacteroides acidifaciens	98.32	0.43	d__Bacteria;p__Bacteroidota;c__Bacteroidia;o__Bacteroidales;f__Bacteroidaceae;g__Bacteroides;s__	taxonomic classification defined by topology and ANI	classification based on placement in class-level tree	GCF_903181435.1, s__Bacteroides sp900765785, 95.0, 92.99, 0.37; GCF_001688725.2, s__Bacteroides caecimuris, 95.0, 89.93, 0.3; GCF_900130125.1, s__Bacteroides congonensis, 95.0, 89.4, 0.36; GCF_012113595.1, s__Bacteroides sp012113595, 95.0, 88.8, 0.36; GCA_900761785.1, s__Bacteroides sp900761785, 95.0, 88.26, 0.32; GCF_000210075.1, s__Bacteroides xylanisolvens, 95.0, 86.49, 0.31; GCF_014750685.1, …	24.11	11	0.993830559	N/A
bin84	Unclassified Bacteria	N/A	N/A	N/A	N/A	N/A	N/A	N/A	N/A	N/A	N/A	N/A	N/A	N/A	N/A	N/A	N/A	N/A	Insufficient number of amino acids in MSA (0.8%)
bin85	Unclassified Bacteria	N/A	N/A	N/A	N/A	N/A	N/A	N/A	N/A	N/A	N/A	N/A	N/A	N/A	N/A	N/A	N/A	N/A	Insufficient number of amino acids in MSA (7.3%)
bin86	d__Bacteria;p__Patescibacteria;c__Saccharimonadia;o__Saccharimonadales;f__Nanosyncoccaceae;g__Nanosyncoccus;s__	N/A	N/A	N/A	N/A	N/A	GCA_013316435.1	95	d__Bacteria;p__Patescibacteria;c__Saccharimonadia;o__Saccharimonadales;f__Nanosyncoccaceae;g__Nanosyncoccus;s__Nanosyncoccus sp013316435	78.18	0.09	d__Bacteria;p__Patescibacteria;c__Saccharimonadia;o__Saccharimonadales;f__Nanosyncoccaceae;g__Nanosyncoccus;s__	taxonomic classification defined by topology and ANI	classification based on placement in class-level tree	GCA_003979185.1, s__Nanosyncoccus sp003979185, 95.0, 79.65, 0.13; GCA_013333135.2, s__Nanosyncoccus sp013333135, 95.0, 79.34, 0.04; GCA_017404515.1, s__Nanosyncoccus sp017404515, 95.0, 79.09, 0.03; GCA_007845165.1, s__Nanosyncoccus sp007845165, 95.0, 78.4, 0.05; GCA_015257455.1, s__Nanosyncoccus sp015257455, 95.0, 78.26, 0.04; GCA_015257445.1, s__Nanosyncoccus sp015257445, 95.0, 78.26, 0.04; GCA_…	30.86	11	0.961469347	N/A
bin87	Unclassified Bacteria	N/A	N/A	N/A	N/A	N/A	N/A	N/A	N/A	N/A	N/A	N/A	N/A	N/A	N/A	N/A	N/A	N/A	Insufficient number of amino acids in MSA (0.8%)
bin88	Unclassified Bacteria	N/A	N/A	N/A	N/A	N/A	N/A	N/A	N/A	N/A	N/A	N/A	N/A	N/A	N/A	N/A	N/A	N/A	Insufficient number of amino acids in MSA (9.9%)
bin89	d__Bacteria;p__Bacteroidota;c__Bacteroidia;o__Bacteroidales;f__Muribaculaceae;g__CAG-485;s__	N/A	N/A	N/A	N/A	N/A	N/A	N/A	N/A	N/A	N/A	d__Bacteria;p__Bacteroidota;c__Bacteroidia;o__Bacteroidales;f__Muribaculaceae;g__CAG-485;s__	ANI	classification based on placement in class-level tree	GCA_014800845.1, s__CAG-485 sp014800845, 95.0, 80.41, 0.26; GCA_014801535.1, s__CAG-485 sp014801535, 95.0, 80.16, 0.01; GCA_910579305.1, s__CAG-485 sp910579305, 95.0, 78.13, 0.19; GCA_015061085.1, s__CAG-485 sp015061085, 95.0, 78.06, 0.02; GCA_002491165.1, s__CAG-485 sp002491165, 95.0, 77.65, 0.12; GCA_014802335.1, s__CAG-485 sp014802335, 95.0, 77.63, 0.02; GCA_900541835.1, s__CAG-485 sp900541835…	11.46	11	0.964909717	N/A
bin9	Unclassified	N/A	N/A	N/A	N/A	N/A	N/A	N/A	N/A	N/A	N/A	N/A	N/A	N/A	N/A	N/A	N/A	N/A	No bacterial or archaeal marker
bin90	d__Bacteria;p__Firmicutes_A;c__Clostridia;o__Oscillospirales;f__Oscillospiraceae;g__Enterenecus;s__Enterenecus sp910587205	GCA_910587205.1	95	d__Bacteria;p__Firmicutes_A;c__Clostridia;o__Oscillospirales;f__Oscillospiraceae;g__Enterenecus;s__Enterenecus sp910587205	99.63	0.91	GCA_910587205.1	95	d__Bacteria;p__Firmicutes_A;c__Clostridia;o__Oscillospirales;f__Oscillospiraceae;g__Enterenecus;s__Enterenecus sp910587205	99.63	0.91	d__Bacteria;p__Firmicutes_A;c__Clostridia;o__Oscillospirales;f__Oscillospiraceae;g__Enterenecus;s__	taxonomic classification defined by topology and ANI	topological placement and ANI have congruent species assignments	GCA_910585265.1, s__Enterenecus sp910585265, 95.0, 84.59, 0.51; GCA_004560375.1, s__Enterenecus sp004560375, 95.0, 84.52, 0.62; GCA_910575695.1, s__Enterenecus sp910575695, 95.0, 84.05, 0.37; GCA_910587285.1, s__Enterenecus sp910587285, 95.0, 83.8, 0.6; GCA_910584285.1, s__Enterenecus sp910584285, 95.0, 83.77, 0.64; GCA_910585155.1, s__Enterenecus sp910585155, 95.0, 83.73, 0.59; GCA_910588495.1, …	78.95	11	N/A	Genome has more than 14.2% of markers with multiple hits
bin91	Unclassified Bacteria	N/A	N/A	N/A	N/A	N/A	N/A	N/A	N/A	N/A	N/A	N/A	N/A	N/A	N/A	N/A	N/A	N/A	Insufficient number of amino acids in MSA (7.4%)
bin92	d__Bacteria;p__Bacteroidota;c__Bacteroidia;o__Bacteroidales;f__Bacteroidaceae;g__Bacteroides;s__Bacteroides sp002491635	GCF_004793475.1	95	d__Bacteria;p__Bacteroidota;c__Bacteroidia;o__Bacteroidales;f__Bacteroidaceae;g__Bacteroides;s__Bacteroides sp002491635	99.96	0.98	GCF_004793475.1	95	d__Bacteria;p__Bacteroidota;c__Bacteroidia;o__Bacteroidales;f__Bacteroidaceae;g__Bacteroides;s__Bacteroides sp002491635	99.96	0.98	d__Bacteria;p__Bacteroidota;c__Bacteroidia;o__Bacteroidales;f__Bacteroidaceae;g__Bacteroides;s__	taxonomic classification defined by topology and ANI	topological placement and ANI have congruent species assignments	GCF_000154205.1, s__Bacteroides uniformis, 95.0, 92.16, 0.72; GCF_000614125.1, s__Bacteroides rodentium, 95.0, 90.92, 0.67; GCA_905197435.1, s__Bacteroides sp905197435, 95.0, 86.48, 0.48; GCF_000195635.1, s__Bacteroides fluxus, 95.0, 81.25, 0.5; GCA_902388495.1, s__Bacteroides sp902388495, 95.0, 80.89, 0.46; GCA_905203765.1, s__Bacteroides sp905203765, 95.0, 80.34, 0.33; GCA_910578895.1, s__Bacte…	48.53	11	N/A	N/A
bin93	d__Bacteria;p__Firmicutes_A;c__Clostridia;o__Lachnospirales;f__Lachnospiraceae;g__Acetatifactor;s__Acetatifactor sp910578815	GCA_910578815.1	95	d__Bacteria;p__Firmicutes_A;c__Clostridia;o__Lachnospirales;f__Lachnospiraceae;g__Acetatifactor;s__Acetatifactor sp910578815	99.59	0.97	GCA_910578815.1	95	d__Bacteria;p__Firmicutes_A;c__Clostridia;o__Lachnospirales;f__Lachnospiraceae;g__Acetatifactor;s__Acetatifactor sp910578815	99.59	0.97	d__Bacteria;p__Firmicutes_A;c__Clostridia;o__Lachnospirales;f__Lachnospiraceae;g__Acetatifactor;s__	taxonomic classification defined by topology and ANI	topological placement and ANI have congruent species assignments	GCA_910586485.1, s__Acetatifactor sp910586485, 95.0, 90.52, 0.89; GCA_910577035.1, s__Acetatifactor sp910577035, 95.0, 81.04, 0.62; GCA_900554205.1, s__Acetatifactor sp900554205, 95.0, 77.66, 0.21; GCA_016303085.1, s__Acetatifactor sp016303085, 95.0, 77.66, 0.19; GCA_910586835.1, s__Acetatifactor sp910586835, 95.0, 77.63, 0.3; GCA_910589035.1, s__Acetatifactor sp910589035, 95.0, 77.28, 0.17; GCA_…	38.76	11	N/A	N/A
bin94	Unclassified Bacteria	N/A	N/A	N/A	N/A	N/A	N/A	N/A	N/A	N/A	N/A	N/A	N/A	N/A	N/A	N/A	N/A	N/A	Insufficient number of amino acids in MSA (4.9%)
bin95	Unclassified Bacteria	N/A	N/A	N/A	N/A	N/A	N/A	N/A	N/A	N/A	N/A	N/A	N/A	N/A	N/A	N/A	N/A	N/A	Insufficient number of amino acids in MSA (0.6%)
bin96	d__Bacteria;p__Bacteroidota;c__Bacteroidia;o__Bacteroidales;f__Muribaculaceae;g__Paramuribaculum;s__Paramuribaculum intestinale	GCF_003024925.1	95	d__Bacteria;p__Bacteroidota;c__Bacteroidia;o__Bacteroidales;f__Muribaculaceae;g__Paramuribaculum;s__Paramuribaculum intestinale	98.86	0.83	GCF_003024925.1	95	d__Bacteria;p__Bacteroidota;c__Bacteroidia;o__Bacteroidales;f__Muribaculaceae;g__Paramuribaculum;s__Paramuribaculum intestinale	98.86	0.83	d__Bacteria;p__Bacteroidota;c__Bacteroidia;o__Bacteroidales;f__Muribaculaceae;g__Paramuribaculum;s__	taxonomic classification defined by topology and ANI	topological placement and ANI have congruent species assignments	GCA_014801735.1, s__Paramuribaculum sp014801735, 95.0, 78.81, 0.1; GCA_014802045.1, s__Paramuribaculum sp014802045, 95.0, 78.22, 0.34; GCA_910587425.1, s__Paramuribaculum sp910587425, 95.0, 78.19, 0.33; GCA_910579675.1, s__Paramuribaculum sp910579675, 95.0, 78.16, 0.3; GCA_001689535.1, s__Paramuribaculum sp001689535, 95.0, 78.13, 0.26; GCA_009775605.1, s__Paramuribaculum sp009775605, 95.0, 77.92,…	21.49	11	N/A	N/A
bin97	d__Bacteria;p__Bacteroidota;c__Bacteroidia;o__Bacteroidales;f__Bacteroidaceae;g__Alloprevotella;s__Alloprevotella sp002933955	GCF_002933955.1	95	d__Bacteria;p__Bacteroidota;c__Bacteroidia;o__Bacteroidales;f__Bacteroidaceae;g__Alloprevotella;s__Alloprevotella sp002933955	98.59	0.75	GCF_002933955.1	95	d__Bacteria;p__Bacteroidota;c__Bacteroidia;o__Bacteroidales;f__Bacteroidaceae;g__Alloprevotella;s__Alloprevotella sp002933955	98.59	0.75	d__Bacteria;p__Bacteroidota;c__Bacteroidia;o__Bacteroidales;f__Bacteroidaceae;g__Alloprevotella;s__	taxonomic classification defined by topology and ANI	topological placement and ANI have congruent species assignments	GCA_009775705.1, s__Alloprevotella sp009775705, 95.0, 80.37, 0.18; GCA_002314875.1, s__Alloprevotella sp002314875, 95.0, 78.79, 0.01; GCA_004557185.1, s__Alloprevotella sp004557185, 95.0, 77.86, 0.18; GCA_015259305.1, s__Alloprevotella tannerae_B, 95.0, 77.64, 0.02; GCA_017477205.1, s__Alloprevotella sp017477205, 95.0, 77.64, 0.11; GCA_018066245.1, s__Alloprevotella sp018066245, 95.0, 77.63, 0.07…	17.16	11	N/A	N/A
bin98	d__Bacteria;p__Patescibacteria;c__Saccharimonadia;o__Saccharimonadales;f__Nanosyncoccaceae;g__Nanosyncoccus;s__	N/A	N/A	N/A	N/A	N/A	GCA_013316435.1	95	d__Bacteria;p__Patescibacteria;c__Saccharimonadia;o__Saccharimonadales;f__Nanosyncoccaceae;g__Nanosyncoccus;s__Nanosyncoccus sp013316435	77.52	0.16	d__Bacteria;p__Patescibacteria;c__Saccharimonadia;o__Saccharimonadales;f__Nanosyncoccaceae;g__Nanosyncoccus;s__	taxonomic classification defined by topology and ANI	classification based on placement in class-level tree	GCA_003979185.1, s__Nanosyncoccus sp003979185, 95.0, 78.47, 0.15; GCF_004138405.1, s__Nanosyncoccus nanoralicus, 95.0, 78.44, 0.1; GCA_007845165.1, s__Nanosyncoccus sp007845165, 95.0, 78.26, 0.08; GCA_015257455.1, s__Nanosyncoccus sp015257455, 95.0, 78.0, 0.09; GCA_017459845.1, s__Nanosyncoccus sp017459845, 95.0, 77.66, 0.06; GCA_017480035.1, s__Nanosyncoccus sp017480035, 95.0, 77.51, 0.07; GCA_0…	61.68	11	0.95891181	Genome has more than 10.8% of markers with multiple hits
bin99	d__Bacteria;p__Bacteroidota;c__Bacteroidia;o__Bacteroidales;f__Muribaculaceae;g__CAG-485;s__	N/A	N/A	N/A	N/A	N/A	GCA_002361155.1	95	d__Bacteria;p__Bacteroidota;c__Bacteroidia;o__Bacteroidales;f__Muribaculaceae;g__CAG-485;s__CAG-485 sp002361155	97.7	0.42	d__Bacteria;p__Bacteroidota;c__Bacteroidia;o__Bacteroidales;f__Muribaculaceae;g__CAG-485;s__	taxonomic classification defined by topology and ANI	classification based on placement in class-level tree	GCA_910584545.1, s__CAG-485 sp910584545, 95.0, 82.54, 0.35; GCA_014801595.1, s__CAG-485 sp014801595, 95.0, 78.55, 0.05; GCA_014802335.1, s__CAG-485 sp014802335, 95.0, 78.54, 0.04; GCA_009775355.1, s__CAG-485 sp009775355, 95.0, 78.36, 0.1; GCA_910578385.1, s__CAG-485 sp910578385, 95.0, 78.2, 0.11; GCA_003762615.1, s__CAG-485 sp002493045, 95.0, 78.15, 0.06; GCA_014800535.1, s__CAG-485 sp014800535, …	40.55	11	0.99750894	N/A
